# Supplementary material for: The miR-141/200c-STAT4 Axis Contributes to Leukemogenesis by Enhancing Cell Proliferation in T-PLL
Source: Cancers (Basel). 2023 Apr 28;15(9):2527. doi: 10.3390/cancers15092527 (PMC10177500; doi:10.3390/cancers15092527)
Supplement: Supplementary file 1 [file cancers-15-02527-s001.zip]

Archive with 4 entries (4 files):
- cancers-2338971-Supplementary Table S2.xlsx
- cancers-2338971-Supplementary Table S3.xlsx
- cancers-2338971-Supplementary Table S4.xlsx
- cancers-2338971-supplementary.pdf
