# Supplementary material for: The miR-141/200c-STAT4 Axis Contributes to Leukemogenesis by Enhancing Cell Proliferation in T-PLL
Source: Cancers (Basel). 2023 Apr 28;15(9):2527. doi: 10.3390/cancers15092527 (PMC10177500; doi:10.3390/cancers15092527)
Supplement: Supplementary file 1 [file cancers-15-02527-s001.zip › cancers-2338971-Supplementary Table S2.xlsx]

## Sheet: DEG
Differential gene expression comparing low miR-141/200c expressing (n = 22) to high miR-141/200c expressing (n = 19) T-PLL cases
Ensembl gene ID	gene	chr	log2FC	pValue	FDR	mean 'low miR-141/200c' T-PLL	mean 'high miR-141/200c' T-PLL
ENSG00000119139	TJP2	9	1.78162	1.21542e-11	7.07056e-07	1.6079	5.52978
ENSG00000198353	HOXC4	12	-5.05985	9.45255e-11	2.74946e-06	0.465432	0.0129684
ENSG00000128683	GAD1	2	8.27323	1.72472e-10	2.74969e-06	0.00679539	2.21971
ENSG00000166145	SPINT1	15	2.74451	1.89067e-10	2.74969e-06	1.23214	8.263
ENSG00000169744	LDB2	4	6.08147	4.37168e-10	5.08636e-06	0.00329985	0.269476
ENSG00000089847	ANKRD24	19	2.46638	7.21981e-10	5.35064e-06	1.18078	6.53276
ENSG00000187268	FAM9C	X	9.48	7.35812e-10	5.35064e-06	0.0124988	9.29613
ENSG00000187678	SPRY4	5	6.20291	8.3563e-10	5.40133e-06	0.0635203	4.69919
ENSG00000183729	NPBWR1	8	7.26102	1.1249e-09	6.54401e-06	0.010117	1.68354
ENSG00000172031	EPHX4	1	4.81039	1.81811e-09	9.10939e-06	0.0140049	0.434352
ENSG00000164078	MST1R	3	3.12253	1.87906e-09	9.10939e-06	0.16651	1.45642
ENSG00000064270	ATP2C2	16	7.34976	2.66932e-09	1.13776e-05	0.0159592	2.66809
ENSG00000100450	GZMH	14	-4.57197	2.73811e-09	1.13776e-05	51.1421	2.14732
ENSG00000181885	CLDN7	17	2.93462	4.05822e-09	1.47947e-05	0.382433	2.93234
ENSG00000122877	EGR2	10	3.74053	4.32341e-09	1.47947e-05	0.729059	9.75688
ENSG00000150687	PRSS23	11	-4.96861	4.58004e-09	1.48022e-05	1.19384	0.0378462
ENSG00000081087	OSTM1	6	-1.48881	6.22309e-09	1.90538e-05	6.09865	2.17202
ENSG00000170412	GPRC5C	17	3.1386	7.95394e-09	2.31356e-05	0.0313569	0.280518
ENSG00000205336	ADGRG1	16	-4.08238	1.11738e-08	2.99837e-05	7.44526	0.439314
ENSG00000250722	SELENOP	5	4.25938	1.13391e-08	2.99837e-05	0.0305612	0.597992
ENSG00000143869	GDF7	2	6.03656	1.34852e-08	3.41082e-05	0.031662	2.10213
ENSG00000153898	MCOLN2	1	-3.33786	1.53028e-08	3.56091e-05	4.80225	0.47406
ENSG00000069535	MAOB	X	6.33926	1.79796e-08	4.02286e-05	0.00582895	0.571071
ENSG00000058085	LAMC2	1	4.63027	1.87601e-08	4.04205e-05	0	0.0121537
ENSG00000180739	S1PR5	19	-3.45667	1.94803e-08	4.04731e-05	4.82602	0.438402
ENSG00000133101	CCNA1	13	5.6765	2.79661e-08	5.57685e-05	0.00867257	0.516382
ENSG00000131142	CCL25	19	5.90143	4.03935e-08	7.58017e-05	0.0116717	0.916631
ENSG00000170421	KRT8	12	3.14743	4.58809e-08	8.08811e-05	0.0296988	0.267394
ENSG00000204764	RANBP17	5	4.97793	5.10479e-08	8.44128e-05	0.0022235	0.0816614
ENSG00000095066	HOOK2	19	1.29516	5.23719e-08	8.44128e-05	3.3398	8.19709
ENSG00000137441	FGFBP2	4	-4.07351	5.38431e-08	8.44128e-05	53.3883	3.16882
ENSG00000181036	FCRL6	1	-3.6279	5.51395e-08	8.44128e-05	3.53286	0.284506
ENSG00000173930	SLCO4C1	5	-3.58089	5.68252e-08	8.47628e-05	0.842716	0.0697526
ENSG00000102024	PLS3	X	-6.53243	5.85748e-08	8.51883e-05	0.621992	0.00581123
ENSG00000158125	XDH	2	7.15826	6.15625e-08	8.6368e-05	0.000187856	0.106932
ENSG00000130762	ARHGEF16	1	3.44777	6.38399e-08	8.6368e-05	0.0388144	0.429809
ENSG00000145730	PAM	5	-2.99587	6.93646e-08	8.96714e-05	1.93486	0.24214
ENSG00000169427	KCNK9	8	-3.80449	9.22098e-08	0.000114132	0.322407	0.0223059
ENSG00000105374	NKG7	19	-3.20621	9.94336e-08	0.000120509	150.106	16.2608
ENSG00000184985	SORCS2	4	-4.90425	1.0654e-07	0.000123958	0.353787	0.011394
ENSG00000173068	BNC2	9	-4.60754	1.14546e-07	0.000130659	0.24666	0.00988687
ENSG00000160856	FCRL3	1	-3.64243	1.41248e-07	0.000151307	2.31479	0.185018
ENSG00000105131	EPHX3	19	3.65698	1.41531e-07	0.000151307	0.101361	1.29815
ENSG00000135525	MAP7	6	3.13565	1.43138e-07	0.000151307	0.126924	1.12064
ENSG00000078053	AMPH	7	5.11241	1.45653e-07	0.000151307	0.0116809	0.419395
ENSG00000146426	TIAM2	6	-2.06078	1.48829e-07	0.000151894	0.616652	0.147557
ENSG00000184058	TBX1	22	7.7261	1.69268e-07	0.000169775	0.00355054	0.972585
ENSG00000135919	SERPINE2	2	3.44214	1.81338e-07	0.0001788	0.0289501	0.3175
ENSG00000154096	THY1	11	8.47838	2.13611e-07	0.000203715	0	0.20082
ENSG00000145362	ANK2	4	-6.73124	2.21664e-07	0.000206197	0.249073	0.00217458
ENSG00000102575	ACP5	19	1.62037	2.23303e-07	0.000206197	4.03378	12.4057
ENSG00000187730	GABRD	1	4.99363	2.68749e-07	0.000240526	0.00303267	0.114322
ENSG00000102271	KLHL4	X	-7.0597	2.74206e-07	0.000241692	0.076025	0
ENSG00000087128	TMPRSS11E	4	6.95216	3.38169e-07	0.000284453	0.00704519	1.09413
ENSG00000159556	ISL2	15	-3.77966	3.47168e-07	0.000284453	0.25225	0.0171008
ENSG00000196159	FAT4	4	4.78795	3.55683e-07	0.000287382	0.0108124	0.304461
ENSG00000176720	BOK	2	-5.52079	3.67162e-07	0.000292593	4.00088	0.0858765
ENSG00000159374	M1AP	2	3.2168	3.945e-07	0.000305995	0.0371163	0.354557
ENSG00000103089	FA2H	16	3.88206	4.06699e-07	0.000311306	0.0166624	0.259161
ENSG00000006453	BAIAP2L1	7	2.73364	4.15844e-07	0.000314173	0.328156	2.18576
ENSG00000197057	DTHD1	4	-3.62062	4.38387e-07	0.000319273	0.676649	0.0544324
ENSG00000053747	LAMA3	18	3.67366	4.39059e-07	0.000319273	0.0225821	0.290472
ENSG00000165757	KIAA1462	10	5.95078	4.5166e-07	0.000324381	0.000553349	0.0548186
ENSG00000182107	TMEM30B	14	2.3188	4.86938e-07	0.000345453	4.84176	24.156
ENSG00000140832	MARVELD3	16	5.94544	5.41732e-07	0.000379695	0.000657337	0.0749292
ENSG00000197880	MDS2	1	2.53913	5.50862e-07	0.000381498	1.01789	5.92369
ENSG00000169855	ROBO1	3	5.81243	5.68862e-07	0.000389329	0.0114608	0.658177
ENSG00000131831	RAI2	X	3.27116	6.73265e-07	0.00045019	0.0387426	0.383161
ENSG00000198108	CHSY3	5	-6.71747	7.03746e-07	0.000465224	0.231279	0.00133744
ENSG00000026751	SLAMF7	1	-2.68836	7.24722e-07	0.000470318	2.7152	0.420906
ENSG00000116690	PRG4	1	-4.50057	7.2762e-07	0.000470318	0.530361	0.0227625
ENSG00000164292	RHOBTB3	5	2.56917	7.58523e-07	0.000484905	0.207784	1.23565
ENSG00000166143	PPP1R14D	15	3.74731	8.28857e-07	0.000518472	0.0169585	0.27796
ENSG00000165349	SLC7A3	X	5.55546	9.47303e-07	0.000586259	0.0889982	4.26311
ENSG00000198795	ZNF521	18	-4.46794	9.96985e-07	0.000595525	0.175564	0.00741993
ENSG00000041982	TNC	9	9.39921	1.12556e-06	0.000654784	0.000531382	0.590125
ENSG00000164418	GRIK2	6	5.58564	1.18883e-06	0.000678027	0.00371662	0.200077
ENSG00000170558	CDH2	18	-6.9035	1.26632e-06	0.000715213	0.184168	0.000891346
ENSG00000173482	PTPRM	18	-3.9843	1.33831e-06	0.000744339	3.68609	0.232859
ENSG00000183723	CMTM4	16	1.51798	1.3701e-06	0.0007455	0.987405	2.82774
ENSG00000119888	EPCAM	2	5.56167	1.37121e-06	0.0007455	0.103927	4.96047
ENSG00000205277	MUC12	7	3.5011	1.40879e-06	0.000757072	0.0164762	0.187466
ENSG00000110723	EXPH5	11	1.69096	1.42118e-06	0.000757072	0.253515	0.819008
ENSG00000173040	EVC2	4	-3.65075	1.43153e-06	0.000757072	0.206787	0.0158763
ENSG00000158528	PPP1R9A	7	-3.60125	1.47617e-06	0.000772144	0.0947387	0.00751423
ENSG00000168329	CX3CR1	3	-3.27631	1.49345e-06	0.000772144	3.41719	0.351589
ENSG00000258986	TMEM179	14	8.28525	1.50738e-06	0.000772144	0.000309338	0.302956
ENSG00000162571	TTLL10	1	4.00431	1.57306e-06	0.000788888	0.127297	2.05578
ENSG00000185028	LRRC14B	5	4.25713	1.70338e-06	0.000846944	0.00267663	0.0943128
ENSG00000102934	PLLP	16	2.46597	1.7212e-06	0.00084855	0.191706	1.06094
ENSG00000101203	COL20A1	20	3.45814	1.79928e-06	0.000879593	0.0602	0.665676
ENSG00000133454	MYO18B	22	6.9335	1.96729e-06	0.000945828	0.00110496	0.174157
ENSG00000105290	APLP1	19	2.91294	2.0907e-06	0.000994781	0.0492809	0.378469
ENSG00000271503	CCL5	17	-3.03201	2.10331e-06	0.000994781	39.8032	4.86412
ENSG00000046604	DSG2	18	3.78185	2.18267e-06	0.00102399	0.0258681	0.360165
ENSG00000091428	RAPGEF4	2	-3.11071	2.22867e-06	0.00103721	0.626979	0.0720749
ENSG00000183186	C2CD4C	19	6.28352	2.44502e-06	0.00112886	0.00509019	0.482004
ENSG00000158055	GRHL3	1	4.05141	2.67623e-06	0.00122588	0.000948438	0.0291282
ENSG00000157657	ZNF618	9	2.26769	2.72605e-06	0.00123895	0.311081	1.49974
ENSG00000162692	VCAM1	1	-3.89321	2.77432e-06	0.00125048	0.0414098	0.00230285
ENSG00000186998	EMID1	22	3.48716	2.95135e-06	0.00131063	0.0161851	0.189668
ENSG00000072201	LNX1	4	1.843	3.07036e-06	0.00135314	0.0420697	0.152078
ENSG00000132718	SYT11	1	-2.8161	3.09812e-06	0.00135511	3.10602	0.440536
ENSG00000140955	ADAD2	16	2.95823	3.45943e-06	0.00150186	0.0146468	0.120815
ENSG00000164251	F2RL1	5	2.07624	3.68729e-06	0.00157724	0.444247	1.87622
ENSG00000174640	SLCO2A1	3	7.67029	4.38143e-06	0.00183943	0.000220067	0.175094
ENSG00000177469	CAVIN1	17	3.61339	4.39511e-06	0.00183943	0.0760435	0.940844
ENSG00000105991	HOXA1	7	-3.47548	4.58572e-06	0.0019055	0.463204	0.0407102
ENSG00000187980	PLA2G2C	1	3.09952	4.64853e-06	0.0019179	0.0172689	0.155539
ENSG00000104432	IL7	8	-3.90885	4.93222e-06	0.00202061	0.584089	0.0379033
ENSG00000147027	TMEM47	X	9.40968	5.38684e-06	0.0021612	0	0.560168
ENSG00000165449	SLC16A9	10	4.80917	5.4587e-06	0.00216259	0.00284303	0.102385
ENSG00000065833	ME1	6	2.84452	5.59446e-06	0.002199	0.0466319	0.340838
ENSG00000134207	SYT6	1	-5.33578	5.75558e-06	0.00222798	0.0655951	0.00092916
ENSG00000186487	MYT1L	2	6.98325	5.96894e-06	0.00228446	0.00140575	0.201222
ENSG00000134508	CABLES1	18	3.36523	6.42198e-06	0.00244178	0.0339829	0.355177
ENSG00000180644	PRF1	10	-2.21029	6.62112e-06	0.00250115	25.5606	5.52257
ENSG00000166257	SCN3B	11	6.42303	6.84027e-06	0.00256512	0	0.0298935
ENSG00000183722	LHFP	13	3.40229	6.87864e-06	0.00256512	0.0459666	0.501408
ENSG00000179178	TMEM125	1	4.38027	7.19431e-06	0.00264232	0.22199	4.6501
ENSG00000187624	C17orf97	17	2.17365	7.22275e-06	0.00264232	0.104919	0.479017
ENSG00000140481	CCDC33	15	5.84964	7.26737e-06	0.00264232	0	0.0268919
ENSG00000131746	TNS4	17	4.27779	7.93878e-06	0.00283332	0.230447	4.48288
ENSG00000129514	FOXA1	14	-6.32091	8.38308e-06	0.00295562	0.206602	0.00176746
ENSG00000188505	NCCRP1	19	3.76067	8.781e-06	0.00305884	0.157537	2.15444
ENSG00000171246	NPTX1	17	4.29357	8.93486e-06	0.00308483	0.0724318	1.42962
ENSG00000117595	IRF6	1	3.00354	8.96167e-06	0.00308483	0.581495	4.66512
ENSG00000167889	MGAT5B	17	2.6475	9.27988e-06	0.00317558	0.0627975	0.394242
ENSG00000101115	SALL4	20	4.60057	9.91046e-06	0.00335192	0.0205643	0.512933
ENSG00000204866	IGFL2	19	5.94543	1.01226e-05	0.0034039	0.00288874	0.266424
ENSG00000176049	JAKMIP2	5	-3.33954	1.04503e-05	0.00349387	0.236589	0.0229629
ENSG00000088826	SMOX	20	2.5331	1.06439e-05	0.00353827	0.376688	2.18443
ENSG00000197959	DNM3	1	-2.23245	1.10134e-05	0.0036403	1.28222	0.272698
ENSG00000137507	LRRC32	11	-4.93095	1.13581e-05	0.0037265	5.28642	0.172519
ENSG00000123094	RASSF8	12	4.5458	1.1495e-05	0.0037265	0.0235484	0.558557
ENSG00000182704	TSKU	11	3.98161	1.15096e-05	0.0037265	0.0026109	0.0538466
ENSG00000144834	TAGLN3	3	3.64894	1.15304e-05	0.0037265	0.0169106	0.231576
ENSG00000130338	TULP4	6	-0.974258	1.24173e-05	0.00399097	3.76109	1.91427
ENSG00000185499	MUC1	1	1.6231	1.30562e-05	0.00417325	1.09184	3.36406
ENSG00000136158	SPRY2	13	2.5081	1.36606e-05	0.00432295	0.251602	1.43765
ENSG00000135362	PRR5L	11	-2.80059	1.36732e-05	0.00432295	1.43987	0.206418
ENSG00000118160	SLC8A2	19	2.08742	1.48113e-05	0.00465747	0.0255344	0.111609
ENSG00000215475	SIAH3	13	2.65701	1.50421e-05	0.00470463	0.118888	0.752872
ENSG00000099998	GGT5	22	2.77512	1.53305e-05	0.00476917	0.00934539	0.0673543
ENSG00000119411	BSPRY	9	2.45193	1.5559e-05	0.00481453	0.983894	5.38864
ENSG00000021645	NRXN3	14	7.07108	1.82263e-05	0.00555279	0.000476515	0.0932283
ENSG00000153993	SEMA3D	7	-8.10037	1.82312e-05	0.00555279	0.240417	0.000444442
ENSG00000063438	AHRR	5	2.79397	1.94726e-05	0.00586941	0.174563	1.21318
ENSG00000260220	CCDC187	9	2.16161	1.96292e-05	0.00588614	0.00830897	0.0380842
ENSG00000175793	SFN	1	2.02824	1.97672e-05	0.00589711	1.68218	6.86535
ENSG00000133067	LGR6	1	-2.40128	2.0282e-05	0.00599936	0.52995	0.099933
ENSG00000137142	IGFBPL1	9	5.21646	2.04536e-05	0.00600944	0.0105176	0.50956
ENSG00000171219	CDC42BPG	11	1.0887	2.05977e-05	0.00602136	3.41807	7.26999
ENSG00000065361	ERBB3	12	2.5084	2.07513e-05	0.00603592	0.321247	1.82983
ENSG00000146250	PRSS35	6	5.07717	2.08657e-05	0.00603901	0.00674386	0.268347
ENSG00000163814	CDCP1	3	2.57414	2.11644e-05	0.00609513	0.218068	1.30212
ENSG00000101276	SLC52A3	20	5.73173	2.16179e-05	0.00616099	0.023323	1.28678
ENSG00000188001	TPRG1	3	-2.63398	2.17108e-05	0.00616099	0.188893	0.0302688
ENSG00000268902	CSAG2	X	5.60638	2.22057e-05	0.00627085	0.00129832	0.207063
ENSG00000172817	CYP7B1	8	-3.99236	2.29468e-05	0.00644882	0.0481783	0.00150292
ENSG00000103534	TMC5	16	5.56555	2.32812e-05	0.00651136	0.00130708	0.0874303
ENSG00000104371	DKK4	8	-3.20669	2.35177e-05	0.00651899	1.34324	0.144149
ENSG00000163909	HEYL	1	2.22166	2.35327e-05	0.00651899	0.00818262	0.0422029
ENSG00000153404	PLEKHG4B	5	3.77771	2.36935e-05	0.00653244	0.0142355	0.198074
ENSG00000214944	ARHGEF28	5	-3.82686	2.40257e-05	0.0065928	0.0347022	0.00224246
ENSG00000125726	CD70	19	-2.34559	2.44266e-05	0.00666502	3.1138	0.610191
ENSG00000058091	CDK14	7	-2.62568	2.45181e-05	0.00666502	0.446943	0.0721673
ENSG00000107518	ATRNL1	10	5.54694	2.50023e-05	0.00676505	0.00107996	0.0670384
ENSG00000152939	MARVELD2	5	1.94531	2.59527e-05	0.00695748	0.0180984	0.0713925
ENSG00000162643	WDR63	1	-3.45862	2.65755e-05	0.00705939	0.610664	0.0547109
ENSG00000162849	KIF26B	1	3.34619	2.71876e-05	0.00712439	0.00265199	0.0290773
ENSG00000177614	PGBD5	1	5.13898	2.77761e-05	0.00724595	0.00499193	0.186781
ENSG00000183734	ASCL2	11	-2.8475	2.80253e-05	0.00727832	2.05578	0.283804
ENSG00000100503	NIN	14	-0.972581	2.84071e-05	0.00734468	24.6053	12.5384
ENSG00000105699	LSR	19	1.57284	2.91005e-05	0.00749067	17.9455	53.3903
ENSG00000076864	RAP1GAP	1	2.49296	3.00316e-05	0.0076738	0.25086	1.41466
ENSG00000187510	PLEKHG7	12	-3.70346	3.02077e-05	0.0076738	0.0714131	0.00490965
ENSG00000120693	SMAD9	13	4.54905	3.15019e-05	0.00793495	0.00295683	0.0819292
ENSG00000204580	DDR1	6	1.7153	3.15085e-05	0.00793495	0.361566	1.18798
ENSG00000176083	ZNF683	1	-2.70192	3.24112e-05	0.00804724	0.667619	0.10181
ENSG00000170153	RNF150	4	4.38401	3.24215e-05	0.00804724	0.00687501	0.150597
ENSG00000187772	LIN28B	6	7.54389	3.2646e-05	0.00804724	0	0.103373
ENSG00000268916	CSAG3	X	5.73538	3.36657e-05	0.00826358	0.00537994	0.434433
ENSG00000132170	PPARG	3	3.45613	3.38528e-05	0.0082746	0.00616381	0.0771957
ENSG00000251493	FOXD1	5	-3.47805	3.42064e-05	0.00829135	0.135596	0.0107302
ENSG00000104413	ESRP1	8	3.93253	3.47672e-05	0.00838475	0.741229	11.3222
ENSG00000083307	GRHL2	8	6.95015	3.488e-05	0.00838475	0	0.0676636
ENSG00000054179	ENTPD2	9	2.73317	3.58689e-05	0.00858698	0.00912689	0.0688575
ENSG00000197646	PDCD1LG2	9	-3.29553	3.68347e-05	0.00876941	0.160272	0.015177
ENSG00000156886	ITGAD	16	-3.0419	3.69324e-05	0.00876941	0.0521522	0.00559109
ENSG00000075035	WSCD2	12	5.72341	3.74976e-05	0.00884592	0.00748474	0.422399
ENSG00000156049	GNA14	9	4.43187	3.81993e-05	0.00896052	0.00330598	0.0964468
ENSG00000069011	PITX1	5	3.90888	3.90191e-05	0.00904656	0.00889429	0.145507
ENSG00000152661	GJA1	6	5.93848	3.90327e-05	0.00904656	0.00892759	0.605948
ENSG00000162757	C1orf74	1	1.31381	4.08098e-05	0.00938368	0.413085	1.02696
ENSG00000182752	PAPPA	9	-9.39317	4.23022e-05	0.00968855	0.347913	0.000224868
ENSG00000049247	UTS2	1	-3.49223	4.44233e-05	0.0101344	0.280889	0.0235773
ENSG00000137648	TMPRSS4	11	4.97701	4.51224e-05	0.0102129	0.00199818	0.0725109
ENSG00000084453	SLCO1A2	12	-7.93889	4.52938e-05	0.0102129	0.304698	0.000977899
ENSG00000198300	PEG3	19	-5.03114	4.90382e-05	0.0109301	0.038998	0.000823093
ENSG00000129354	AP1M2	19	4.13425	5.23967e-05	0.0115493	0.659472	11.6076
ENSG00000152670	DDX4	5	3.00511	5.26104e-05	0.0115493	0.0510418	0.417043
ENSG00000072840	EVC	4	-3.54262	5.32575e-05	0.0116042	0.215535	0.0180842
ENSG00000175707	KDF1	1	1.80095	5.33454e-05	0.0116042	2.14629	7.47964
ENSG00000132026	RTBDN	19	4.73046	5.3459e-05	0.0116042	0.00174322	0.07965
ENSG00000137460	FHDC1	4	2.32225	5.43608e-05	0.0117125	0.114688	0.577419
ENSG00000198010	DLGAP2	8	-4.57777	5.48297e-05	0.01177	0.048155	0.00177054
ENSG00000149488	TMC2	20	-4.95723	5.51253e-05	0.0117899	0.0392344	0.000666476
ENSG00000173801	JUP	17	1.91637	5.60846e-05	0.0119512	1.63116	6.15927
ENSG00000122223	CD244	1	-1.92568	5.7708e-05	0.0122164	3.53653	0.929695
ENSG00000136531	SCN2A	2	4.47049	5.78036e-05	0.0122164	0.00120807	0.0298178
ENSG00000205693	MANSC4	12	-3.397	5.82843e-05	0.0122405	0.57123	0.0513843
ENSG00000116574	RHOU	1	1.47965	5.93527e-05	0.0124201	0.930246	2.59588
ENSG00000183421	RIPK4	21	3.33754	5.98492e-05	0.0124636	0.0157878	0.167836
ENSG00000075234	TTC38	22	-1.64931	6.23281e-05	0.0128409	5.55472	1.77015
ENSG00000172572	PDE3A	12	5.12542	6.24623e-05	0.0128409	0.00161809	0.0703024
ENSG00000121570	DPPA4	3	3.13386	6.24672e-05	0.0128409	0.0877802	0.777789
ENSG00000198092	TMPRSS11F	4	7.65137	6.47516e-05	0.013125	0	0.320204
ENSG00000134138	MEIS2	15	-4.54378	6.63009e-05	0.0133923	0.019075	0.000535766
ENSG00000187037	GPR141	7	-2.71411	6.89731e-05	0.013836	0.915096	0.138225
ENSG00000126259	KIRREL2	19	3.47324	6.92237e-05	0.0138386	0.199954	2.23278
ENSG00000204248	COL11A2	6	1.65519	6.95495e-05	0.0138561	0.0911778	0.289414
ENSG00000141668	CBLN2	18	-9.58042	7.08435e-05	0.0140657	0.633567	0.000223139
ENSG00000184905	TCEAL2	X	3.88464	7.22233e-05	0.0142424	0.0302846	0.472575
ENSG00000171747	LGALS4	19	1.51438	7.27063e-05	0.0142892	1.09175	3.12332
ENSG00000185615	PDIA2	16	2.11586	7.57937e-05	0.0148459	0.0294821	0.13494
ENSG00000134247	PTGFRN	1	2.01528	7.67744e-05	0.0149875	0.231872	0.937726
ENSG00000163347	CLDN1	3	3.87558	7.73759e-05	0.0150236	0.024015	0.365886
ENSG00000196917	HCAR1	12	4.60787	7.74758e-05	0.0150236	0.0678423	1.67207
ENSG00000116667	C1orf21	1	-2.59618	7.87811e-05	0.0151782	1.00638	0.166162
ENSG00000137868	STRA6	15	6.60235	7.8814e-05	0.0151782	0.00038463	0.076975
ENSG00000184304	PRKD1	14	-6.10612	7.9056e-05	0.0151782	0.11454	0.00100944
ENSG00000167693	NXN	17	2.2079	8.15366e-05	0.0155518	0.0162781	0.0767507
ENSG00000107159	CA9	9	3.66304	8.27801e-05	0.0157267	0.0176955	0.23854
ENSG00000182985	CADM1	11	-2.43612	8.39584e-05	0.0157267	0.0959449	0.0174267
ENSG00000153291	SLC25A27	6	2.79324	8.40019e-05	0.0157267	0.195415	1.3621
ENSG00000184156	KCNQ3	8	3.25473	8.40752e-05	0.0157267	0.0659102	0.631346
ENSG00000110013	SIAE	11	1.2174	8.48024e-05	0.0158118	1.61599	3.75823
ENSG00000133863	TEX15	8	4.9577	8.53283e-05	0.0158591	0	0.00859234
ENSG00000129991	TNNI3	19	3.37144	8.70091e-05	0.01612	0.0188785	0.210236
ENSG00000161609	CCDC155	19	2.66543	8.75121e-05	0.0161606	0.0189795	0.123207
ENSG00000120907	ADRA1A	8	7.7564	8.82816e-05	0.0162009	0.000467359	0.221791
ENSG00000167642	SPINT2	19	1.03731	8.88954e-05	0.0162623	6.66014	13.6695
ENSG00000085733	CTTN	11	2.1373	9.17964e-05	0.016688	0.326523	1.43892
ENSG00000102055	PPP1R2P9	X	6.25142	9.21015e-05	0.0166913	0.0150529	1.40123
ENSG00000135914	HTR2B	2	3.25607	9.28899e-05	0.0167819	0.0041702	0.0514845
ENSG00000145113	MUC4	3	5.70436	9.41918e-05	0.0169121	0.00030639	0.0246356
ENSG00000157510	AFAP1L1	5	3.01789	9.52811e-05	0.0170202	0.000697603	0.0111129
ENSG00000107147	KCNT1	9	4.28178	9.71074e-05	0.0172463	0.0170756	0.337268
ENSG00000073734	ABCB11	2	3.48219	9.7239e-05	0.0172463	0	0.00691489
ENSG00000049249	TNFRSF9	1	-2.81801	0.000101154	0.0178319	0.435561	0.0613731
ENSG00000178538	CA8	8	-2.92495	0.000108313	0.0189219	0.0344744	0.00405567
ENSG00000079102	RUNX1T1	8	6.57652	0.000116856	0.020232	0.000197888	0.0418442
ENSG00000146242	TPBG	6	3.8438	0.000120434	0.0206339	0.025373	0.37017
ENSG00000040731	CDH10	5	7.93103	0.000120595	0.0206339	0.00127534	0.53947
ENSG00000248485	PCP4L1	1	2.86929	0.00012164	0.0207515	0.224875	1.66011
ENSG00000185272	RBM11	21	1.65315	0.000122821	0.0208768	1.49916	4.71428
ENSG00000175161	CADM2	3	-5.19962	0.000123092	0.0208768	0.0180894	0.000205969
ENSG00000253313	C1orf210	1	4.23411	0.000125691	0.0212556	0.059264	1.15937
ENSG00000078018	MAP2	2	2.98906	0.000127195	0.0213496	0.00755143	0.0621417
ENSG00000259511	UBE2Q2L	15	2.02617	0.000127456	0.0213496	0.0764826	0.324708
ENSG00000165996	HACD1	10	-2.56653	0.000127533	0.0213496	0.542961	0.0906887
ENSG00000013619	MAMLD1	X	2.15864	0.000127714	0.0213496	0.330034	1.47539
ENSG00000143674	MAP3K21	1	1.1498	0.000131087	0.0217881	0.302482	0.67215
ENSG00000172733	PURG	8	3.01383	0.000134067	0.02222	0.00318507	0.0322066
ENSG00000184349	EFNA5	5	-2.99129	0.000138183	0.0227849	0.0471094	0.00548356
ENSG00000126231	PROZ	13	4.47876	0.000143229	0.0234709	0.0271714	0.644234
ENSG00000135750	KCNK1	1	-3.86373	0.000148227	0.0239976	0.0419255	0.00213992
ENSG00000125731	SH2D3A	19	0.838506	0.000148505	0.0239976	8.85442	15.8349
ENSG00000137270	GCM1	6	-2.49452	0.000151684	0.0243759	0.400831	0.0705672
ENSG00000076344	RGS11	16	2.71404	0.000154739	0.0247621	0.0364958	0.244102
ENSG00000112164	GLP1R	6	4.35265	0.000154939	0.0247621	0.0131284	0.289843
ENSG00000179698	WDR97	8	1.34192	0.000159681	0.0253805	0.901058	2.28473
ENSG00000162733	DDR2	1	-1.3514	0.000170858	0.0270831	0.236279	0.0924237
ENSG00000144868	TMEM108	3	-6.20959	0.000172339	0.0272437	0.0741046	0.00059253
ENSG00000185630	PBX1	1	2.64421	0.000173325	0.0273252	0.0101498	0.0641272
ENSG00000160963	COL26A1	7	-4.20093	0.000173825	0.02733	0.394254	0.0204022
ENSG00000152684	PELO	5	1.08167	0.000174516	0.0273647	2.27949	4.82624
ENSG00000172348	RCAN2	6	-4.63611	0.000178087	0.0275086	0.101811	0.00336551
ENSG00000155659	VSIG4	X	2.86793	0.000184128	0.0283372	0.472927	3.46193
ENSG00000244405	ETV5	3	2.59169	0.000185364	0.0284521	0.0855933	0.517953
ENSG00000110237	ARHGEF17	11	2.06418	0.000187738	0.0287408	0.0437481	0.183303
ENSG00000130584	ZBTB46	20	-1.69766	0.000191496	0.0291626	0.234318	0.0718782
ENSG00000142185	TRPM2	21	1.72298	0.000192167	0.0291883	1.04101	3.43834
ENSG00000184363	PKP3	11	3.33104	0.000193321	0.0292381	0.0566139	0.578042
ENSG00000173662	TAS1R1	1	2.88983	0.000194233	0.0292381	0.00774034	0.0648085
ENSG00000184544	DHRS7C	17	6.73387	0.000194289	0.0292381	0	0.350098
ENSG00000187244	BCAM	19	2.9117	0.000194505	0.0292381	0.0128485	0.0989101
ENSG00000139998	RAB15	14	1.07615	0.000200627	0.0298703	1.68071	3.54524
ENSG00000171855	IFNB1	9	3.5679	0.000200764	0.0298703	0.0165363	0.230458
ENSG00000146938	NLGN4X	X	5.50294	0.000203635	0.0302201	0.00101367	0.0659252
ENSG00000120498	TEX11	X	4.33943	0.000207351	0.0306153	0.00259839	0.071948
ENSG00000148848	ADAM12	10	-3.2088	0.000209983	0.0309254	0.168037	0.0177724
ENSG00000134323	MYCN	2	2.64185	0.0002115	0.0309919	0.0425445	0.272234
ENSG00000132793	LPIN3	20	1.89396	0.000213915	0.0310274	0.76194	2.8339
ENSG00000198753	PLXNB3	X	2.69073	0.000214362	0.0310274	0.178296	1.15342
ENSG00000112379	ARFGEF3	6	3.69731	0.000216964	0.0312417	0.000438298	0.00824437
ENSG00000121440	PDZRN3	3	-7.62798	0.000220817	0.03164	0.146159	0.000184353
ENSG00000154914	USP43	17	1.84048	0.000222573	0.0318132	0.370786	1.32962
ENSG00000008311	AASS	7	-2.51457	0.000225642	0.0321094	0.304334	0.0525816
ENSG00000248144	ADH1C	4	6.62337	0.000225749	0.0321094	0	0.175643
ENSG00000139926	FRMD6	14	1.89606	0.000227396	0.0321403	0.073002	0.272613
ENSG00000039068	CDH1	16	2.70323	0.000229644	0.032347	0.566501	3.6887
ENSG00000101213	PTK6	20	1.30894	0.000235478	0.033009	0.387795	0.963124
ENSG00000196169	KIF19	17	2.46079	0.000249597	0.034737	0.18923	1.04382
ENSG00000186766	FOXI2	10	6.40712	0.000251588	0.0349305	0	0.0871341
ENSG00000177425	PAWR	12	2.32759	0.000253582	0.0351235	0.105446	0.529946
ENSG00000275832	ARHGAP23	17	2.05252	0.000260646	0.0359239	0.0198208	0.0840355
ENSG00000146555	SDK1	7	2.70198	0.000261213	0.0359239	0.0127653	0.0848856
ENSG00000197748	CFAP43	10	1.8737	0.000263444	0.0361256	0.0198291	0.0741116
ENSG00000147003	TMEM27	X	1.13886	0.000263921	0.0361256	0.219542	0.485152
ENSG00000124006	OBSL1	2	2.75788	0.000267876	0.0364952	0.225855	1.5306
ENSG00000170017	ALCAM	3	1.33029	0.000273211	0.0370294	0.670952	1.6872
ENSG00000169583	CLIC3	9	-2.17934	0.000273707	0.0370294	4.57865	1.00812
ENSG00000171408	PDE7B	6	1.89873	0.000275819	0.0371132	0.071754	0.269379
ENSG00000061656	SPAG4	20	-1.54349	0.000280811	0.0376403	1.25573	0.430318
ENSG00000122585	NPY	7	5.06301	0.000284275	0.0378954	0.0011518	0.160982
ENSG00000206013	IFITM5	11	3.46913	0.00028531	0.0378954	0.0339396	0.41661
ENSG00000198574	SH2D1B	1	-2.43693	0.000285319	0.0378954	1.1485	0.210779
ENSG00000137821	LRRC49	15	2.80962	0.000288525	0.0381951	0.000858684	0.00799321
ENSG00000165409	TSHR	14	3.19636	0.000290649	0.0382488	0.00644635	0.0650982
ENSG00000078140	UBE2K	4	-0.623272	0.000291268	0.0382488	14.9539	9.70689
ENSG00000120549	KIAA1217	10	-4.37764	0.000292375	0.0383077	0.0366942	0.00145177
ENSG00000139044	B4GALNT3	12	1.45961	0.000294121	0.0384299	0.213664	0.588492
ENSG00000104728	ARHGEF10	8	2.47803	0.000296356	0.0385687	0.00974427	0.0559676
ENSG00000155886	SLC24A2	9	-3.48245	0.000299153	0.0388458	0.0217323	0.00167513
ENSG00000113721	PDGFRB	5	-2.69306	0.00030111	0.0389261	0.477662	0.0733018
ENSG00000128591	FLNC	7	3.42502	0.00031103	0.0401194	1.50225	16.1379
ENSG00000075290	WNT8B	10	2.1509	0.000314107	0.0403599	0.0174338	0.0826411
ENSG00000145934	TENM2	5	-7.14098	0.000314282	0.0403599	0.109079	0.000463073
ENSG00000169641	LUZP1	1	1.01871	0.000315879	0.0404756	2.71417	5.49992
ENSG00000168280	KIF5C	2	-2.44885	0.000318169	0.0405969	0.715127	0.130689
ENSG00000136488	CSH1	17	6.34396	0.000320441	0.0407907	0	0.161386
ENSG00000143028	SYPL2	1	3.11737	0.000331822	0.0421045	0.011668	0.108331
ENSG00000196990	FAM163B	9	5.46729	0.000332209	0.0421045	0.0184569	0.918988
ENSG00000144278	GALNT13	2	-5.2442	0.000336644	0.0424814	0.564579	0.014356
ENSG00000121853	GHSR	3	-4.61483	0.000338319	0.0426004	0.0627665	0
ENSG00000162931	TRIM17	1	1.88908	0.000340729	0.0427189	0.142002	0.529234
ENSG00000076356	PLXNA2	1	-1.97942	0.000342113	0.0428002	0.364127	0.0922839
ENSG00000258150	AC133555.3	16	1.60773	0.000345558	0.0430256	0.55554	1.69736
ENSG00000132016	C19orf57	19	1.28333	0.000346133	0.0430256	0.336689	0.820984
ENSG00000101134	DOK5	20	-5.47014	0.000355071	0.0438555	0.0556318	0
ENSG00000158406	HIST1H4H	6	1.0548	0.000364536	0.0448341	1.188	2.47173
ENSG00000196411	EPHB4	7	1.02369	0.000368549	0.0452321	4.26595	8.67378
ENSG00000103269	RHBDL1	16	1.46039	0.000371406	0.0452959	5.99775	16.507
ENSG00000139263	LRIG3	12	5.06859	0.000378201	0.0460123	0.000896149	0.0481037
ENSG00000138759	FRAS1	4	4.27305	0.000379534	0.0460123	0.000677712	0.0158722
ENSG00000171056	SOX7	8	-1.44871	0.000380095	0.0460123	0.076693	0.0270684
ENSG00000115112	TFCP2L1	2	2.09473	0.000386849	0.046497	0.0703654	0.301571
ENSG00000135898	GPR55	2	1.52981	0.000396482	0.0473613	0.592522	1.7133
ENSG00000137185	ZSCAN9	6	-1.66387	0.000399939	0.0476763	0.670917	0.210898
ENSG00000130449	ZSWIM6	5	-0.935947	0.000404406	0.0481103	3.82507	1.99869
ENSG00000106571	GLI3	7	3.24356	0.000408199	0.0483637	0.0157728	0.152663
ENSG00000183087	GAS6	13	1.65883	0.000410457	0.0485323	0.695123	2.19707
ENSG00000159784	FAM131B	7	-2.36995	0.000411838	0.0485969	0.117442	0.0222864
ENSG00000215029	TCP11X2	X	5.33375	0.000417215	0.0491318	0.000413834	0.0635807
ENSG00000141934	PLPP2	19	2.24082	0.000436018	0.0511389	0.150096	0.711497
ENSG00000196542	SPTSSB	3	2.15934	0.000438932	0.0513771	0.104398	0.468055
ENSG00000151276	MAGI1	3	-4.3426	0.000443685	0.0517253	1.39367	0.0683946
ENSG00000138792	ENPEP	4	3.656	0.000444923	0.0517659	0.00586163	0.07871
ENSG00000021461	CYP3A43	7	-2.9654	0.00044706	0.0518073	0.325688	0.0405233
ENSG00000145423	SFRP2	4	5.54082	0.000450922	0.052151	0.00239876	0.187902
ENSG00000137843	PAK6	15	1.59931	0.00046001	0.0528616	0.133474	0.405821
ENSG00000162543	UBXN10	1	1.70595	0.000460997	0.0528616	0.0994112	0.3255
ENSG00000171596	NMUR1	2	-1.96676	0.000461471	0.0528616	0.672454	0.171539
ENSG00000146674	IGFBP3	7	2.69805	0.00046161	0.0528616	0.466882	3.03493
ENSG00000181143	MUC16	19	-3.57018	0.000467392	0.0532833	0.00589745	0.000439031
ENSG00000170523	KRT83	12	4.01762	0.00046804	0.0532833	0.000691572	0.0380517
ENSG00000142621	FHAD1	1	-2.88684	0.000477775	0.0542853	0.0374015	0.00477293
ENSG00000196433	ASMT	X	2.18162	0.00048054	0.0543117	0.130619	0.599108
ENSG00000172889	EGFL7	9	1.7622	0.000480808	0.0543117	0.107399	0.367246
ENSG00000027644	INSRR	1	2.37853	0.000483617	0.0544394	0.00781161	0.0414781
ENSG00000130479	MAP1S	19	1.00099	0.000487221	0.0547109	4.36385	8.73545
ENSG00000204616	TRIM31	6	2.36861	0.000488104	0.0547109	0.00616004	0.0358665
ENSG00000186281	GPAT2	2	2.93546	0.000491287	0.0549618	0.221802	1.69969
ENSG00000016490	CLCA1	1	4.79089	0.000492578	0.0550005	0.00246693	0.0933031
ENSG00000143850	PLEKHA6	1	1.71232	0.000495576	0.0551301	0.296189	0.971147
ENSG00000130158	DOCK6	19	2.50936	0.000498712	0.0553666	0.0691008	0.395108
ENSG00000184916	JAG2	14	1.44867	0.000503233	0.055656	1.32636	3.62178
ENSG00000269403	AC008750.8	19	-2.933	0.000506694	0.0559325	0.149496	0.0141144
ENSG00000157404	KIT	4	-2.67352	0.000509645	0.0559943	1.4541	0.22729
ENSG00000130783	CCDC62	12	0.90624	0.000510141	0.0559943	0.200421	0.376471
ENSG00000167748	KLK1	19	2.425	0.000512209	0.0561153	0.0420391	0.232046
ENSG00000173898	SPTBN2	11	2.36272	0.000517501	0.0564847	0.0442372	0.2287
ENSG00000165507	C10orf10	10	2.39449	0.000517522	0.0564847	0.0534118	0.285292
ENSG00000143603	KCNN3	1	-1.46002	0.000525689	0.0570317	0.0254743	0.00915766
ENSG00000258539	AC068896.1	10	-1.40792	0.00052661	0.0570317	0.465086	0.174969
ENSG00000173467	AGR3	7	6.18617	0.000527346	0.0570317	0.139908	10.3616
ENSG00000054793	ATP9A	20	2.76618	0.000527435	0.0570317	0.200678	1.3683
ENSG00000274267	HIST1H3B	6	2.76481	0.000529165	0.0571125	0.458309	3.15807
ENSG00000035720	STAP1	4	1.62922	0.000537374	0.0578911	2.49733	7.72853
ENSG00000117069	ST6GALNAC5	1	5.03143	0.000539431	0.0579326	0.00267461	0.113985
ENSG00000103723	AP3B2	15	1.67658	0.00055157	0.0590922	0.0525901	0.168981
ENSG00000068615	REEP1	2	2.28433	0.000555744	0.0594298	0.0190478	0.0951133
ENSG00000054690	PLEKHH1	14	1.61123	0.000564427	0.0599178	0.178591	0.546692
ENSG00000105357	MYH14	19	5.23415	0.000574474	0.0608552	0.00101618	0.0513694
ENSG00000239642	MEIKIN	5	2.71799	0.000575961	0.0608552	0.0088864	0.0712985
ENSG00000105137	SYDE1	19	-3.60939	0.000577441	0.0608552	0.0573904	0.00398661
ENSG00000144893	MED12L	3	-2.34517	0.000582871	0.0613163	0.678902	0.13344
ENSG00000141449	GREB1L	18	-4.75844	0.00058539	0.0613594	0.0398511	0.00117151
ENSG00000135063	FAM189A2	9	3.08127	0.000592764	0.061594	0.00258813	0.0276372
ENSG00000152601	MBNL1	3	-0.631801	0.000592922	0.061594	68.182	44.0025
ENSG00000150045	KLRF1	12	-1.5872	0.000599768	0.0621941	2.43104	0.807063
ENSG00000179148	ALOXE3	17	1.8336	0.000602713	0.0622775	0.0647363	0.23238
ENSG00000165661	QSOX2	9	-0.968588	0.000607983	0.0626485	15.5213	7.93079
ENSG00000180543	TSPYL5	8	2.10816	0.000612024	0.0629044	0.252324	1.09013
ENSG00000276747	PADI6	1	-4.1764	0.000616344	0.0631057	0.204803	0.0101844
ENSG00000107130	NCS1	9	1.99761	0.000625263	0.0636573	0.0575937	0.230983
ENSG00000142494	SLC47A1	17	-2.42369	0.000627009	0.0636573	0.130864	0.0238861
ENSG00000278828	HIST1H3H	6	1.73534	0.000628535	0.0637011	1.55669	5.18842
ENSG00000100453	GZMB	14	-2.2927	0.000632484	0.063805	15.1177	3.08364
ENSG00000142156	COL6A1	21	2.17328	0.000632851	0.063805	6.23055	28.1057
ENSG00000187908	DMBT1	10	3.88332	0.000637409	0.0641533	0.000145326	0.00813563
ENSG00000153721	CNKSR3	6	2.97554	0.000639327	0.0642352	0.00187751	0.0159467
ENSG00000111057	KRT18	12	1.4178	0.000655376	0.0656211	1.22157	3.26731
ENSG00000157152	SYN2	3	4.12698	0.000662644	0.0661212	0.010817	0.199283
ENSG00000065413	ANKRD44	2	-0.661321	0.000669305	0.0665327	13.8563	8.76116
ENSG00000214357	NEURL1B	5	1.90086	0.000671109	0.0665327	0.103124	0.387135
ENSG00000183570	PCBP3	21	1.8449	0.000671744	0.0665327	0.227433	0.818383
ENSG00000141756	FKBP10	17	1.92904	0.000671752	0.0665327	0.075016	0.288617
ENSG00000167772	ANGPTL4	19	2.8694	0.000672861	0.0665327	0.226685	1.66481
ENSG00000121380	BCL2L14	12	2.1092	0.000687129	0.0676363	0.186359	0.804767
ENSG00000162641	AKNAD1	1	-4.8345	0.000690537	0.0678387	0.0275417	0.000334594
ENSG00000167619	TMEM145	19	2.59352	0.000692084	0.0678387	0.0373268	0.232366
ENSG00000159871	LYPD5	19	1.98744	0.000692683	0.0678387	0.0175249	0.0719125
ENSG00000178104	PDE4DIP	1	1.12141	0.000707637	0.0688962	1.00555	2.18791
ENSG00000183117	CSMD1	8	5.42663	0.000708219	0.0688962	0.00151852	0.0735226
ENSG00000168032	ENTPD3	3	2.90933	0.000713349	0.0691707	0.00329697	0.0321012
ENSG00000005001	PRSS22	16	2.31463	0.000713419	0.0691707	0.092249	0.463593
ENSG00000146215	CRIP3	6	1.28289	0.000756222	0.072356	0.557595	1.36174
ENSG00000173918	C1QTNF1	17	2.70613	0.000761449	0.0727365	0.00747255	0.0519451
ENSG00000185640	KRT79	12	4.00176	0.000765975	0.0730359	0.000499901	0.0280143
ENSG00000070388	FGF22	19	1.5053	0.000767683	0.0730359	0.0394639	0.114787
ENSG00000108576	SLC6A4	17	-1.30973	0.000780349	0.0733681	0.0410408	0.0163025
ENSG00000164932	CTHRC1	8	1.68433	0.000780673	0.0733681	0.281352	0.905606
ENSG00000143473	KCNH1	1	4.41001	0.000784422	0.0735273	0	0.00695812
ENSG00000100505	TRIM9	14	1.4932	0.000784894	0.0735273	0.0574217	0.162601
ENSG00000169885	CALML6	1	1.14157	0.000791881	0.0739511	0.53109	1.17518
ENSG00000144820	ADGRG7	3	-9.50507	0.00080168	0.0746191	0.59329	0
ENSG00000099282	TSPAN15	10	1.50162	0.000804838	0.0747933	2.23803	6.3378
ENSG00000112964	GHR	5	5.77583	0.000816342	0.0756579	0.000159734	0.0365297
ENSG00000075618	FSCN1	7	1.72974	0.000816742	0.0756579	3.10349	10.2942
ENSG00000172867	KRT2	12	2.05376	0.000828911	0.076642	0.626507	2.60622
ENSG00000273983	HIST1H3G	6	2.29204	0.000832447	0.0766946	0.0819209	0.406096
ENSG00000242612	DECR2	16	0.794137	0.000843042	0.0773551	1.05318	1.82979
ENSG00000147548	NSD3	8	-0.777421	0.00085075	0.0779281	25.7742	15.0365
ENSG00000163568	AIM2	1	-2.43641	0.000867085	0.0786897	0.539966	0.0982069
ENSG00000111249	CUX2	12	2.19049	0.000870102	0.0786897	0.0936706	0.429202
ENSG00000138741	TRPC3	4	-2.64105	0.0008704	0.0786897	0.0890375	0.0134764
ENSG00000164532	TBX20	7	-3.76593	0.000883499	0.0793158	0.0320171	0.0006817
ENSG00000136378	ADAMTS7	15	2.05468	0.000893931	0.0801288	0.00690009	0.0304003
ENSG00000130545	CRB3	19	1.41032	0.000908167	0.0811649	5.23426	13.9109
ENSG00000181472	ZBTB2	6	-0.648409	0.00090851	0.0811649	10.9795	7.00494
ENSG00000166592	RRAD	16	1.77899	0.000912313	0.0812755	0.662746	2.27879
ENSG00000138316	ADAMTS14	10	-2.58896	0.000919851	0.0816928	0.0422227	0.00652746
ENSG00000274588	DGKK	X	-2.63314	0.00092121	0.0816928	0.0262691	0.00376382
ENSG00000197375	SLC22A5	5	0.633623	0.000934726	0.082514	1.10883	1.72054
ENSG00000171811	CFAP46	10	3.79898	0.000938689	0.0826238	0.0117024	0.166452
ENSG00000234511	C5orf58	5	2.09383	0.00093881	0.0826238	0.00173081	0.011272
ENSG00000164270	HTR4	5	-4.15487	0.000941429	0.0826823	0.00793976	0
ENSG00000274750	HIST1H3E	6	1.29851	0.000942317	0.0826823	0.203836	0.501917
ENSG00000007202	KIAA0100	17	-0.462045	0.000945165	0.0827435	22.9369	16.6505
ENSG00000049618	ARID1B	6	-0.563997	0.000950122	0.0829402	3.14232	2.12546
ENSG00000165698	SPACA9	9	1.12965	0.000950959	0.0829402	0.56383	1.23561
ENSG00000174939	ASPHD1	16	3.13615	0.000954214	0.0830994	0.0169139	0.159635
ENSG00000007516	BAIAP3	16	1.90784	0.000967158	0.0840281	7.57559	28.4285
ENSG00000174175	SELP	1	-1.33286	0.000967766	0.0840281	0.769402	0.304942
ENSG00000198910	L1CAM	X	1.54078	0.000972622	0.0843239	0.0956002	0.278994
ENSG00000251692	PTX4	16	2.50074	0.000981163	0.0849378	0.0153798	0.0969033
ENSG00000177103	DSCAML1	11	-2.7071	0.000989673	0.0855471	1.39531	0.213291
ENSG00000258484	SPESP1	15	2.1997	0.0010269	0.0881108	0.0414028	0.197762
ENSG00000196119	OR8A1	11	5.30637	0.00103589	0.0884899	0	0.11201
ENSG00000128641	MYO1B	2	-2.64149	0.00103794	0.088514	0.363632	0.0579271
ENSG00000149564	ESAM	11	2.1162	0.00103921	0.088514	1.09238	4.73903
ENSG00000131378	RFTN1	3	-0.735367	0.0010482	0.0891495	12.0816	7.25569
ENSG00000258130	AC106782.1	16	1.40112	0.00105475	0.0894107	0.527471	1.39608
ENSG00000075340	ADD2	2	1.98889	0.00106129	0.0896072	0.194663	0.773524
ENSG00000187808	SOWAHD	X	1.3186	0.00109889	0.0922461	0.545734	1.36336
ENSG00000112902	SEMA5A	5	-3.22074	0.0011035	0.0923023	0.0296619	0.00303164
ENSG00000181215	C4orf50	4	-3.20985	0.00110659	0.0923594	0.161805	0.0172565
ENSG00000112414	ADGRG6	6	1.70928	0.00112908	0.093833	0.0270163	0.0894691
ENSG00000010810	FYN	6	-0.738717	0.00113555	0.0940817	30.9137	18.5255
ENSG00000123612	ACVR1C	2	1.59532	0.00114961	0.0949962	0.371881	1.12316
ENSG00000109255	NMU	4	3.99651	0.00115493	0.0953009	0.0284008	0.49663
ENSG00000161681	SHANK1	19	2.87536	0.00116512	0.0956956	0.0444119	0.32966
ENSG00000167244	IGF2	11	-5.36477	0.00117291	0.0958325	0.0408363	0.000484033
ENSG00000213416	KRTAP4.12	17	4.34641	0.00121081	0.0981317	0.0155412	0.371955
ENSG00000130701	RBBP8NL	20	6.36567	0.00121117	0.0981317	0.00351082	0.388704
ENSG00000189337	KAZN	1	1.84173	0.00121642	0.0982833	0.0206351	0.0750553
ENSG00000122863	CHST3	10	3.311	0.00122626	0.0989312	0.0194995	0.197612
ENSG00000169933	FRMPD4	X	-6.30896	0.00122784	0.0989312	0.0308769	0
ENSG00000168070	MAJIN	11	2.07252	0.00123192	0.099123	0.0709805	0.302398
ENSG00000142609	CFAP74	1	3.44162	0.0012339	0.0991447	0	0.0032102
ENSG00000185561	TLCD2	17	1.85409	0.00123904	0.0992839	0.050378	0.184495
ENSG00000152217	SETBP1	18	-2.01607	0.00124458	0.0995904	0.492845	0.121672
ENSG00000121769	FABP3	1	3.2732	0.00127732	0.10193	0.00224884	0.0509429
ENSG00000166126	AMN	14	1.37101	0.00128176	0.102045	0.578573	1.49796
ENSG00000144369	FAM171B	2	1.945	0.00129547	0.102954	0.0305848	0.118479
ENSG00000171345	KRT19	17	3.77091	0.00130995	0.103821	0.000970965	0.0322054
ENSG00000204634	TBC1D8	2	-1.26089	0.0013208	0.104294	1.86698	0.778791
ENSG00000102349	KLF8	X	1.39301	0.00132163	0.104294	2.29233	6.0212
ENSG00000138944	KIAA1644	22	-3.43143	0.00132308	0.104294	0.00488248	0
ENSG00000131626	PPFIA1	11	-0.683591	0.00132618	0.104397	6.93106	4.31502
ENSG00000283384	AL138694.1	13	2.37486	0.00133185	0.104701	0.0343368	0.182351
ENSG00000170044	ZPLD1	3	-4.41962	0.0013397	0.105176	0.0284073	0.000661513
ENSG00000179630	LACC1	13	-1.39891	0.00135385	0.106001	0.518035	0.195682
ENSG00000241644	INMT	7	1.76276	0.00135708	0.106112	0.122167	0.417134
ENSG00000143797	MBOAT2	2	1.57897	0.00136124	0.106293	0.644207	1.9256
ENSG00000064989	CALCRL	2	1.8072	0.00137169	0.106718	0.0476166	0.167834
ENSG00000204118	NAP1L6	X	-3.33078	0.00137266	0.106718	0.0273465	0.00116405
ENSG00000141161	UNC45B	17	1.33909	0.00138644	0.107253	0.106345	0.270347
ENSG00000116016	EPAS1	2	2.17259	0.00141439	0.109125	0.535194	2.41438
ENSG00000136960	ENPP2	8	1.8476	0.00142125	0.109422	0.606899	2.18509
ENSG00000133131	MORC4	X	0.767443	0.00143542	0.110019	3.22061	5.4827
ENSG00000163975	MELTF	3	1.04798	0.00143994	0.11022	0.237721	0.491608
ENSG00000174951	FUT1	19	2.25194	0.00144798	0.110544	0.0180282	0.0887468
ENSG00000186049	KRT73	12	2.21059	0.00145612	0.11102	5.27071	24.3994
ENSG00000197943	PLCG2	16	-1.29368	0.0014806	0.112739	1.17354	0.478657
ENSG00000151025	GPR158	10	-4.89961	0.0014879	0.112945	0.0669914	0.00183415
ENSG00000162069	BICDL2	16	2.27162	0.00149077	0.112945	0.0101073	0.0524116
ENSG00000196632	WNK3	X	-2.37766	0.00149829	0.113121	0.0832845	0.0157742
ENSG00000215187	FAM166B	9	1.22856	0.00149923	0.113121	0.115975	0.276343
ENSG00000186583	SPATC1	8	2.52242	0.00151103	0.113414	0.053339	0.315864
ENSG00000144481	TRPM8	2	2.05121	0.00151204	0.113414	0.0123281	0.0523871
ENSG00000173011	TADA2B	4	-0.71476	0.00151254	0.113414	8.88543	5.41323
ENSG00000197081	IGF2R	6	-0.708147	0.00151409	0.113414	10.5712	6.47058
ENSG00000112893	MAN2A1	5	-0.765747	0.00151456	0.113414	7.71049	4.53472
ENSG00000138378	STAT4	2	-1.10674	0.00151481	0.113414	27.2163	12.6368
ENSG00000104808	DHDH	19	1.00107	0.00152484	0.114009	0.969101	1.94825
ENSG00000031698	SARS	1	-0.799056	0.00152741	0.114009	39.4389	22.6652
ENSG00000073861	TBX21	17	-1.68625	0.00153059	0.114009	4.76883	1.48185
ENSG00000268223	ARL14EPL	5	-3.84941	0.00154153	0.11453	0.0462961	0.00171842
ENSG00000162437	RAVER2	1	1.02342	0.00154816	0.114876	1.2176	2.47633
ENSG00000175318	GRAMD2	15	2.71772	0.00155204	0.115017	0.000967255	0.0103396
ENSG00000119917	IFIT3	10	2.3984	0.00155504	0.115027	8.38194	44.1931
ENSG00000108641	B9D1	17	1.13521	0.00155613	0.115027	0.134149	0.296079
ENSG00000184524	CEND1	11	-3.05175	0.00157363	0.116173	0.0677593	0.00635343
ENSG00000138115	CYP2C8	10	-2.4182	0.00160543	0.118071	0.156814	0.0287987
ENSG00000131018	SYNE1	6	-0.830751	0.00161308	0.118085	3.4788	1.95588
ENSG00000237515	SHISA9	16	4.9236	0.00161453	0.118085	0.000755716	0.0326017
ENSG00000174567	GOLT1A	1	2.34067	0.00163877	0.119466	0.182739	0.938633
ENSG00000025293	PHF20	20	-0.700358	0.00165434	0.120078	11.3354	6.9753
ENSG00000152785	BMP3	4	4.35627	0.0016544	0.120078	0.0857741	1.76956
ENSG00000153707	PTPRD	9	2.95581	0.00167459	0.121317	0.000736704	0.007468
ENSG00000260314	MRC1	10	-2.57984	0.00168153	0.121668	2.45877	0.410499
ENSG00000215595	C20orf202	20	-1.26694	0.00169055	0.122169	0.171276	0.0700907
ENSG00000137558	PI15	8	3.84012	0.00169314	0.122204	0.0748474	1.07903
ENSG00000188897	AC099489.1	16	-1.11102	0.00173593	0.124833	1.0731	0.496756
ENSG00000183346	C10orf107	10	-6.26615	0.00173905	0.124833	0.210954	0.000764616
ENSG00000263155	MYZAP	15	-3.23886	0.00173929	0.124833	0.404875	0.0420042
ENSG00000101745	ANKRD12	18	-0.792354	0.00174987	0.124833	21.6951	12.5267
ENSG00000099377	HSD3B7	16	1.16193	0.00175101	0.124833	0.300646	0.676606
ENSG00000142173	COL6A2	21	1.65661	0.00175854	0.125216	44.8743	141.48
ENSG00000189430	NCR1	19	-3.15417	0.00177857	0.126144	0.0486934	0.00368888
ENSG00000011028	MRC2	17	1.91304	0.00177936	0.126144	0.586454	2.21012
ENSG00000130427	EPO	7	1.40521	0.00178246	0.126144	0.0417483	0.118867
ENSG00000187189	TSPYL4	6	-0.724314	0.00178458	0.126144	22.1444	13.4036
ENSG00000115523	GNLY	2	-1.51347	0.00179721	0.126609	16.593	5.81154
ENSG00000272899	AC025594.3	7	1.28801	0.00180679	0.12688	0.613962	1.50212
ENSG00000214215	C12orf74	12	-2.99572	0.00181072	0.126912	0.018319	0.000954991
ENSG00000101384	JAG1	20	1.91043	0.00182221	0.127564	0.140602	0.529402
ENSG00000102606	ARHGEF7	13	-1.17497	0.0018383	0.128333	22.06	9.77003
ENSG00000182175	RGMA	15	2.82097	0.00183982	0.128333	0.00356054	0.027027
ENSG00000270885	RASL10B	17	1.3543	0.00184331	0.128422	0.203854	0.523336
ENSG00000149418	ST14	11	1.8004	0.00185177	0.128667	0.841186	2.93244
ENSG00000128573	FOXP2	7	-4.39445	0.00185345	0.128667	0.226428	0.0105295
ENSG00000156140	ADAMTS3	4	-4.58206	0.00187816	0.130226	0.0283075	0.000720328
ENSG00000105650	PDE4C	19	1.58031	0.00189529	0.131258	0.0126838	0.038175
ENSG00000141655	TNFRSF11A	18	2.10393	0.00190944	0.131924	0.0689299	0.296532
ENSG00000138311	ZNF365	10	1.9767	0.0019289	0.132953	0.020383	0.0818049
ENSG00000189233	NUGGC	8	-2.14025	0.00193699	0.133195	0.23227	0.0529662
ENSG00000025434	NR1H3	11	1.07116	0.001937	0.133195	0.393988	0.829501
ENSG00000163629	PTPN13	4	1.86797	0.00197013	0.134958	0.0599942	0.21965
ENSG00000163501	IHH	2	-1.68644	0.00197391	0.134958	0.0336419	0.00951976
ENSG00000164171	ITGA2	5	2.31125	0.00198742	0.135313	0.0633178	0.315715
ENSG00000178053	MLF1	3	-2.37357	0.00198874	0.135313	2.85377	0.550096
ENSG00000170615	SLC26A5	7	3.35642	0.00199379	0.135341	0.0149911	0.16343
ENSG00000158258	CLSTN2	3	4.07467	0.00200005	0.135468	0.0015055	0.0288604
ENSG00000115170	ACVR1	2	-1.10507	0.00200032	0.135468	10.1509	4.71848
ENSG00000181291	TMEM132E	17	1.76474	0.00202049	0.136247	0.0143285	0.0504938
ENSG00000078579	FGF20	8	-3.53447	0.00202354	0.136247	0.0208412	0
ENSG00000135638	EMX1	2	3.64675	0.00203007	0.136528	0.000616799	0.0149879
ENSG00000186453	FAM228A	2	-1.26583	0.00204012	0.136808	0.0483575	0.0191872
ENSG00000182393	IFNL1	19	2.13163	0.00206764	0.138415	0.0240893	0.118202
ENSG00000100341	PNPLA5	22	4.55016	0.00208769	0.139277	0	0.0294478
ENSG00000084693	AGBL5	2	0.574611	0.00211105	0.140674	2.65337	3.95235
ENSG00000172987	HPSE2	10	-3.7689	0.00212216	0.141091	0.155482	0.0105403
ENSG00000123096	SSPN	12	-2.29325	0.00214257	0.142123	0.012448	0.00216767
ENSG00000180113	TDRD6	6	2.97101	0.00214684	0.142151	0.00944155	0.0773951
ENSG00000185127	C6orf120	6	-0.595185	0.00214954	0.142151	12.509	8.27898
ENSG00000021826	CPS1	2	-1.63454	0.00215032	0.142151	0.0655175	0.0208773
ENSG00000109832	DDX25	11	1.84926	0.00215477	0.142259	0.0145812	0.0532465
ENSG00000183914	DNAH2	17	3.26296	0.00215685	0.142259	0.00428403	0.0431137
ENSG00000105974	CAV1	7	-3.096	0.0021719	0.143006	0.112655	0.0125999
ENSG00000152192	POU4F1	13	2.40352	0.00222477	0.145747	0.0440171	0.236257
ENSG00000168502	MTCL1	18	1.75448	0.00223633	0.146176	0.100832	0.340954
ENSG00000138650	PCDH10	4	-5.67363	0.00224567	0.146293	0.0231693	0.00012932
ENSG00000101349	PAK5	20	-6.1075	0.00227268	0.147557	0.0461794	0
ENSG00000050165	DKK3	11	-3.60255	0.00228252	0.147976	0.480691	0.0391212
ENSG00000196391	ZNF774	15	1.3646	0.00228422	0.147976	0.0346629	0.0901453
ENSG00000181104	F2R	5	-1.78765	0.00229416	0.148454	1.5535	0.449766
ENSG00000109944	C11orf63	11	1.15223	0.00229982	0.148655	0.336184	0.748538
ENSG00000164976	KIAA1161	9	1.22863	0.00231014	0.149031	0.0881176	0.207412
ENSG00000144724	PTPRG	3	3.11134	0.00231754	0.149031	0.0294196	0.256318
ENSG00000130222	GADD45G	9	2.03712	0.00231844	0.149031	7.65806	31.4342
ENSG00000118308	LRMP	12	-0.81088	0.00233727	0.149906	14.4824	8.25556
ENSG00000108370	RGS9	17	-1.5555	0.00234512	0.150082	0.320603	0.108939
ENSG00000180264	ADGRD2	9	3.41577	0.00235572	0.150467	0.0002328	0.00835588
ENSG00000116141	MARK1	1	4.00245	0.00235629	0.150467	0.0305051	0.498197
ENSG00000170486	KRT72	12	2.28418	0.00238613	0.151705	11.2065	54.5905
ENSG00000147676	MAL2	8	4.7501	0.00241219	0.152861	0.197501	5.34225
ENSG00000120738	EGR1	5	2.10837	0.00243247	0.153557	51.3309	221.344
ENSG00000179023	KLHDC7A	1	2.22035	0.00245101	0.154313	0.000980741	0.00713388
ENSG00000168490	PHYHIP	8	2.65401	0.00247085	0.155394	0.00396787	0.0279446
ENSG00000117281	CD160	1	-1.54855	0.00247886	0.155561	0.243226	0.0825204
ENSG00000176714	CCDC121	2	1.2137	0.00248933	0.15605	0.271756	0.632437
ENSG00000138722	MMRN1	4	2.22026	0.002504	0.156801	0.077971	0.365605
ENSG00000198576	ARC	8	1.61862	0.00250817	0.156893	0.359831	1.10675
ENSG00000189319	FAM53B	10	-0.881362	0.00254351	0.158591	29.5112	16.0201
ENSG00000204851	PNMA8B	19	2.09863	0.0025486	0.158739	0.165037	0.709317
ENSG00000114805	PLCH1	3	2.19144	0.00255862	0.15909	0.0141453	0.0662826
ENSG00000196747	HIST1H2AI	6	1.7282	0.00255971	0.15909	0.924342	3.08033
ENSG00000091844	RGS17	6	3.04838	0.0025654	0.159109	0.00280909	0.0265797
ENSG00000197971	MBP	18	-0.795733	0.00256579	0.159109	7.14387	4.11496
ENSG00000178965	ERICH3	1	-3.02023	0.00256822	0.159109	0.0157047	0.0015631
ENSG00000136828	RALGPS1	9	0.778059	0.00258537	0.159492	1.05675	1.81238
ENSG00000180818	HOXC10	12	-4.57754	0.0025909	0.159664	0.0327129	0
ENSG00000152492	CCDC50	3	-1.26502	0.00259385	0.159677	1.3987	0.581879
ENSG00000141570	CBX8	17	-1.16321	0.00263269	0.161642	1.15249	0.513946
ENSG00000104142	VPS18	15	-0.673004	0.0026341	0.161642	6.89926	4.32792
ENSG00000163141	BNIPL	1	0.936956	0.00264505	0.162142	0.341063	0.654011
ENSG00000168350	DEGS2	14	1.51972	0.00265168	0.162378	0.0545503	0.157604
ENSG00000161270	NPHS1	19	2.25321	0.00266367	0.162624	0.0352184	0.169391
ENSG00000105649	RAB3A	19	-1.1237	0.00266784	0.162624	2.84239	1.3063
ENSG00000197444	OGDHL	10	-3.85156	0.00266967	0.162624	0.0650194	0.00400454
ENSG00000112796	ENPP5	6	1.57302	0.00271469	0.16502	0.272112	0.812147
ENSG00000179588	ZFPM1	16	1.4044	0.00274166	0.166312	3.12184	8.26562
ENSG00000171681	ATF7IP	12	-0.549352	0.00274595	0.166399	13.303	9.09016
ENSG00000135723	FHOD1	16	0.676925	0.00276035	0.167095	5.38022	8.60269
ENSG00000162878	PKDCC	2	-3.5121	0.00279406	0.168689	0.0337332	0.00218406
ENSG00000070214	SLC44A1	9	0.930125	0.00279534	0.168689	1.80218	3.43458
ENSG00000197620	CXorf40A	X	-1.16965	0.00282729	0.170264	20.4646	9.09712
ENSG00000157827	FMNL2	2	-1.60379	0.00283203	0.170373	0.540644	0.177653
ENSG00000107362	ABHD17B	9	-0.937503	0.00286884	0.172231	4.25663	2.22175
ENSG00000233822	HIST1H2BN	6	1.31225	0.00287824	0.172617	0.358987	0.892477
ENSG00000130396	AFDN	6	1.07578	0.00288549	0.172874	0.767103	1.61674
ENSG00000102316	MAGED2	X	-0.953653	0.00289786	0.173101	26.3358	13.5971
ENSG00000108448	TRIM16L	17	0.819856	0.00289821	0.173101	0.836539	1.47732
ENSG00000178075	GRAMD1C	3	1.21957	0.00293984	0.175048	0.532311	1.24031
ENSG00000204947	ZNF425	7	1.18074	0.00298434	0.17696	0.262498	0.596194
ENSG00000105538	RASIP1	19	-1.9863	0.00298715	0.17696	0.243699	0.0609643
ENSG00000142677	IL22RA1	1	-4.56713	0.00299567	0.177199	0.595724	0.0241783
ENSG00000125398	SOX9	17	4.65694	0.00299729	0.177199	0.00490744	0.14305
ENSG00000225110	PNMA6F	X	-3.89049	0.00303412	0.179195	0.413611	0.0270891
ENSG00000164756	SLC30A8	8	4.28219	0.00304792	0.179645	0.00156076	0.0404147
ENSG00000142319	SLC6A3	5	-4.57267	0.00308242	0.181078	0.0594343	0.00176278
ENSG00000198944	SOWAHA	5	3.15755	0.00309589	0.18137	0.00121341	0.0187323
ENSG00000119862	LGALSL	2	1.36202	0.00311477	0.182101	0.276927	0.71293
ENSG00000181847	TIGIT	3	-1.7978	0.00313229	0.182766	1.34629	0.386588
ENSG00000254709	IGLL5	22	-2.14871	0.00314807	0.183319	0.267884	0.0583709
ENSG00000158816	VWA5B1	1	-2.78034	0.00315136	0.183327	0.168304	0.0243109
ENSG00000262484	CCER2	19	0.913695	0.00315852	0.18356	1.02428	1.94319
ENSG00000213949	ITGA1	5	1.99852	0.00316919	0.183996	0.223633	0.894282
ENSG00000167566	NCKAP5L	12	-0.601374	0.00318626	0.184803	2.30146	1.51659
ENSG00000145016	RUBCN	3	-0.602831	0.00319511	0.185009	6.81232	4.48555
ENSG00000215113	CXorf49B	X	3.30481	0.00319618	0.185009	0.00529181	0.0655548
ENSG00000104643	MTMR9	8	-0.633972	0.00320511	0.185342	2.71751	1.75046
ENSG00000196422	PPP1R26	9	1.27956	0.00323165	0.186506	0.104461	0.255564
ENSG00000182534	MXRA7	17	-1.44977	0.00324171	0.186526	1.31572	0.481425
ENSG00000188603	CLN3	16	0.546544	0.00324826	0.186526	1.04623	1.52857
ENSG00000179097	HTR1F	3	3.28492	0.00324955	0.186526	0.00692928	0.0779439
ENSG00000283599	BX276092.10	X	2.01845	0.00325069	0.186526	0.0146904	0.0637637
ENSG00000178568	ERBB4	2	-2.91452	0.00325102	0.186526	0.00378047	0.000260742
ENSG00000151962	RBM46	4	3.79667	0.00329429	0.187876	0	0.0107877
ENSG00000011590	ZBTB32	19	-2.00624	0.00329651	0.187876	0.683222	0.170399
ENSG00000270379	HEATR9	17	-2.23182	0.00329738	0.187876	0.132451	0.0272452
ENSG00000141564	RPTOR	17	-0.664143	0.00330253	0.187986	4.69536	2.96279
ENSG00000165583	SSX5	X	-4.56401	0.003331	0.188341	0.05099	0
ENSG00000203880	PCMTD2	20	0.650262	0.00333144	0.188341	17.1006	26.8393
ENSG00000112378	PERP	6	1.7986	0.00336395	0.189444	1.53094	5.32693
ENSG00000167100	SAMD14	17	1.46526	0.00336398	0.189444	0.0233149	0.0653595
ENSG00000185686	PRAME	22	-5.10644	0.00338203	0.190133	0.260705	0.00672188
ENSG00000137440	FGFBP1	4	-4.1057	0.00338274	0.190133	0.0397058	0
ENSG00000176387	HSD11B2	16	2.01946	0.00340392	0.190955	0.0258869	0.107881
ENSG00000136859	ANGPTL2	9	3.28958	0.00344631	0.193034	0.000910077	0.0166155
ENSG00000175697	GPR156	3	-1.74396	0.00345813	0.193436	0.100347	0.0298337
ENSG00000188659	SAXO2	15	1.66174	0.00348042	0.194495	0.175635	0.557801
ENSG00000177300	CLDN22	4	-2.99697	0.00349969	0.195385	0.0251734	0.00196636
ENSG00000175643	RMI2	16	1.61417	0.00351767	0.1962	0.510231	1.56504
ENSG00000221926	TRIM16	17	0.627668	0.00353489	0.196691	0.964504	1.49024
ENSG00000069702	TGFBR3	1	-1.7464	0.00353524	0.196691	3.1956	0.952602
ENSG00000154252	GAL3ST2	2	1.8625	0.00357865	0.198552	0.0935009	0.345847
ENSG00000173258	ZNF483	9	-1.45658	0.00358373	0.198552	1.15607	0.421154
ENSG00000182809	CRIP2	14	1.65834	0.0036208	0.200225	4.44039	14.0185
ENSG00000198597	ZNF536	19	-2.98207	0.00364094	0.200951	0.00379078	0.000134252
ENSG00000168884	TNIP2	4	-0.691256	0.0036432	0.200951	28.2796	17.5127
ENSG00000174177	CTU2	16	0.785766	0.0036443	0.200951	7.39107	12.7437
ENSG00000102854	MSLN	16	1.9119	0.00365908	0.201384	0.0271653	0.105893
ENSG00000255274	TMPRSS4.AS1	11	1.82959	0.00368205	0.202457	0.0297059	0.108547
ENSG00000174469	CNTNAP2	7	2.59691	0.00369691	0.203082	0.00754184	0.046829
ENSG00000181085	MAPK15	8	1.95168	0.00371043	0.203633	0.0367928	0.146391
ENSG00000009709	PAX7	1	2.66287	0.00374022	0.204881	0.000203198	0.00409537
ENSG00000104611	SH2D4A	8	1.91178	0.00374456	0.204926	0.0906994	0.343741
ENSG00000087088	BAX	19	-0.537572	0.00375735	0.205432	33.111	22.811
ENSG00000273542	HIST1H4K	6	1.18892	0.00376334	0.205567	7.8723	17.9802
ENSG00000123243	ITIH5	10	3.39719	0.00378618	0.20662	0.000103032	0.00317565
ENSG00000089101	CFAP61	20	-3.29172	0.00379713	0.206885	0.0216996	0.00178057
ENSG00000172818	OVOL1	11	2.86915	0.00379815	0.206885	0.0130384	0.0993926
ENSG00000187135	VSTM2B	19	-4.30704	0.00382684	0.208058	0.142243	0.0052034
ENSG00000162490	DRAXIN	1	1.6588	0.00387697	0.21002	0.148506	0.470402
ENSG00000174482	LINGO2	9	2.62731	0.00387735	0.21002	0.0181977	0.118353
ENSG00000154734	ADAMTS1	21	-1.97964	0.00391944	0.211708	0.0364541	0.00878598
ENSG00000148339	SLC25A25	9	0.890014	0.00393678	0.212447	5.56492	10.3146
ENSG00000100012	SEC14L3	22	2.59862	0.00395679	0.21333	0.000350203	0.00659094
ENSG00000141096	DPEP3	16	1.52172	0.00397662	0.214002	0.46399	1.33419
ENSG00000080802	CNOT4	7	-0.542155	0.0039897	0.214507	4.63404	3.1816
ENSG00000182575	NXPH3	17	2.48875	0.00399916	0.214619	0.000828127	0.00769278
ENSG00000116852	KIF21B	1	-0.704915	0.0040159	0.215047	22.9781	14.0962
ENSG00000178199	ZC3H12D	6	-1.56831	0.00407248	0.217326	12.9384	4.36269
ENSG00000198758	EPS8L3	1	-2.55347	0.00407575	0.217326	0.00729048	0.00048419
ENSG00000140600	SH3GL3	15	3.23284	0.00410707	0.218796	0.00581094	0.0630589
ENSG00000130202	NECTIN2	19	1.58338	0.00412194	0.219358	0.716873	2.14862
ENSG00000170624	SGCD	5	-2.09326	0.00412517	0.219358	0.00724423	0.00152011
ENSG00000067715	SYT1	12	2.81737	0.00413644	0.219756	0.00697753	0.052377
ENSG00000052344	PRSS8	16	1.62315	0.00414814	0.220177	0.00674341	0.0242546
ENSG00000171931	FBXW10	17	1.03247	0.00417425	0.221159	0.0295886	0.0617733
ENSG00000188163	FAM166A	9	1.12573	0.00418389	0.221468	0.110572	0.247008
ENSG00000102802	MEDAG	13	-2.095	0.0042007	0.221954	0.0200213	0.00363014
ENSG00000204099	NEU4	2	2.22616	0.00425954	0.223843	0.469402	2.19852
ENSG00000167363	FN3K	17	0.969037	0.0042749	0.224043	0.363096	0.711497
ENSG00000102683	SGCG	13	-4.87133	0.0043454	0.226356	0.0584769	0
ENSG00000148483	TMEM236	10	-0.996044	0.00438644	0.227836	0.0743456	0.0367719
ENSG00000078549	ADCYAP1R1	7	2.71456	0.00439188	0.227916	0	0.00264065
ENSG00000188368	PRR19	19	1.14424	0.004406	0.228119	0.0993444	0.223277
ENSG00000268655	AC008687.4	19	1.70058	0.00441646	0.228175	0.0974534	0.322076
ENSG00000165338	HECTD2	10	0.881658	0.00441649	0.228175	0.39395	0.726229
ENSG00000168672	FAM84B	8	0.793183	0.00442541	0.228283	18.4552	31.9812
ENSG00000120784	ZFP30	19	-0.838252	0.00444333	0.228689	1.38887	0.776355
ENSG00000099617	EFNA2	19	3.38508	0.00448057	0.229852	0	0.0346022
ENSG00000113739	STC2	5	3.42604	0.00448637	0.229883	0	0.00530899
ENSG00000156509	FBXO43	8	1.77748	0.00449955	0.230217	0.186728	0.642382
ENSG00000188263	IL17REL	22	-3.64944	0.00450756	0.230222	0.628391	0.0490917
ENSG00000107263	RAPGEF1	9	-0.665406	0.00453674	0.231103	39.0668	24.6323
ENSG00000132561	MATN2	8	-2.6669	0.00455416	0.231586	0.139934	0.0215872
ENSG00000132613	MTSS1L	16	1.21925	0.0045639	0.231878	3.20934	7.47311
ENSG00000249624	AP000295.1	21	-1.79009	0.00457172	0.232056	0.0555709	0.0129899
ENSG00000284395	AL032819.3	16	2.48052	0.00460929	0.233224	0.0469491	0.277749
ENSG00000112249	ASCC3	6	-0.494532	0.00461535	0.233224	7.48656	5.3136
ENSG00000162522	KIAA1522	1	1.19261	0.00461677	0.233224	0.221214	0.50541
ENSG00000275793	RIMBP3	22	1.56494	0.00462647	0.233224	0.0402618	0.120405
ENSG00000055208	TAB2	6	-0.622453	0.00463306	0.233354	29.0803	18.8888
ENSG00000152784	PRDM8	4	1.3881	0.00463957	0.233393	2.15481	5.64137
ENSG00000095002	MSH2	2	0.878291	0.00464187	0.233393	4.78511	8.79663
ENSG00000148942	SLC5A12	11	-4.93645	0.00468006	0.2347	0.0131856	0
ENSG00000116473	RAP1A	1	-0.542143	0.00468399	0.2347	14.2199	9.7643
ENSG00000204882	GPR20	8	-2.83243	0.00469468	0.235033	0.0132886	0
ENSG00000205221	VIT	2	-3.17119	0.00473351	0.23657	0.0395257	0.00357547
ENSG00000177291	GJD4	10	1.25929	0.00474455	0.236918	0.0437569	0.108016
ENSG00000110777	POU2AF1	11	-1.66518	0.00475078	0.237026	0.464338	0.146074
ENSG00000150873	C2orf50	2	1.14859	0.0047815	0.238342	0.132347	0.295765
ENSG00000141682	PMAIP1	18	1.49184	0.00479764	0.238342	22.308	62.7429
ENSG00000183638	RP1L1	8	-1.671	0.00481826	0.238958	0.0174854	0.00516569
ENSG00000133026	MYH10	17	1.62902	0.00484276	0.239857	0.315451	0.976516
ENSG00000179751	SYCN	19	2.94699	0.00485092	0.239964	0.0022569	0.0577956
ENSG00000188039	NWD1	19	1.89509	0.00486339	0.240099	0.00941967	0.0363904
ENSG00000129195	PIMREG	17	1.89078	0.00488048	0.240171	0.153093	0.571568
ENSG00000237330	RNF223	1	2.37678	0.00488771	0.240171	0.0289648	0.157611
ENSG00000065621	GSTO2	10	0.701204	0.00488879	0.240171	0.0997751	0.162931
ENSG00000103855	CD276	15	2.3507	0.00489226	0.240171	0.00623927	0.034673
ENSG00000197238	HIST1H4J	6	1.17555	0.00490515	0.240211	6.76206	15.3025
ENSG00000183833	MAATS1	3	-1.82079	0.00490546	0.240211	0.0278866	0.00742674
ENSG00000060140	STYK1	12	-2.0664	0.00491429	0.240242	0.245359	0.057825
ENSG00000151067	CACNA1C	12	1.25722	0.00491436	0.240242	0.0127299	0.0306426
ENSG00000157445	CACNA2D3	3	1.96846	0.00495579	0.242064	0.160071	0.629412
ENSG00000157851	DPYSL5	2	2.76229	0.00497771	0.24293	0.000945511	0.00939431
ENSG00000007866	TEAD3	6	1.87436	0.00498716	0.243188	0.0951383	0.352589
ENSG00000149926	FAM57B	16	1.63108	0.00505188	0.245316	0.0600871	0.186431
ENSG00000124194	GDAP1L1	20	3.40013	0.00506246	0.24542	0.000353825	0.0132338
ENSG00000263464	PPIAL4C	1	1.11371	0.00511728	0.247253	0.219921	0.483806
ENSG00000176148	TCP11L1	11	-0.622725	0.00516746	0.248645	1.49986	0.972893
ENSG00000082684	SEMA5B	3	-3.04449	0.00518249	0.24912	0.131203	0.0153929
ENSG00000104826	LHB	19	1.78264	0.00521078	0.249902	0.213212	0.752828
ENSG00000168002	POLR2G	11	-0.460522	0.00522784	0.250223	23.8147	17.3043
ENSG00000087502	ERGIC2	12	-0.642775	0.00526519	0.251609	3.15537	2.02018
ENSG00000262655	SPON1	11	1.80764	0.00529441	0.252664	1.58028	5.53368
ENSG00000176406	RIMS2	8	3.19981	0.00529884	0.252668	0.0381061	0.352092
ENSG00000177294	FBXO39	17	1.33265	0.00533583	0.253629	0.168751	0.426718
ENSG00000151322	NPAS3	14	-4.51256	0.00534508	0.253702	0.0177422	0.000424447
ENSG00000196792	STRN3	14	-0.513687	0.00534669	0.253702	6.01803	4.21508
ENSG00000105696	TMEM59L	19	-1.54797	0.00535806	0.254034	0.0622482	0.0213949
ENSG00000060566	CREB3L3	19	2.54505	0.00536352	0.254086	0.0347493	0.209968
ENSG00000157734	SNX22	15	-0.945712	0.0053911	0.254957	0.253792	0.131715
ENSG00000160360	GPSM1	9	0.891377	0.00539945	0.254957	0.885631	1.64382
ENSG00000105370	LIM2	19	-2.46118	0.00540838	0.255172	0.0372623	0.00404958
ENSG00000166173	LARP6	15	2.41814	0.00544597	0.256714	0.0155001	0.0855511
ENSG00000064300	NGFR	17	-2.04571	0.00544988	0.256714	0.0734257	0.017266
ENSG00000219438	FAM19A5	22	3.45611	0.00545915	0.256812	0.000713845	0.0185392
ENSG00000147044	CASK	X	-0.824178	0.0054608	0.256812	5.89578	3.32977
ENSG00000165152	TMEM246	9	-2.60698	0.00547853	0.257022	0.00956194	0.00120218
ENSG00000178764	ZHX2	8	-0.843516	0.00550084	0.257439	12.7004	7.07666
ENSG00000127241	MASP1	3	3.26792	0.00553259	0.257895	0.000284531	0.00493068
ENSG00000142583	SLC2A5	1	-1.56164	0.00556557	0.258786	0.116415	0.0390663
ENSG00000122861	PLAU	10	1.86048	0.00557205	0.258786	0.376081	1.36719
ENSG00000099814	CEP170B	14	0.995802	0.00559204	0.259419	3.47189	6.92397
ENSG00000165905	LARGE2	11	1.1817	0.00560132	0.259642	0.762484	1.73136
ENSG00000164743	C8orf48	8	-3.58817	0.00563559	0.260194	0.0255029	0
ENSG00000213445	SIPA1	11	-0.622311	0.00565445	0.260604	32.4006	21.0477
ENSG00000112761	WISP3	6	-2.88073	0.00565545	0.260604	0.0759411	0.00961669
ENSG00000167644	C19orf33	19	1.85495	0.00567584	0.261017	0.0137079	0.06452
ENSG00000184047	DIABLO	12	-0.794258	0.00568486	0.261225	2.99075	1.72489
ENSG00000049768	FOXP3	X	-2.23445	0.00569063	0.261284	5.27519	1.11948
ENSG00000213782	DDX47	12	-0.977613	0.00571947	0.262194	6.67251	3.38838
ENSG00000137171	KLC4	6	0.528264	0.00573382	0.262438	4.87781	7.03563
ENSG00000125798	FOXA2	20	4.20465	0.00580191	0.265138	0	0.0227803
ENSG00000184702	2005-09-01	22	1.33892	0.00582968	0.26579	0.102111	0.259805
ENSG00000196151	WDSUB1	2	0.62697	0.0058354	0.26579	4.1448	6.40091
ENSG00000188848	BEND4	4	1.86718	0.00585164	0.266023	0.0708349	0.259567
ENSG00000048462	TNFRSF17	16	-2.24561	0.00585418	0.266023	0.213115	0.0423666
ENSG00000239887	C1orf226	1	2.17796	0.00585787	0.266023	0.00501127	0.0250526
ENSG00000172458	IL17D	13	1.57954	0.00586985	0.266229	0.058872	0.17736
ENSG00000185758	CLDN24	4	-3.57709	0.00592236	0.267906	0.0547292	0
ENSG00000174600	CMKLR1	12	-1.91861	0.00593973	0.268275	0.526131	0.138706
ENSG00000203995	ZYG11A	1	2.19659	0.00595909	0.26894	0.0132679	0.0643538
ENSG00000135144	DTX1	12	1.60009	0.00597595	0.269492	1.10926	3.36526
ENSG00000165533	TTC8	14	0.792988	0.00598327	0.269613	0.577377	1.00094
ENSG00000163673	DCLK3	3	-1.89568	0.00599596	0.269844	0.00830683	0.00189614
ENSG00000189120	SP6	17	1.54067	0.00604219	0.271427	0.155552	0.453372
ENSG00000166710	B2M	15	-0.47547	0.00605926	0.271846	498.101	358.25
ENSG00000105088	OLFM2	19	1.03588	0.00606138	0.271846	0.823302	1.68598
ENSG00000198670	LPA	6	-2.79387	0.00606552	0.271846	0.0207075	0.00254341
ENSG00000078487	ZCWPW1	7	0.57278	0.0060831	0.272423	2.45189	3.64712
ENSG00000120057	SFRP5	10	-2.9006	0.00611141	0.273185	0.171303	0.0215161
ENSG00000164040	PGRMC2	4	-0.674319	0.0061567	0.274452	11.21	7.02518
ENSG00000159873	CCDC117	22	0.71167	0.00619181	0.274721	4.82885	7.90916
ENSG00000157680	DGKI	7	-2.7771	0.00620877	0.274721	0.00723098	0.000868694
ENSG00000159674	SPON2	4	-1.05609	0.00620956	0.274721	3.08276	1.48252
ENSG00000162572	SCNN1D	1	0.849961	0.00620995	0.274721	6.86072	12.3691
ENSG00000172115	CYCS	7	-0.699958	0.00621737	0.274818	31.1551	19.1788
ENSG00000129038	LOXL1	15	0.985711	0.00622159	0.274818	0.363989	0.721609
ENSG00000188629	ZNF177	19	2.22923	0.0062811	0.276815	0.000849193	0.00830637
ENSG00000282936	AC004706.4	17	0.735289	0.0063017	0.277094	0.270011	0.450443
ENSG00000185650	ZFP36L1	14	0.7247	0.00635565	0.27872	42.8672	70.8405
ENSG00000152944	MED21	12	-0.645231	0.00636971	0.278833	7.51055	4.80203
ENSG00000143167	GPA33	1	1.43931	0.00648141	0.282305	2.87748	7.80571
ENSG00000141665	FBXO15	18	0.773291	0.0064833	0.282305	0.208623	0.357535
ENSG00000006747	SCIN	7	2.03438	0.00652382	0.283221	0.00511888	0.0218131
ENSG00000184999	SLC22A10	11	3.95001	0.00654231	0.283612	0	0.0154322
ENSG00000187546	AGMO	7	4.20051	0.00657272	0.284005	0	0.0161631
ENSG00000153933	DGKE	17	-0.673539	0.0065802	0.284005	6.40322	4.01438
ENSG00000132911	NMUR2	5	-6.71452	0.00658044	0.284005	1.13148	0.00965199
ENSG00000142102	PGGHG	11	0.800499	0.00658092	0.284005	517.045	900.54
ENSG00000204873	KRTAP9.3	17	-4.73702	0.00658908	0.284087	0.0863358	0
ENSG00000041880	PARP3	3	0.602955	0.0065926	0.284087	7.08361	10.7612
ENSG00000117480	FAAH	1	0.88658	0.00662864	0.285234	4.72075	8.72991
ENSG00000180626	ZNF594	17	1.37306	0.00662902	0.285234	0.400433	1.0385
ENSG00000232859	LYRM9	17	0.595111	0.00667267	0.286688	1.34522	2.0326
ENSG00000066294	CD84	1	-1.4037	0.0066862	0.287058	4.03863	1.52618
ENSG00000171759	PAH	12	2.66227	0.0067148	0.28786	0.000549869	0.00598996
ENSG00000160219	GAB3	X	-1.10104	0.00672521	0.287944	4.4318	2.06554
ENSG00000112619	PRPH2	6	2.49768	0.00672665	0.287944	0.111263	0.634968
ENSG00000168453	HR	8	2.56133	0.00677763	0.289487	0.0134462	0.0813511
ENSG00000254206	NPIPB11	16	0.883895	0.00679272	0.289532	3.36738	6.21737
ENSG00000121898	CPXM2	10	-4.51816	0.00680264	0.289532	0.033867	0.000810065
ENSG00000064195	DLX3	17	1.94598	0.00688738	0.292885	0.0378591	0.148996
ENSG00000115414	FN1	2	2.81443	0.00690935	0.292963	0.0341948	0.241786
ENSG00000148143	ZNF462	9	-2.4776	0.00693395	0.293412	4.30442	0.77263
ENSG00000142661	MYOM3	1	-4.10383	0.00694536	0.293633	0.00834155	0.000144494
ENSG00000152969	JAKMIP1	4	-2.22274	0.00697248	0.294115	2.49209	0.532983
ENSG00000157349	DDX19B	16	-0.553733	0.00697698	0.294115	7.17876	4.89008
ENSG00000143341	HMCN1	1	1.92605	0.00703136	0.295689	0.00804948	0.0311231
ENSG00000180353	HCLS1	3	-0.514991	0.00704391	0.295865	57.9626	40.5616
ENSG00000154529	CNTNAP3B	9	2.74001	0.00708408	0.296909	0.0210328	0.141959
ENSG00000073598	FNDC8	17	2.10723	0.00709836	0.297079	0.00436344	0.0269221
ENSG00000068971	PPP2R5B	11	-0.779039	0.00711749	0.29726	11.59	6.75375
ENSG00000030419	IKZF2	2	-2.17309	0.0071278	0.29726	11.4933	2.54819
ENSG00000176125	UFSP1	7	1.1413	0.00712786	0.29726	0.612315	1.35452
ENSG00000178026	LRRC75B	22	1.21721	0.00713819	0.297374	0.142441	0.332497
ENSG00000198626	RYR2	1	2.0319	0.00718367	0.298502	0.0175743	0.0725168
ENSG00000050405	LIMA1	12	1.05283	0.00719415	0.298511	1.07126	2.22323
ENSG00000117020	AKT3	1	-0.883432	0.00720755	0.298773	2.9277	1.58666
ENSG00000143995	MEIS1	2	1.76705	0.00721782	0.298773	0.0518876	0.17749
ENSG00000187475	HIST1H1T	6	2.26656	0.00722101	0.298773	0.00737981	0.0532548
ENSG00000164112	TMEM155	4	-2.11701	0.00725091	0.299282	0.0204372	0.00377893
ENSG00000274559	CU639417.1	21	1.17631	0.00725246	0.299282	0.684628	1.55537
ENSG00000018408	WWTR1	3	-1.22585	0.00726572	0.299282	0.0893839	0.0380094
ENSG00000079482	OPHN1	X	-1.22228	0.00726933	0.299282	0.0417301	0.0175093
ENSG00000100532	CGRRF1	14	-0.703896	0.00728134	0.299415	3.55921	2.1846
ENSG00000153162	BMP6	6	-2.04091	0.00729604	0.299746	0.0491529	0.0110307
ENSG00000163624	CDS1	4	1.5185	0.007305	0.299902	0.649004	1.85803
ENSG00000113073	SLC4A9	5	1.70966	0.0073393	0.300674	0.0473112	0.156685
ENSG00000186442	KRT3	12	3.48217	0.0073747	0.301678	0	0.0148619
ENSG00000197566	ZNF624	17	0.643172	0.00737878	0.301678	1.14795	1.79309
ENSG00000275221	HIST1H2AK	6	1.09951	0.00738138	0.301678	2.26315	4.85912
ENSG00000163235	TGFA	2	1.24061	0.00738469	0.301678	0.465611	1.10136
ENSG00000204568	MRPS18B	6	0.678225	0.00738975	0.301678	0.488881	0.781369
ENSG00000204175	GPRIN2	10	2.58559	0.00740259	0.30199	0	0.00853694
ENSG00000243449	C4orf48	4	-0.774724	0.00741522	0.302294	16.3678	9.56245
ENSG00000257008	GPR142	17	2.02471	0.00744244	0.302952	0.0254211	0.11291
ENSG00000187045	TMPRSS6	22	1.62546	0.00745445	0.302952	0.0837749	0.260867
ENSG00000185989	RASA3	13	-0.661765	0.0074548	0.302952	73.8117	46.656
ENSG00000136940	PDCL	9	-0.690529	0.0074574	0.302952	10.0707	6.24082
ENSG00000110665	C11orf21	11	-0.834041	0.00747919	0.303413	25.672	14.3997
ENSG00000163132	MSX1	4	-1.58998	0.00751003	0.304452	0.0913316	0.0294654
ENSG00000178217	SH2D4B	10	-1.07658	0.00753746	0.305351	0.0669926	0.0311413
ENSG00000186226	LCE1E	1	-4.45325	0.00757179	0.306315	0.0759453	0.000978285
ENSG00000186907	RTN4RL2	11	1.23703	0.00759677	0.307014	0.129228	0.307003
ENSG00000124334	IL9R	X	1.10408	0.00759962	0.307014	0.164701	0.356299
ENSG00000167701	GPT	8	1.00899	0.00761177	0.307079	0.04519	0.0930836
ENSG00000214063	TSPAN4	11	0.775186	0.00764371	0.308153	0.876635	1.50109
ENSG00000276180	HIST1H4I	6	1.28867	0.00767681	0.309059	0.277832	0.681865
ENSG00000073754	CD5L	1	-3.5414	0.00771836	0.309749	0.0143914	0
ENSG00000139318	DUSP6	12	1.36437	0.00773398	0.310074	10.5774	27.235
ENSG00000198909	MAP3K3	17	-0.484915	0.00776635	0.310729	24.1398	17.2495
ENSG00000251349	MSANTD3.TMEFF1	9	-2.31378	0.00781124	0.311668	0.00613623	0
ENSG00000162526	TSSK3	1	1.20152	0.0078222	0.311848	0.0556725	0.130776
ENSG00000204186	ZDBF2	2	-1.15237	0.00790019	0.314354	12.7687	5.74422
ENSG00000112782	CLIC5	6	1.48639	0.00792707	0.314878	0.0904259	0.253955
ENSG00000147571	CRH	8	-3.21021	0.00793449	0.314878	0.08265	0.00695146
ENSG00000170545	SMAGP	12	0.836255	0.00795822	0.315307	0.997856	1.78266
ENSG00000124140	SLC12A5	20	1.60505	0.00795898	0.315307	0.0662141	0.202197
ENSG00000085276	MECOM	3	-2.29847	0.00796287	0.315307	0.0066249	0.0010772
ENSG00000263020	AL662899.3	6	-2.27031	0.00796749	0.315307	0.00530446	0
ENSG00000066735	KIF26A	14	-2.89191	0.00800132	0.316215	2.78902	0.37538
ENSG00000175874	CREG2	2	2.22719	0.00802576	0.316453	0.00684831	0.0336717
ENSG00000183971	NPW	16	1.54006	0.0080291	0.316453	0.0883786	0.265847
ENSG00000101311	FERMT1	20	3.12234	0.00804465	0.31672	0.0174973	0.158301
ENSG00000114270	COL7A1	3	0.973606	0.00804675	0.31672	0.269034	0.529191
ENSG00000105655	ISYNA1	19	0.629999	0.0080522	0.31672	11.2133	17.3553
ENSG00000171540	OTP	5	-3.31014	0.00807292	0.317172	0.00667927	0
ENSG00000125845	BMP2	20	1.93651	0.00813061	0.317969	0.0352076	0.137375
ENSG00000134020	PEBP4	8	-1.87313	0.00813086	0.317969	0.0210262	0.0044107
ENSG00000115648	MLPH	2	2.31058	0.00813352	0.317969	0	0.00171746
ENSG00000109736	MFSD10	4	-0.451667	0.00813861	0.317969	40.841	29.8631
ENSG00000188033	ZNF490	19	0.617433	0.0081665	0.31863	0.313605	0.483269
ENSG00000106384	MOGAT3	7	2.2	0.00817944	0.318921	0.0245803	0.120308
ENSG00000104899	AMH	19	1.18682	0.00823272	0.32055	0.761831	1.73876
ENSG00000162300	ZFPL1	11	-0.473816	0.00823773	0.32055	13.403	9.65071
ENSG00000158555	GDPD5	11	-1.049	0.00825885	0.321047	5.1636	2.49545
ENSG00000106018	VIPR2	7	2.09734	0.00826154	0.321047	0.0342975	0.149609
ENSG00000180479	ZNF571	19	-0.764917	0.00830043	0.321913	2.49374	1.4675
ENSG00000174307	PHLDA3	1	-1.33828	0.00831582	0.322295	0.71925	0.283495
ENSG00000175352	NRIP3	11	1.49754	0.00836451	0.323529	0.506666	1.43248
ENSG00000188649	CC2D2B	10	-1.54778	0.00836992	0.323529	0.0687183	0.0231164
ENSG00000115561	CHMP3	2	0.513191	0.00838808	0.323801	4.94898	7.06328
ENSG00000166444	ST5	11	1.22044	0.00843182	0.324628	0.0113683	0.027218
ENSG00000172554	SNTG2	2	2.05407	0.00844861	0.324844	0.103985	0.434278
ENSG00000163430	FSTL1	3	1.66121	0.00847613	0.325195	0.0216116	0.0695306
ENSG00000088854	C20orf194	20	-0.590706	0.00847679	0.325195	2.02279	1.34324
ENSG00000162817	C1orf115	1	1.45768	0.0084899	0.325195	0.713421	1.96189
ENSG00000173531	MST1	3	0.676307	0.00849309	0.325195	2.85606	4.56593
ENSG00000178462	TUBAL3	10	3.34863	0.00849355	0.325195	0.00886298	0.107624
ENSG00000109689	STIM2	4	-0.453319	0.00851553	0.325481	14.5953	10.6592
ENSG00000044115	CTNNA1	5	1.0655	0.00852414	0.325596	1.42044	2.97352
ENSG00000197558	SSPO	7	1.21591	0.00854599	0.326217	0.334901	0.778384
ENSG00000092758	COL9A3	20	1.58905	0.00857665	0.326958	0.131474	0.397342
ENSG00000276368	HIST1H2AJ	6	1.81941	0.00858314	0.326991	0.979788	3.48207
ENSG00000170275	CRTAP	3	-0.617249	0.00861134	0.327636	9.30625	6.06637
ENSG00000256591	AP003108.2	11	-0.585902	0.00862012	0.327739	0.220174	0.146383
ENSG00000073910	FRY	13	-1.18048	0.0086352	0.327739	1.17573	0.518578
ENSG00000090905	TNRC6A	16	-0.536905	0.00863657	0.327739	9.18693	6.33198
ENSG00000175894	TSPEAR	21	-1.76145	0.00864945	0.327839	0.0333549	0.00905299
ENSG00000164626	KCNK5	6	1.622	0.0086566	0.327858	0.179587	0.555247
ENSG00000120437	ACAT2	6	-0.537452	0.00867291	0.328261	5.27234	3.632
ENSG00000158769	F11R	1	0.581467	0.00868191	0.328389	3.75796	5.62287
ENSG00000226321	CROCC2	2	-1.97141	0.00873674	0.329819	0.00844993	0.00174163
ENSG00000006047	YBX2	17	1.42963	0.00876701	0.330356	0.107451	0.290564
ENSG00000087250	MT3	16	1.89502	0.00877289	0.330356	0.0401431	0.154776
ENSG00000168811	IL12A	3	-1.37485	0.00877985	0.330356	0.314221	0.121523
ENSG00000005421	PON1	7	-2.36413	0.00879219	0.330411	0.00717482	0.000440683
ENSG00000167550	RHEBL1	12	1.41746	0.00880704	0.330756	3.89914	10.4165
ENSG00000044459	CNTLN	9	-1.28896	0.00881784	0.330948	0.146172	0.059545
ENSG00000159212	CLIC6	21	2.40947	0.00884988	0.331811	0.0498557	0.270106
ENSG00000146247	PHIP	6	-0.559374	0.00886144	0.331811	18.0172	12.2262
ENSG00000204442	FAM155A	13	-4.1496	0.00887063	0.331859	0.0065545	0
ENSG00000165949	IFI27	14	1.80577	0.00890336	0.331952	0.613007	2.14485
ENSG00000198743	SLC5A3	21	0.871327	0.00890369	0.331952	6.27576	11.4803
ENSG00000187583	PLEKHN1	1	1.2194	0.00893212	0.332448	0.204181	0.478757
ENSG00000137831	UACA	15	1.5215	0.00894475	0.332706	0.414192	1.18957
ENSG00000150281	CTF1	16	1.2712	0.00896695	0.333318	0.261298	0.633016
ENSG00000163218	PGLYRP4	1	2.52303	0.00902478	0.334753	0.00212095	0.0191849
ENSG00000112276	BVES	6	-3.27936	0.00903671	0.334753	0.0116968	0.000682712
ENSG00000178401	DNAJC22	12	1.93536	0.00908804	0.335675	0.00119183	0.00682711
ENSG00000197903	HIST1H2BK	6	1.05736	0.00909984	0.33583	29.8676	62.1648
ENSG00000106336	FBXO24	7	0.625394	0.00910378	0.33583	0.240607	0.372011
ENSG00000140538	NTRK3	15	-2.76718	0.00912027	0.336225	0.143724	0.0210083
ENSG00000150967	ABCB9	12	0.57641	0.00916694	0.337091	0.374247	0.558452
ENSG00000110076	NRXN2	11	-1.30478	0.0092044	0.338207	0.0217318	0.00871939
ENSG00000166704	ZNF606	19	0.610968	0.00921473	0.338207	1.34191	2.04987
ENSG00000126947	ARMCX1	X	-1.34273	0.00922153	0.338243	0.931776	0.366075
ENSG00000171116	HSFX1	X	1.11039	0.00924332	0.338776	0.0970579	0.211964
ENSG00000196890	HIST3H2BB	1	1.15923	0.0092762	0.339392	0.312406	0.700288
ENSG00000080166	DCT	13	1.24812	0.00931645	0.339971	0.0662552	0.158187
ENSG00000139289	PHLDA1	12	1.74577	0.00933157	0.339971	3.45982	11.6045
ENSG00000150722	PPP1R1C	2	3.37655	0.00937137	0.341158	0.0181607	0.194942
ENSG00000086288	NME8	7	-1.42336	0.00938764	0.341464	0.718267	0.26702
ENSG00000168772	CXXC4	4	-2.48108	0.00940974	0.341688	0.188872	0.0334498
ENSG00000259066	AL110118.2	14	1.20538	0.00943602	0.342013	0.0338385	0.0844679
ENSG00000184313	MROH7	1	1.67522	0.00946324	0.342617	0.00559389	0.01888
ENSG00000123454	DBH	9	1.73056	0.00950592	0.342617	0.158403	0.529272
ENSG00000126878	AIF1L	9	1.52717	0.0095139	0.342617	0.554033	1.59792
ENSG00000204390	HSPA1L	6	0.956952	0.00951594	0.342617	0.165819	0.323635
ENSG00000141298	SSH2	17	-0.494044	0.00951746	0.342617	12.3432	8.76432
ENSG00000125814	NAPB	20	0.531076	0.00953286	0.342959	3.99971	5.78011
ENSG00000162396	PARS2	1	1.19406	0.00955806	0.343441	0.185829	0.42753
ENSG00000159335	PTMS	12	1.46435	0.0098787	0.352783	6.0724	16.7628
ENSG00000143367	TUFT1	1	1.2298	0.00991668	0.353585	1.3513	3.17015
ENSG00000071994	PDCD2	6	-0.47905	0.00991939	0.353585	10.6435	7.63572
ENSG00000119943	PYROXD2	10	0.602232	0.00997421	0.354728	3.83562	5.82577
ENSG00000111732	AICDA	12	3.09078	0.0100114	0.355362	0.00075745	0.0144922
ENSG00000151883	PARP8	5	-0.483721	0.0100487	0.355568	30.0789	21.5098
ENSG00000186417	GLDN	15	-2.97583	0.010052	0.355568	0.0938522	0.011544
ENSG00000103599	IQCH	15	0.695107	0.0100545	0.355568	0.0725698	0.117368
ENSG00000158571	PFKFB1	X	0.717547	0.0100634	0.355568	0.257998	0.428035
ENSG00000197826	C4orf22	4	2.26297	0.0100667	0.355568	0.0250341	0.122908
ENSG00000187486	KCNJ11	11	1.16611	0.0100784	0.355629	0.0982061	0.222504
ENSG00000204345	CD300LD	17	1.43415	0.0100807	0.355629	0.0312944	0.088672
ENSG00000100558	PLEK2	14	1.29022	0.0101484	0.357368	0.543487	1.33224
ENSG00000162771	FAM71A	1	2.23052	0.0102284	0.359749	0.357106	1.67816
ENSG00000181827	RFX7	15	-0.644951	0.010247	0.360187	13.4763	8.61822
ENSG00000105048	TNNT1	19	1.8053	0.0103066	0.361628	0.495073	1.73428
ENSG00000181264	TMEM136	11	1.65878	0.010331	0.361628	0.199038	0.630341
ENSG00000215115	CXorf49	X	3.25728	0.0103315	0.361628	0.00602708	0.0690177
ENSG00000132972	RNF17	13	2.79321	0.0103386	0.361658	0	0.00353983
ENSG00000022267	FHL1	X	1.16746	0.010345	0.361663	2.7485	6.17417
ENSG00000131080	EDA2R	X	-2.19597	0.0103669	0.362211	0.536533	0.116169
ENSG00000092200	RPGRIP1	14	1.20856	0.010385	0.362621	0.114842	0.266475
ENSG00000274286	ADRA2B	2	1.62568	0.0103911	0.362621	0.593397	1.83346
ENSG00000146054	TRIM7	5	0.922376	0.0104084	0.363009	0.165661	0.314908
ENSG00000197472	ZNF695	1	-1.57363	0.0104497	0.364191	0.0137334	0.00432369
ENSG00000175287	PHYHD1	9	0.903083	0.0104606	0.364191	0.629129	1.1786
ENSG00000164972	C9orf24	9	1.01006	0.0104611	0.364191	0.363291	0.734641
ENSG00000163806	SPDYA	2	-1.08065	0.010495	0.365154	0.907463	0.428475
ENSG00000198756	COLGALT2	1	1.27823	0.0105255	0.365776	0.0782134	0.190778
ENSG00000042980	ADAM28	8	-1.35561	0.0105498	0.365964	0.736921	0.287663
ENSG00000158748	HTR6	1	1.88629	0.0105823	0.366657	0.0570118	0.215961
ENSG00000187824	TMEM220	17	0.884719	0.0105974	0.366898	0.567345	1.04728
ENSG00000177875	CCDC184	12	-1.7666	0.0106339	0.366898	1.26871	0.37233
ENSG00000107863	ARHGAP21	10	0.771778	0.0106572	0.367283	1.82	3.10824
ENSG00000204209	DAXX	6	0.598225	0.0107142	0.368306	2.55721	3.87152
ENSG00000104970	KIR3DX1	19	-1.86368	0.0107181	0.368306	0.108284	0.0296034
ENSG00000101188	NTSR1	20	1.57312	0.0107204	0.368306	0.104729	0.313761
ENSG00000173200	PARP15	3	-0.807425	0.0107273	0.368306	19.2875	11.0205
ENSG00000173156	RHOD	11	1.64816	0.0107312	0.368306	0.128338	0.410331
ENSG00000133574	GIMAP4	7	1.20289	0.0107983	0.37017	12.4079	28.565
ENSG00000130377	ACSBG2	19	1.49649	0.0108597	0.371618	0.0113367	0.0337657
ENSG00000072080	SPP2	2	2.20764	0.0108879	0.372365	0	0.00942777
ENSG00000135406	PRPH	12	2.04305	0.0109114	0.372951	0.00190476	0.0108443
ENSG00000180720	CHRM4	11	-1.05509	0.0109235	0.373143	1.47118	0.708183
ENSG00000169918	OTUD7A	15	0.972772	0.0109904	0.374329	0.0884602	0.173618
ENSG00000120370	GORAB	1	-0.701257	0.0110048	0.374502	8.00358	4.92228
ENSG00000158865	SLC5A11	16	1.0302	0.0110136	0.374502	0.106665	0.219509
ENSG00000171757	LRRC34	3	1.19922	0.0110194	0.374502	0.133313	0.307067
ENSG00000157927	RADIL	7	1.75474	0.0110212	0.374502	0.0117505	0.0410792
ENSG00000156968	MPV17L	16	2.04889	0.0110527	0.375133	0.00954443	0.0417013
ENSG00000149948	HMGA2	12	2.15887	0.0110619	0.375226	0.00129525	0.00650716
ENSG00000112531	QKI	6	-0.582805	0.0110992	0.375835	5.85627	3.90976
ENSG00000164674	SYTL3	6	-1.29768	0.0111295	0.376327	18.7029	7.60715
ENSG00000148498	PARD3	10	2.35398	0.0111331	0.376327	0.177413	0.908951
ENSG00000133121	STARD13	13	-1.62123	0.0111999	0.378366	0.0482487	0.0153598
ENSG00000024526	DEPDC1	1	1.84325	0.0112141	0.378625	0.0890388	0.321196
ENSG00000268738	HSFX2	X	1.05426	0.0113007	0.381185	0.124544	0.261552
ENSG00000081052	COL4A4	2	-1.84128	0.0113079	0.381185	0.0266882	0.00734787
ENSG00000186081	KRT5	12	-1.8087	0.0113232	0.381213	0.0543723	0.0148415
ENSG00000134121	CHL1	3	2.60579	0.0113238	0.381213	0.0035842	0.0233619
ENSG00000005108	THSD7A	7	-2.5371	0.0113607	0.381971	0.0344312	0.00563692
ENSG00000134242	PTPN22	1	-0.657135	0.0113975	0.382816	16.2328	10.2934
ENSG00000152527	PLEKHH2	2	1.47646	0.0114402	0.383806	0.133883	0.372917
ENSG00000136573	BLK	8	-1.82884	0.0114627	0.384341	24.3478	6.85322
ENSG00000139514	SLC7A1	13	-0.761887	0.0115248	0.386201	6.92082	4.08042
ENSG00000186364	NUDT17	1	0.511427	0.0115347	0.386309	3.0169	4.305
ENSG00000127955	GNAI1	7	1.73333	0.0115624	0.386595	0.731947	2.43607
ENSG00000106804	C5	9	0.673844	0.0115765	0.386595	0.461389	0.736522
ENSG00000128564	VGF	7	1.63131	0.0116435	0.387278	0.0205488	0.0665694
ENSG00000242950	ERVW.1	7	1.56078	0.0117127	0.38869	0.00110616	0.00454643
ENSG00000197061	HIST1H4C	6	1.52495	0.0117607	0.39006	1.34845	3.90144
ENSG00000143171	RXRG	1	2.3894	0.0117782	0.390195	0	0.00561845
ENSG00000149547	EI24	11	0.605491	0.0118059	0.39067	8.68245	13.2104
ENSG00000127124	HIVEP3	1	-0.734216	0.0118808	0.39181	2.29309	1.37867
ENSG00000027075	PRKCH	14	-0.426718	0.011901	0.392255	33.1718	24.6781
ENSG00000101162	TUBB1	20	-1.86768	0.0119305	0.39256	0.502074	0.136955
ENSG00000130702	LAMA5	20	-1.01237	0.0119394	0.392631	0.0953687	0.047303
ENSG00000101596	SMCHD1	18	-0.744315	0.0119515	0.392806	59.4337	35.4788
ENSG00000102302	FGD1	X	1.4433	0.0119697	0.39318	0.112947	0.308013
ENSG00000129946	SHC2	19	1.98992	0.0120301	0.394054	0.0769699	0.308567
ENSG00000136560	TANK	2	-0.58126	0.0120556	0.394077	11.8652	7.92971
ENSG00000184731	FAM110C	2	1.72224	0.0120631	0.394077	0.0528966	0.176507
ENSG00000204852	TCTN1	12	0.590121	0.0120639	0.394077	0.650502	0.979947
ENSG00000083812	ZNF324	19	-0.602799	0.0121153	0.395065	3.03411	1.9979
ENSG00000124882	EREG	4	1.85387	0.0121288	0.395116	0.56854	2.05558
ENSG00000106070	GRB10	7	1.11423	0.0121337	0.395116	0.456386	0.988642
ENSG00000171316	CHD7	8	-0.726848	0.0121373	0.395116	12.8153	7.74329
ENSG00000197935	ZNF311	6	1.34058	0.0121496	0.395296	0.0350239	0.0907606
ENSG00000186642	PDE2A	11	-1.4434	0.0122002	0.396217	0.214322	0.0785963
ENSG00000152413	HOMER1	5	-1.12948	0.0122051	0.396217	0.225882	0.10289
ENSG00000278619	MRM1	17	0.999684	0.0122698	0.397878	0.85021	1.70224
ENSG00000176490	DIRAS1	19	-1.54585	0.0122707	0.397878	0.100797	0.0338739
ENSG00000169116	PARM1	4	-1.33005	0.0123097	0.398499	0.197023	0.0781211
ENSG00000147251	DOCK11	X	-0.424477	0.0123378	0.399172	26.1421	19.4783
ENSG00000239886	KRTAP9.2	17	-4.21695	0.0123473	0.399172	0.0583692	0
ENSG00000143776	CDC42BPA	1	1.75079	0.012351	0.399172	0.187274	0.630877
ENSG00000185875	THNSL1	10	1.06616	0.0123933	0.40001	0.427038	0.895268
ENSG00000179922	ZNF784	19	-0.659478	0.012414	0.400019	4.91013	3.10858
ENSG00000104972	LILRB1	19	-1.58099	0.0124201	0.400019	1.37787	0.460143
ENSG00000119698	PPP4R4	14	1.78729	0.0124356	0.400124	0.187404	0.648624
ENSG00000130413	STK33	11	1.77048	0.0124424	0.400124	0.0281586	0.0971797
ENSG00000269405	NXF2	X	1.88106	0.0124674	0.400707	0.006109	0.0267098
ENSG00000154864	PIEZO2	18	2.62533	0.0124805	0.400758	0.000158321	0.00216342
ENSG00000226174	TEX22	14	0.820415	0.0126042	0.403182	0.362146	0.640989
ENSG00000086967	MYBPC2	19	-1.64142	0.0126698	0.404685	0.0915542	0.0287695
ENSG00000134046	MBD2	18	-0.404219	0.0126815	0.404685	15.0257	11.3535
ENSG00000177025	C19orf18	19	0.785252	0.0126816	0.404685	1.4071	2.43418
ENSG00000205810	KLRC3	12	-2.08485	0.0127129	0.405137	1.14135	0.266347
ENSG00000170677	SOCS6	18	1.09759	0.012715	0.405137	0.780611	1.67139
ENSG00000214226	C17orf67	17	-0.665796	0.0127294	0.405319	2.14629	1.3516
ENSG00000185305	ARL15	5	-0.626955	0.0127454	0.405385	2.17346	1.40714
ENSG00000106366	SERPINE1	7	1.95498	0.0127781	0.406204	0.646696	2.50884
ENSG00000166821	PEX11A	15	1.07791	0.0128474	0.407295	0.216687	0.459498
ENSG00000159231	CBR3	21	1.03178	0.0128874	0.408008	1.79437	3.66859
ENSG00000188064	WNT7B	22	3.25691	0.0128899	0.408008	0.00617001	0.0633698
ENSG00000142611	PRDM16	1	2.10567	0.0129933	0.410577	0.0431206	0.186922
ENSG00000186710	CFAP73	12	0.82828	0.0130283	0.411461	0.172093	0.310026
ENSG00000224420	ADM5	19	0.67926	0.0130451	0.411765	3.64772	5.84636
ENSG00000115616	SLC9A2	2	2.11259	0.0130927	0.412408	0.00021611	0.00280859
ENSG00000165066	NKX6.3	8	-1.66927	0.0130986	0.412408	0.223593	0.0700951
ENSG00000004848	ARX	X	-3.02089	0.0131434	0.412408	0.007599	0
ENSG00000160062	ZBTB8A	1	1.61801	0.0131874	0.413566	0.0713536	0.220308
ENSG00000166025	AMOTL1	11	1.31619	0.0132305	0.414289	0.0956894	0.238863
ENSG00000154639	CXADR	21	1.19128	0.0132499	0.414289	0.249576	0.570573
ENSG00000176485	PLA2G16	11	-1.05324	0.0132501	0.414289	1.07075	0.515553
ENSG00000221972	C3orf36	3	3.95554	0.0132532	0.414289	0	0.0296062
ENSG00000137496	IL18BP	11	-0.691193	0.0132678	0.414522	5.62857	3.48544
ENSG00000143162	CREG1	1	0.587844	0.0132792	0.414657	7.8443	11.7923
ENSG00000105617	LENG1	19	-0.723162	0.0132992	0.414791	1.52523	0.922377
ENSG00000136014	USP44	12	1.20501	0.0133094	0.414791	0.505444	1.16571
ENSG00000100065	CARD10	22	1.50149	0.013312	0.414791	0.0148189	0.0420582
ENSG00000165633	VSTM4	10	-2.02524	0.01334	0.414793	0.0145508	0.00321479
ENSG00000185340	GAS2L1	22	1.28945	0.0134048	0.415143	1.08817	2.6613
ENSG00000133275	CSNK1G2	19	-0.477092	0.0134051	0.415143	75.0025	53.8834
ENSG00000118495	PLAGL1	6	1.0106	0.0134061	0.415143	0.503261	1.01445
ENSG00000126822	PLEKHG3	14	0.992674	0.0134152	0.415143	2.52317	5.02108
ENSG00000221995	TIAF1	17	-0.870043	0.0134194	0.415143	0.525029	0.286636
ENSG00000104177	MYEF2	15	-0.871002	0.0134336	0.415143	5.06037	2.76656
ENSG00000275713	HIST1H2BH	6	1.26521	0.0134382	0.415143	0.314423	0.756587
ENSG00000158234	FAIM	3	0.739025	0.0134534	0.415143	0.604116	1.00908
ENSG00000135905	DOCK10	2	-0.473081	0.013466	0.415143	26.6559	19.2032
ENSG00000162627	SNX7	1	-1.94589	0.013484	0.415368	0.0723399	0.0173912
ENSG00000120049	KCNIP2	10	0.755717	0.0134877	0.415368	0.669381	1.13052
ENSG00000204713	TRIM27	6	0.711852	0.013497	0.415369	0.329033	0.539241
ENSG00000180596	HIST1H2BC	6	1.23023	0.0135404	0.415916	5.89783	13.8412
ENSG00000106868	SUSD1	9	-0.757391	0.0135426	0.415916	3.13658	1.85582
ENSG00000274618	HIST1H4F	6	1.82631	0.0135728	0.41641	0.775463	2.78465
ENSG00000134240	HMGCS2	1	3.09733	0.0135885	0.416489	0	0.00969189
ENSG00000164061	BSN	3	1.12409	0.0136087	0.416526	0.0822709	0.179707
ENSG00000121743	GJA3	13	2.02175	0.0136112	0.416526	0.0155275	0.0645867
ENSG00000073921	PICALM	11	-0.477281	0.0136347	0.416808	14.1303	10.1494
ENSG00000125820	NKX2.2	20	3.798	0.0136937	0.417744	0	0.0207707
ENSG00000103942	HOMER2	15	-1.18557	0.0137192	0.417744	0.799387	0.351222
ENSG00000184371	CSF1	1	-1.38008	0.0137215	0.417744	3.5592	1.36717
ENSG00000036549	ZZZ3	1	-0.406491	0.0137232	0.417744	8.78172	6.62519
ENSG00000171126	KCNG3	2	1.89356	0.0137558	0.417744	0.068471	0.256298
ENSG00000101000	PROCR	20	-1.11595	0.0137564	0.417744	1.677	0.772131
ENSG00000105559	PLEKHA4	19	1.09343	0.01376	0.417744	0.331506	0.708186
ENSG00000086717	PPEF1	X	0.852199	0.0137671	0.417744	0.180856	0.328199
ENSG00000198920	KIAA0753	17	0.46585	0.0138336	0.418513	2.45071	3.38466
ENSG00000156299	TIAM1	21	-0.831543	0.0138344	0.418513	7.79434	4.3798
ENSG00000165288	BRWD3	X	-0.567742	0.0138669	0.418725	5.54647	3.74193
ENSG00000184343	SRPK3	X	2.14686	0.0138846	0.418725	0.0052225	0.0245563
ENSG00000159259	CHAF1B	21	0.699494	0.0138872	0.418725	1.64536	2.67251
ENSG00000181350	LRRC75A	17	0.73963	0.0138901	0.418725	0.591523	0.988476
ENSG00000168899	VAMP5	2	-0.644857	0.0138918	0.418725	16.8196	10.7628
ENSG00000256235	SMIM3	5	0.942291	0.0139112	0.419093	3.42811	6.58837
ENSG00000126016	AMOT	X	-1.04896	0.0139904	0.421261	0.139925	0.0674709
ENSG00000143845	ETNK2	1	1.28036	0.0140152	0.421263	0.724262	1.75948
ENSG00000122778	KIAA1549	7	1.44488	0.0140217	0.421263	0.0247774	0.0681351
ENSG00000163947	ARHGEF3	3	-0.537489	0.0140325	0.421263	16.4541	11.3363
ENSG00000270339	AC243756.1	1	1.2677	0.0140607	0.421667	0.109362	0.276062
ENSG00000124635	HIST1H2BJ	6	1.23293	0.0140744	0.421667	0.68174	1.60643
ENSG00000127948	POR	7	0.757737	0.0141127	0.422103	7.97847	13.4917
ENSG00000182168	UNC5C	4	-2.27932	0.0141462	0.422671	0.173831	0.0354896
ENSG00000170390	DCLK2	4	-1.29613	0.0141625	0.422941	0.0515157	0.0206626
ENSG00000177508	IRX3	16	3.34133	0.0141727	0.42303	0.00290332	0.0401873
ENSG00000147862	NFIB	9	1.86087	0.0142394	0.424802	0.000831541	0.0037421
ENSG00000165802	NSMF	9	-0.702903	0.0143139	0.42541	21.5961	13.2674
ENSG00000177324	BEND2	X	-2.62351	0.0143468	0.425979	0.0148349	0.00183385
ENSG00000106952	TNFSF8	9	-0.773005	0.0143812	0.426189	14.5767	8.52886
ENSG00000137825	ITPKA	15	1.61916	0.0144938	0.428049	0.0378491	0.118623
ENSG00000203963	C1orf141	1	-3.40723	0.0144954	0.428049	0.015151	0.000798774
ENSG00000257127	CLLU1	12	1.88904	0.0145252	0.42871	0.00074645	0.00400283
ENSG00000003987	MTMR7	8	-2.36611	0.0146013	0.430039	0.0140756	0.00223674
ENSG00000092295	TGM1	14	0.7883	0.0146072	0.430039	0.572332	0.990509
ENSG00000005059	MCUB	4	-0.523953	0.0146893	0.430931	32.8308	22.8321
ENSG00000143816	WNT9A	1	2.05773	0.0147275	0.431089	0.0203371	0.0875489
ENSG00000174898	CATSPERD	19	-1.34582	0.0147302	0.431089	0.0588653	0.0223459
ENSG00000132773	TOE1	1	-0.655367	0.0147327	0.431089	21.8413	13.8682
ENSG00000109790	KLHL5	4	-0.57877	0.0147595	0.431166	5.04521	3.3768
ENSG00000161594	KLHL10	17	1.88455	0.014768	0.431166	0.00272608	0.0150156
ENSG00000188011	RTP5	2	1.66039	0.0148155	0.432234	0.168856	0.53714
ENSG00000145604	SKP2	5	0.571007	0.0148615	0.43336	3.4838	5.17527
ENSG00000146282	RARS2	6	-0.438842	0.0148889	0.433508	12.4756	9.20192
ENSG00000162337	LRP5	11	1.12851	0.0149566	0.434635	1.61596	3.53378
ENSG00000149380	P4HA3	11	-2.01998	0.0149729	0.434635	0.0339337	0.00778656
ENSG00000170128	GPR25	1	-2.50541	0.0149799	0.434635	0.905348	0.157728
ENSG00000113758	DBN1	5	1.13325	0.0150576	0.436452	1.04636	2.29592
ENSG00000169814	BTD	3	-0.553224	0.0151702	0.438406	1.57607	1.07308
ENSG00000121742	GJB6	13	1.37248	0.015178	0.438414	0.167438	0.436401
ENSG00000276547	PCDHGB5	5	1.43188	0.0152824	0.440555	0.0404453	0.10943
ENSG00000174749	C4orf32	4	-0.954868	0.0153552	0.442002	2.42446	1.25038
ENSG00000181649	PHLDA2	11	1.31497	0.0153554	0.442002	0.571291	1.42719
ENSG00000173376	NDNF	4	3.57327	0.0153957	0.442724	0.0227265	0.282274
ENSG00000144642	RBMS3	3	2.08549	0.0154092	0.442894	0.0452381	0.192734
ENSG00000147488	ST18	8	-1.91925	0.0154419	0.443396	0.0176415	0.00449785
ENSG00000141867	BRD4	19	-0.503493	0.0154668	0.443453	12.3333	8.69973
ENSG00000132436	FIGNL1	7	0.622543	0.0154988	0.443939	3.10831	4.78611
ENSG00000205403	CFI	4	2.15719	0.0155069	0.443945	0	0.00318862
ENSG00000162631	NTNG1	1	-2.01622	0.0155199	0.444011	0.00405467	0.000728939
ENSG00000231389	HLA.DPA1	6	-1.10957	0.0155505	0.444317	2.0587	0.954122
ENSG00000176302	FOXR1	11	-2.1593	0.015551	0.444317	0.0286181	0.00389114
ENSG00000145506	NKD2	5	1.33912	0.0155581	0.444317	0.0347163	0.089451
ENSG00000241186	TDGF1	3	2.82828	0.0156735	0.446425	0	0.00665426
ENSG00000265972	TXNIP	1	0.985687	0.0156779	0.446425	563.009	1114.9
ENSG00000108352	RAPGEFL1	17	-0.788666	0.015752	0.448292	2.75509	1.59529
ENSG00000101210	EEF1A2	20	1.39145	0.0157589	0.448292	0.646047	1.69782
ENSG00000110075	PPP6R3	11	-0.396248	0.0157751	0.44836	22.9316	17.4233
ENSG00000109956	B3GAT1	11	-1.82017	0.0157844	0.44836	0.9318	0.26365
ENSG00000267952	AC008878.1	19	2.38629	0.0157951	0.448446	0.00187349	0.0338141
ENSG00000256374	PPIAL4D	1	1.46074	0.0158266	0.4487	0.0240934	0.0797533
ENSG00000145147	SLIT2	4	-2.65909	0.0158272	0.4487	0.00636272	0.000740595
ENSG00000099256	PRTFDC1	10	1.15779	0.0158385	0.448802	0.173243	0.390197
ENSG00000160111	CPAMD8	19	1.30928	0.0158554	0.449061	1.38313	3.42833
ENSG00000158525	CPA5	7	2.30229	0.0158915	0.449864	0.36723	1.81658
ENSG00000176244	ACBD7	10	1.15371	0.0159012	0.449921	0.418063	0.933054
ENSG00000108684	ASIC2	17	2.61952	0.0159339	0.450244	0	0.00305113
ENSG00000162946	DISC1	1	0.629595	0.016007	0.451422	0.862443	1.33449
ENSG00000206052	DOK6	18	1.84047	0.0160605	0.452448	0.00848715	0.0312924
ENSG00000106546	AHR	7	0.966608	0.0161076	0.452914	13.3167	26.0243
ENSG00000151474	FRMD4A	10	1.38324	0.0161868	0.454903	0.0335382	0.0880512
ENSG00000183856	IQGAP3	1	1.49926	0.0162635	0.456619	0.20886	0.591469
ENSG00000155093	PTPRN2	7	1.19125	0.0162863	0.456638	0.527417	1.20498
ENSG00000218336	TENM3	4	3.05271	0.0162878	0.456638	0.00124855	0.0127473
ENSG00000137727	ARHGAP20	11	1.85158	0.0163051	0.4568	0.00893872	0.033704
ENSG00000166813	KIF7	15	1.49987	0.016318	0.456825	0.335588	0.95
ENSG00000162753	SLC9C2	1	-1.87109	0.0163418	0.456908	0.00378081	0.000526088
ENSG00000115607	IL18RAP	2	-1.12478	0.0164084	0.457839	2.77876	1.27372
ENSG00000160298	C21orf58	21	0.893537	0.0164699	0.458703	1.25906	2.34024
ENSG00000269190	FBXO17	19	-2.11224	0.0164718	0.458703	0.00443668	0.000515962
ENSG00000224109	CENPVL3	X	-2.86257	0.0165008	0.459128	0.0245036	0
ENSG00000009413	REV3L	6	-0.44868	0.0165028	0.459128	4.22486	3.09533
ENSG00000171435	KSR2	12	1.83809	0.0165277	0.45938	0.103327	0.369938
ENSG00000100150	DEPDC5	22	-0.395312	0.016556	0.459948	3.11375	2.36744
ENSG00000169330	KIAA1024	15	-0.823691	0.0165813	0.460422	0.369499	0.208257
ENSG00000166402	TUB	11	1.5507	0.0166043	0.460422	0.0889218	0.261617
ENSG00000197217	ENTPD4	8	-0.713678	0.0166048	0.460422	28.5135	17.3863
ENSG00000234289	H2BFS	21	1.15203	0.0166687	0.461624	0.711769	1.58908
ENSG00000096264	NCR2	6	2.46372	0.0166787	0.461624	0.00320763	0.0300821
ENSG00000184828	ZBTB7C	18	1.81209	0.0166919	0.461624	0.0221122	0.079033
ENSG00000119771	KLHL29	2	1.24548	0.0167533	0.462776	0.20841	0.494808
ENSG00000196946	ZNF705A	12	-1.16747	0.0167914	0.462931	0.0254401	0.0108703
ENSG00000171735	CAMTA1	1	-0.666141	0.0167918	0.462931	4.35002	2.74139
ENSG00000124532	MRS2	6	0.62222	0.016816	0.462931	4.25985	6.55719
ENSG00000125821	DTD1	20	-0.638669	0.0168186	0.462931	4.09003	2.62699
ENSG00000166900	STX3	11	0.677436	0.0168366	0.462931	2.44862	3.91649
ENSG00000197565	COL4A6	X	2.19654	0.0168442	0.462931	0.000263091	0.00247586
ENSG00000185942	NKAIN3	8	-3.16975	0.0168459	0.462931	0.0326047	0.00254283
ENSG00000164399	IL3	5	2.59561	0.01689	0.463312	0.00328115	0.0326292
ENSG00000103154	NECAB2	16	-2.54901	0.0168922	0.463312	0.0465052	0.00680054
ENSG00000164576	SAP30L	5	0.427834	0.0169096	0.463465	3.81416	5.13181
ENSG00000156510	HKDC1	10	1.09844	0.0169137	0.463465	3.17919	6.80771
ENSG00000197128	ZNF772	19	0.973344	0.0169246	0.463546	0.364553	0.716532
ENSG00000120075	HOXB5	17	2.39331	0.0169351	0.463615	0.0058699	0.0376521
ENSG00000205090	TMEM240	1	1.07802	0.0170033	0.465045	0.215625	0.459804
ENSG00000100142	POLR2F	22	-0.836439	0.0170666	0.466556	0.04854	0.0269977
ENSG00000129173	E2F8	11	1.46434	0.0170964	0.466784	0.17818	0.493331
ENSG00000170689	HOXB9	17	-2.82951	0.0171472	0.467299	0.0590553	0.00747627
ENSG00000186193	SAPCD2	9	1.36464	0.0171551	0.467299	0.695329	1.79239
ENSG00000164404	GDF9	5	0.649805	0.0171664	0.467309	0.555945	0.87314
ENSG00000214534	ZNF705E	11	-0.752553	0.017223	0.467726	0.294187	0.173929
ENSG00000167968	DNASE1L2	16	0.896971	0.0172438	0.467726	0.475913	0.890582
ENSG00000185176	AQP12B	2	1.9259	0.0172452	0.467726	0	0.00275854
ENSG00000170959	DCDC1	11	2.30549	0.0172466	0.467726	0.0338057	0.168027
ENSG00000171954	CYP4F22	19	-1.5871	0.0172541	0.467726	0.225807	0.0743639
ENSG00000137252	HCRTR2	6	-3.4889	0.0172914	0.468061	0.0173998	0
ENSG00000164080	RAD54L2	3	-0.466607	0.0172987	0.468061	5.58839	4.04403
ENSG00000186212	SOWAHB	4	1.8886	0.017314	0.46826	0.0213367	0.0815046
ENSG00000187736	NHEJ1	2	-0.837462	0.0173487	0.468674	0.061878	0.0338032
ENSG00000163508	EOMES	3	-1.366	0.0173581	0.468674	1.14465	0.443105
ENSG00000118514	ALDH8A1	6	-0.918135	0.0173616	0.468674	1.66752	0.882257
ENSG00000143185	XCL2	1	-1.17752	0.0174236	0.470053	0.700125	0.304042
ENSG00000188994	ZNF292	6	-0.626435	0.0174299	0.470053	16.3113	10.5658
ENSG00000115363	EVA1A	2	-2.46685	0.0174369	0.470053	0.597548	0.107212
ENSG00000106236	NPTX2	7	-1.98913	0.0174756	0.470661	0.0124471	0.00211911
ENSG00000153827	TRIP12	2	-0.376569	0.0175077	0.471305	16.1919	12.4718
ENSG00000117724	CENPF	1	1.19736	0.0175393	0.471938	0.826894	1.89661
ENSG00000118193	KIF14	1	1.39672	0.0175678	0.471971	0.176218	0.46486
ENSG00000159202	UBE2Z	17	-0.444774	0.0175772	0.471971	14.9447	10.978
ENSG00000271303	SRXN1	20	1.21657	0.0175782	0.471971	0.0303593	0.0722658
ENSG00000106624	AEBP1	7	0.834791	0.0175811	0.471971	1.7904	3.19399
ENSG00000176383	B3GNT4	12	1.00135	0.0175966	0.471992	0.0187708	0.0380826
ENSG00000167011	NAT16	7	2.07121	0.0176785	0.473228	0.00171177	0.00993417
ENSG00000162772	ATF3	1	1.54763	0.0177121	0.473522	12.5666	36.7373
ENSG00000069667	RORA	15	-0.748712	0.0177242	0.473627	26.682	15.8792
ENSG00000197361	FBXL22	15	0.793011	0.0177631	0.474131	0.25323	0.440049
ENSG00000175600	SUGCT	7	-0.994647	0.0177941	0.474365	0.217381	0.10885
ENSG00000137070	IL11RA	9	0.781613	0.0178717	0.474518	20.5294	35.2925
ENSG00000181218	HIST3H2A	1	0.750075	0.0178905	0.474584	16.9579	28.5258
ENSG00000240505	TNFRSF13B	17	-1.91889	0.0179092	0.474863	0.103398	0.0269478
ENSG00000198947	DMD	X	1.36454	0.0179745	0.476269	0.00979873	0.0255462
ENSG00000153253	SCN3A	2	-1.51618	0.0180322	0.477255	0.0309473	0.0107463
ENSG00000188396	TCTEX1D4	1	1.13714	0.0180475	0.477442	0.431981	0.954984
ENSG00000185187	SIGIRR	11	0.469857	0.0181387	0.479531	73.2944	101.513
ENSG00000141429	GALNT1	18	-0.482197	0.018143	0.479531	8.62109	6.17119
ENSG00000168754	FAM178B	2	1.18275	0.0181803	0.480301	0.409447	0.931398
ENSG00000138696	BMPR1B	4	2.01346	0.0182235	0.481222	0.0395476	0.161392
ENSG00000124641	MED20	6	0.713388	0.0183215	0.482935	1.13195	1.85651
ENSG00000111885	MAN1A1	6	-1.1651	0.0184284	0.484436	2.68267	1.196
ENSG00000269526	ERVV.1	19	3.6095	0.0185496	0.486302	0.00278318	0.0510973
ENSG00000091138	SLC26A3	7	2.90471	0.0185877	0.486861	0.0021731	0.0226141
ENSG00000172264	MACROD2	20	-1.83556	0.018668	0.488144	0.0360305	0.00997265
ENSG00000181938	GINS3	16	0.878803	0.0186702	0.488144	0.356156	0.655382
ENSG00000092445	TYRO3	15	1.28158	0.0187003	0.488423	0.067446	0.164368
ENSG00000100479	POLE2	14	0.921696	0.0187265	0.488423	0.832756	1.57882
ENSG00000183098	GPC6	13	-4.0158	0.0187285	0.488423	0.0207801	0.000782015
ENSG00000137094	DNAJB5	9	0.867527	0.0187314	0.488423	0.49936	0.912596
ENSG00000106484	MEST	7	1.12964	0.0187416	0.488423	1.28826	2.8197
ENSG00000006377	DLX6	7	-2.39356	0.0187698	0.488423	0.00617758	0.000387691
ENSG00000156711	MAPK13	6	0.56522	0.0187752	0.488423	6.7312	9.95971
ENSG00000132970	WASF3	13	1.76296	0.0187781	0.488423	0.00893483	0.032427
ENSG00000119715	ESRRB	14	-1.22246	0.0187816	0.488423	0.129349	0.0552367
ENSG00000071246	VASH1	14	-1.14305	0.0188539	0.489646	2.67163	1.20948
ENSG00000185745	IFIT1	10	1.5554	0.0188713	0.48966	2.2382	6.57856
ENSG00000136352	NKX2.1	14	-3.9131	0.0188973	0.490084	0.0148555	0
ENSG00000114395	CYB561D2	3	-0.551746	0.0189045	0.490084	5.70029	3.8881
ENSG00000168071	CCDC88B	11	-0.435965	0.0189312	0.490339	33.0422	24.425
ENSG00000187272	KRTAP9.8	17	-3.8812	0.0189475	0.490545	0.0476621	0
ENSG00000116273	PHF13	1	0.517287	0.018993	0.491503	2.28659	3.27424
ENSG00000084636	COL16A1	1	1.66529	0.0190279	0.492188	0.0400526	0.127564
ENSG00000160471	COX6B2	19	1.48562	0.0190562	0.49248	0.0444355	0.124776
ENSG00000270806	C17orf50	17	1.5983	0.0190833	0.492745	0.0663339	0.207031
ENSG00000102445	RUBCNL	13	-1.29466	0.0191358	0.493443	0.809676	0.329794
ENSG00000166582	CENPV	17	0.674001	0.019174	0.493771	5.54431	8.84715
ENSG00000176563	CNTD1	17	0.954547	0.0192542	0.495397	0.0125227	0.0254678
ENSG00000173264	GPR137	11	-0.496574	0.0192937	0.495839	5.2932	3.75051
ENSG00000181433	SAGE1	X	-3.37291	0.0193222	0.49627	0.0105453	0
ENSG00000267216	AC020915.2	19	-0.582798	0.0193931	0.497432	0.447192	0.298221
ENSG00000170498	KISS1	1	-2.75401	0.019432	0.49799	0.814545	0.116873
ENSG00000143390	RFX5	1	-0.435692	0.0194655	0.498628	19.342	14.299
ENSG00000148225	WDR31	9	0.885931	0.0195367	0.499108	0.13045	0.242091
ENSG00000120332	TNN	1	1.56945	0.0195473	0.499108	0.0024551	0.00889939
ENSG00000177181	RIMKLA	1	-1.28808	0.0195502	0.499108	0.0750769	0.0304704
ENSG00000197948	FCHSD1	5	-0.733523	0.0195575	0.499108	18.1547	10.9187
ENSG00000123106	CCDC91	12	-0.435755	0.01957	0.499108	4.26622	3.15341
ENSG00000135480	KRT7	12	-1.80264	0.0195892	0.499161	0.13791	0.0390246
ENSG00000148082	SHC3	9	1.11869	0.0195983	0.499173	0.0242251	0.0533011
ENSG00000180044	C3orf80	3	-1.93876	0.0196468	0.499972	0.0206807	0.00460591
ENSG00000173540	GMPPB	3	-0.465548	0.0196721	0.500394	7.1286	5.16198
ENSG00000169252	ADRB2	5	-1.16512	0.0197071	0.501023	1.32231	0.589154
ENSG00000172409	CLP1	11	-0.592863	0.0197588	0.501725	6.55138	4.34438
ENSG00000075891	PAX2	10	-2.94355	0.0198032	0.502411	0.0110733	0.000932738
ENSG00000260428	SCX	8	0.82678	0.019822	0.502558	2.98886	5.30942
ENSG00000179431	FJX1	11	1.82485	0.0198419	0.502558	0.0447684	0.161973
ENSG00000054356	PTPRN	2	1.39944	0.0198435	0.502558	0.0169802	0.0453846
ENSG00000070759	TESK2	1	-0.453064	0.0199108	0.503824	3.34126	2.44057
ENSG00000176834	VSIG10	12	0.702719	0.0199487	0.504263	0.196052	0.319694
ENSG00000198898	CAPZA2	7	0.516312	0.0199779	0.504442	7.49332	10.7178
ENSG00000128487	SPECC1	17	0.860459	0.0199786	0.504442	0.68007	1.23478
ENSG00000115963	RND3	2	4.04663	0.0200131	0.504864	0.00136418	0.0372483
ENSG00000142798	HSPG2	1	1.12128	0.0200285	0.504864	1.40959	3.06655
ENSG00000123999	INHA	2	2.42484	0.0200412	0.504928	0.0406789	0.228626
ENSG00000177565	TBL1XR1	3	-0.523398	0.0201726	0.507799	14.4705	10.0675
ENSG00000149634	SPATA25	20	0.829517	0.0202289	0.508555	0.778036	1.38735
ENSG00000183625	CCR3	3	-1.76604	0.0202439	0.508574	0.0608416	0.0174346
ENSG00000077942	FBLN1	22	1.91489	0.0202471	0.508574	0.00156213	0.00709491
ENSG00000213096	ZNF254	19	-0.584882	0.02028	0.509178	2.10265	1.40151
ENSG00000131061	ZNF341	20	0.460364	0.0203703	0.510785	1.25015	1.72184
ENSG00000142197	DOPEY2	21	0.480708	0.0204777	0.511979	3.5444	4.94646
ENSG00000143786	CNIH3	1	0.660504	0.0205452	0.512528	0.126109	0.20028
ENSG00000187715	KBTBD12	3	2.53353	0.0205455	0.512528	0.00139088	0.0109633
ENSG00000188938	FAM120AOS	9	-0.387252	0.0205956	0.513117	7.78999	5.95398
ENSG00000171097	KYAT1	9	0.643399	0.0207368	0.515364	2.01017	3.14113
ENSG00000139517	LNX2	13	-0.462794	0.0207603	0.515627	3.69467	2.68013
ENSG00000146166	LGSN	6	2.3641	0.0207734	0.515627	0.00682767	0.0369519
ENSG00000132470	ITGB4	17	0.828133	0.0207761	0.515627	0.255769	0.454817
ENSG00000021300	PLEKHB1	11	0.810993	0.0207973	0.515853	4.47349	7.84898
ENSG00000170264	FAM161A	2	0.727894	0.0208682	0.51637	0.47518	0.787618
ENSG00000113810	SMC4	3	0.668459	0.0209266	0.517374	9.37945	14.9074
ENSG00000271567	PPIAL4E	1	1.30836	0.020978	0.518219	0.0292343	0.0806167
ENSG00000124610	HIST1H1A	6	2.01241	0.0209785	0.518219	0.0252597	0.118637
ENSG00000136709	WDR33	2	-0.401726	0.0210483	0.519501	8.47788	6.41724
ENSG00000179761	PIPOX	17	-0.781053	0.0210628	0.519638	0.162846	0.0944625
ENSG00000172985	SH3RF3	2	0.981759	0.0211743	0.521198	0.836984	1.65401
ENSG00000134057	CCNB1	5	1.2008	0.0211798	0.521198	0.80932	1.86177
ENSG00000149927	DOC2A	16	1.04675	0.0212005	0.521487	0.0429149	0.0887631
ENSG00000072609	CHFR	12	-0.426233	0.0212312	0.522021	4.43051	3.29722
ENSG00000176884	GRIN1	9	1.79636	0.0212585	0.522193	0.0118098	0.042343
ENSG00000173114	LRRN3	7	1.42181	0.0212651	0.522193	10.5657	28.3092
ENSG00000241058	NSUN6	10	0.455826	0.0212892	0.522345	7.68735	10.5454
ENSG00000188636	RTL6	22	-0.773147	0.0213781	0.524304	4.26127	2.4931
ENSG00000213231	TCL1B	14	-2.89873	0.0213879	0.524323	0.598536	0.0789276
ENSG00000196502	SULT1A1	16	0.555567	0.0214118	0.524687	2.94726	4.33253
ENSG00000224531	SMIM13	6	0.531446	0.0214815	0.525158	2.21666	3.20504
ENSG00000010278	CD9	12	1.21322	0.021483	0.525158	0.558347	1.29601
ENSG00000198870	STKLD1	9	0.556306	0.021488	0.525158	0.316977	0.467904
ENSG00000136895	GARNL3	9	0.9815	0.0215009	0.525158	0.0797122	0.157925
ENSG00000128656	CHN1	2	1.07023	0.0215163	0.525158	0.219937	0.461864
ENSG00000140465	CYP1A1	15	1.60244	0.0215887	0.526176	0.0281506	0.087458
ENSG00000212123	PRR22	19	0.601573	0.021674	0.527069	1.98345	3.01796
ENSG00000137225	CAPN11	6	2.30896	0.0216859	0.527069	0.0110274	0.0584202
ENSG00000187837	HIST1H1C	6	1.10713	0.0217264	0.52773	78.2255	168.516
ENSG00000116106	EPHA4	2	-0.856647	0.021798	0.528365	10.5067	5.80171
ENSG00000137103	TMEM8B	9	0.504232	0.0218353	0.52905	1.90798	2.70734
ENSG00000260537	AC012184.2	16	-0.782595	0.0218812	0.529941	0.09012	0.0514007
ENSG00000147257	GPC3	X	-1.78348	0.0219072	0.53035	0.234481	0.066903
ENSG00000163879	DNALI1	1	-1.45776	0.0219377	0.530539	0.30495	0.110587
ENSG00000150760	DOCK1	10	1.5841	0.0219674	0.530539	0.0601866	0.180226
ENSG00000123395	ATG101	12	0.674105	0.021975	0.530539	7.31109	11.669
ENSG00000107821	KAZALD1	10	1.19221	0.0219789	0.530539	0.0222898	0.0527508
ENSG00000115129	TP53I3	2	0.964141	0.0220026	0.530891	1.34772	2.63234
ENSG00000104365	IKBKB	8	-0.505028	0.0220212	0.531119	15.2094	10.7169
ENSG00000113946	CLDN16	3	2.29124	0.0220345	0.53122	0	0.00371639
ENSG00000124216	SNAI1	20	1.40204	0.0220622	0.531557	2.16563	5.72552
ENSG00000074660	SCARF1	17	1.02532	0.0220667	0.531557	1.13064	2.30191
ENSG00000183324	REC114	15	-2.9403	0.0221079	0.532107	0.0238058	0
ENSG00000273045	C2orf15	2	0.674598	0.0221235	0.532126	0.60163	0.960322
ENSG00000184271	POU6F1	12	0.702663	0.0221729	0.532267	4.0074	6.52296
ENSG00000180929	GPR62	3	1.46204	0.0222138	0.532273	0.00584325	0.0191102
ENSG00000102144	PGK1	X	-0.468248	0.0222418	0.532273	59.0976	42.7177
ENSG00000077150	NFKB2	10	-0.7739	0.0222501	0.532273	60.4218	35.3365
ENSG00000137747	TMPRSS13	11	0.808695	0.0222606	0.532273	0.405069	0.71062
ENSG00000116741	RGS2	1	-0.985347	0.0223065	0.532601	60.398	30.5069
ENSG00000127947	PTPN12	7	-0.560883	0.0223115	0.532601	6.00575	4.07118
ENSG00000078403	MLLT10	10	-0.494581	0.0223323	0.532879	7.6794	5.45007
ENSG00000151240	DIP2C	10	1.07971	0.0223442	0.532945	2.68766	5.68153
ENSG00000118804	STBD1	4	1.61854	0.0223968	0.533447	0.00642496	0.021174
ENSG00000164362	TERT	5	0.919859	0.022402	0.533447	0.293547	0.556239
ENSG00000105767	CADM4	19	0.923518	0.0224265	0.533813	0.415234	0.78938
ENSG00000159708	LRRC36	16	1.15032	0.0224568	0.534316	0.0506808	0.113721
ENSG00000159267	HLCS	21	0.475128	0.0224756	0.534326	1.73971	2.41905
ENSG00000258653	AC005520.1	14	-0.993964	0.0225426	0.535482	0.108889	0.0546638
ENSG00000162399	BSND	1	2.01884	0.0225823	0.536	0.00301705	0.0155351
ENSG00000187134	AKR1C1	10	1.38711	0.0226209	0.53633	0.26847	0.702905
ENSG00000187079	TEAD1	11	-2.09697	0.0226722	0.537244	0.101202	0.0234886
ENSG00000214688	C10orf105	10	-1.45724	0.022694	0.537542	0.941099	0.342323
ENSG00000122733	PHF24	9	2.48479	0.0227291	0.537612	0.00289896	0.0189009
ENSG00000163093	BBS5	2	0.575557	0.0227409	0.537612	0.685328	1.02235
ENSG00000184697	CLDN6	16	1.96715	0.0227889	0.538474	0.0190675	0.0801715
ENSG00000066056	TIE1	1	-1.38515	0.0227991	0.538497	0.0294789	0.0109607
ENSG00000115902	SLC1A4	2	-1.16093	0.0230063	0.541989	1.39331	0.622864
ENSG00000176076	KCNE5	X	-0.983622	0.0230333	0.541989	0.0474439	0.022714
ENSG00000139220	PPFIA2	12	2.45617	0.0230339	0.541989	0.00043388	0.0042154
ENSG00000138079	SLC3A1	2	-1.16393	0.0230402	0.541989	0.254798	0.113333
ENSG00000180773	SLC36A4	11	-0.552149	0.0230807	0.542723	2.0045	1.36646
ENSG00000167554	ZNF610	19	0.852907	0.023094	0.542772	0.262057	0.474752
ENSG00000205707	ETFRF1	12	-0.534143	0.0231132	0.542772	6.5001	4.48771
ENSG00000148426	PROSER2	10	1.12395	0.0231264	0.542772	0.982513	2.14186
ENSG00000169607	CKAP2L	2	1.31262	0.0231413	0.542772	0.443368	1.10239
ENSG00000155366	RHOC	1	1.00675	0.0231474	0.542772	1.76461	3.54752
ENSG00000167920	TMEM99	17	0.91332	0.0231574	0.542772	0.956462	1.80315
ENSG00000146205	ANO7	2	-1.50685	0.0232131	0.543633	0.00923262	0.00274943
ENSG00000167414	GNG8	19	1.54946	0.0232217	0.543633	1.04763	3.10069
ENSG00000091436	MAP3K20	2	0.907703	0.0232222	0.543633	0.500873	0.939701
ENSG00000144647	POMGNT2	3	0.753698	0.0232406	0.543741	5.19599	8.76142
ENSG00000130768	SMPDL3B	1	1.63095	0.0232592	0.543803	0.0969261	0.302292
ENSG00000197353	LYPD2	8	-1.77424	0.0232668	0.543803	0.333376	0.0937261
ENSG00000112290	WASF1	6	-1.19077	0.023314	0.544413	1.87883	0.822541
ENSG00000161180	CCDC116	22	-0.822961	0.0233338	0.544484	0.118536	0.066512
ENSG00000124257	NEURL2	20	0.639341	0.0233428	0.544484	0.922896	1.43859
ENSG00000196932	TMEM26	10	2.27609	0.0233606	0.544602	0.00231544	0.0131715
ENSG00000176974	SHMT1	17	0.688231	0.0233666	0.544602	1.24286	2.00304
ENSG00000143178	TBX19	1	-0.569507	0.0233997	0.544938	1.06151	0.714053
ENSG00000108679	LGALS3BP	17	0.711556	0.0234596	0.545831	18.4106	30.1491
ENSG00000185519	FAM131C	1	2.00111	0.0235084	0.546288	0.00584675	0.0296883
ENSG00000128585	MKLN1	7	-0.438139	0.0235177	0.546288	8.06271	5.95082
ENSG00000101230	ISM1	20	1.67324	0.0235234	0.546288	0.810069	2.58589
ENSG00000175832	ETV4	17	2.19041	0.0236556	0.54892	0.00372653	0.0205826
ENSG00000175029	CTBP2	10	-1.26434	0.0236897	0.549273	0.845324	0.351719
ENSG00000111262	KCNA1	12	1.90039	0.0237393	0.549985	0	0.00127651
ENSG00000156042	CFAP70	10	0.605607	0.0237833	0.550684	0.909633	1.38387
ENSG00000131771	PPP1R1B	17	1.86335	0.0237954	0.550684	0.064805	0.237674
ENSG00000073712	FERMT2	14	-1.2894	0.0238202	0.550684	0.255697	0.104237
ENSG00000157456	CCNB2	15	1.36457	0.0238271	0.550684	0.815511	2.10204
ENSG00000112578	BYSL	6	0.67152	0.0238412	0.550684	3.24517	5.16892
ENSG00000196628	TCF4	18	-1.02087	0.0238679	0.550771	0.160671	0.0791079
ENSG00000204385	SLC44A4	6	1.43586	0.0239659	0.551848	0.0111179	0.0312031
ENSG00000138798	EGF	4	-1.98239	0.0239705	0.551848	0.00970144	0.00208937
ENSG00000132849	PATJ	1	0.494089	0.0239942	0.551848	4.84771	6.82753
ENSG00000155629	PIK3AP1	10	-0.918796	0.0239995	0.551848	2.50355	1.32417
ENSG00000267673	FDX2	19	1.03238	0.0240526	0.552403	0.0278941	0.0590237
ENSG00000180525	PRR26	10	2.80132	0.0240835	0.552894	0.00193882	0.015858
ENSG00000091831	ESR1	6	-1.62583	0.0241912	0.554651	0.417272	0.13502
ENSG00000184954	OR6C70	12	2.26293	0.0241982	0.554651	0.00123814	0.0191956
ENSG00000010165	METTL13	1	0.675721	0.0242322	0.555212	2.25538	3.60269
ENSG00000217442	SYCE3	22	1.50673	0.024261	0.555434	0.0553194	0.176874
ENSG00000124766	SOX4	6	1.49889	0.0243409	0.556169	4.40619	12.4553
ENSG00000166780	C16orf45	16	-1.58275	0.0243844	0.556454	0.32437	0.107516
ENSG00000009694	TENM1	X	-0.721824	0.0244011	0.556454	7.78602	4.72087
ENSG00000114019	AMOTL2	3	1.89258	0.0244199	0.556477	0.0128794	0.0490724
ENSG00000100678	SLC8A3	14	-2.17604	0.0244431	0.556755	0.00489884	0.000798063
ENSG00000049323	LTBP1	2	-1.52233	0.0244747	0.55682	0.125909	0.0434661
ENSG00000115935	WIPF1	2	-0.41871	0.0245481	0.558058	30.1236	22.5349
ENSG00000158887	MPZ	1	0.573244	0.0245743	0.558432	1.16556	1.7349
ENSG00000196569	LAMA2	6	-1.65628	0.024615	0.55892	0.210564	0.0666984
ENSG00000150764	DIXDC1	11	-1.28511	0.0246748	0.559186	0.201261	0.0821855
ENSG00000164379	FOXQ1	6	3.2646	0.0247452	0.560268	0.00472196	0.0581022
ENSG00000124593	AL365205.1	6	0.556177	0.0247514	0.560268	0.389168	0.57291
ENSG00000203756	TMEM244	6	-2.37094	0.024766	0.56038	0.205868	0.0348141
ENSG00000173175	ADCY5	3	1.70002	0.0248173	0.561322	0.00334676	0.0114866
ENSG00000109189	USP46	4	-0.880135	0.0248521	0.561454	5.76578	3.1323
ENSG00000198088	NUP62CL	X	0.848265	0.0249302	0.562461	0.894393	1.61064
ENSG00000152779	SLC16A12	10	-2.7221	0.0249499	0.562571	0.00549202	0.000239654
ENSG00000172794	RAB37	17	-1.02652	0.0249879	0.56286	9.08934	4.46168
ENSG00000186352	ANKRD37	4	-0.683689	0.0250106	0.562989	2.42964	1.51178
ENSG00000135365	PHF21A	11	-0.406667	0.0250389	0.562989	7.34016	5.53693
ENSG00000167759	KLK13	19	3.06013	0.0250495	0.562989	0.00395546	0.0459516
ENSG00000184811	TUSC5	17	2.14477	0.0250901	0.56355	0.0107493	0.0506505
ENSG00000135605	TEC	4	0.526249	0.0251209	0.563758	0.796254	1.1462
ENSG00000123388	HOXC11	12	-3.65654	0.0251823	0.564102	0.0118382	0
ENSG00000147509	RGS20	8	1.99268	0.0251826	0.564102	0	0.00323805
ENSG00000162614	NEXN	1	-0.993857	0.0252752	0.56526	0.352997	0.176755
ENSG00000178999	AURKB	17	1.23353	0.0253414	0.566134	0.61919	1.45845
ENSG00000177483	RBM44	2	-0.803024	0.0253872	0.566938	1.06017	0.607547
ENSG00000007402	CACNA2D2	3	-0.960964	0.0254972	0.568957	2.03986	1.04751
ENSG00000177465	ACOT4	14	0.745833	0.0255267	0.569155	0.560583	0.94059
ENSG00000137414	FAM8A1	6	0.535165	0.0255365	0.569155	16.3417	23.6826
ENSG00000106038	EVX1	7	-3.64666	0.0255567	0.569155	0.0608203	0.00412207
ENSG00000159915	ZNF233	19	1.09342	0.0256073	0.569448	0.120263	0.25731
ENSG00000165046	LETM2	8	-0.921082	0.0256351	0.569633	2.17067	1.1464
ENSG00000204347	BTBD17	17	1.76322	0.0256562	0.569879	0.00600052	0.02554
ENSG00000112584	FAM120B	6	-0.471653	0.0257021	0.570467	2.97459	2.14454
ENSG00000134253	TRIM45	1	0.977241	0.0257144	0.570522	0.535732	1.05544
ENSG00000120889	TNFRSF10B	8	-0.598267	0.0257535	0.570736	18.6249	12.3023
ENSG00000114948	ADAM23	2	-1.43315	0.0257911	0.571351	14.3683	5.32052
ENSG00000173402	DAG1	3	0.64104	0.0258098	0.571351	3.79077	5.9118
ENSG00000196584	XRCC2	7	1.04615	0.0258205	0.571351	0.356871	0.737864
ENSG00000130997	POLN	4	-0.7235	0.0258611	0.571702	0.355006	0.21458
ENSG00000183292	TISP43	2	-3.02566	0.0258647	0.571702	0.0197212	0.00161835
ENSG00000140030	GPR65	14	-0.725949	0.025917	0.57218	4.90899	2.96797
ENSG00000168497	CAVIN2	2	-1.60175	0.0259376	0.572419	0.243083	0.0794001
ENSG00000170456	DENND5B	12	-1.18524	0.0259663	0.572661	0.0927597	0.0407951
ENSG00000198561	CTNND1	11	-0.649531	0.026017	0.5733	2.33981	1.49097
ENSG00000182871	COL18A1	21	0.983982	0.0260484	0.57356	14.3444	28.373
ENSG00000155530	LRGUK	7	-0.844055	0.0260485	0.57356	0.428254	0.238136
ENSG00000196535	MYO18A	17	-0.483489	0.0260749	0.573924	7.97202	5.702
ENSG00000171017	LRRC8E	19	1.46548	0.0261779	0.575755	0.0114439	0.0331878
ENSG00000107771	CCSER2	10	-0.485632	0.0262387	0.576657	18.5069	13.2167
ENSG00000095970	TREM2	6	2.23182	0.0263439	0.578313	0.0116157	0.0673015
ENSG00000106006	HOXA6	7	1.8774	0.0263875	0.579052	0.0302888	0.117365
ENSG00000164211	STARD4	5	0.807842	0.0264534	0.580278	4.91646	8.60728
ENSG00000165868	HSPA12A	10	-2.06077	0.026575	0.582068	0.0169351	0.00370833
ENSG00000149582	TMEM25	11	0.534638	0.0265862	0.582094	1.87657	2.71882
ENSG00000159197	KCNE2	21	-1.12951	0.0265963	0.582097	0.0783272	0.0341151
ENSG00000211584	SLC48A1	12	0.605674	0.0266279	0.58235	1.77413	2.70025
ENSG00000261796	ISY1.RAB43	3	-1.67641	0.0266977	0.582915	0.00500542	0.00099934
ENSG00000163817	SLC6A20	3	-1.93195	0.0267742	0.583575	0.0337425	0.0085976
ENSG00000253537	PCDHGA7	5	1.21239	0.0268027	0.583926	0.0535681	0.125133
ENSG00000155974	GRIP1	12	1.13292	0.0268649	0.584674	1.28461	2.81761
ENSG00000134709	HOOK1	1	0.52549	0.0268982	0.584744	5.70117	8.20594
ENSG00000188818	ZDHHC11	5	0.736601	0.0269599	0.585647	3.6898	6.14888
ENSG00000169946	ZFPM2	8	2.30983	0.027061	0.587624	0.0011496	0.00758508
ENSG00000166669	ATF7IP2	16	0.564552	0.0271471	0.589054	10.0239	14.8253
ENSG00000119523	ALG2	9	-0.485596	0.0271755	0.589253	7.74393	5.52916
ENSG00000151338	MIPOL1	14	-2.11995	0.027193	0.589253	0.0383714	0.00868229
ENSG00000160007	ARHGAP35	19	-0.547326	0.0271968	0.589253	3.78871	2.59219
ENSG00000050820	BCAR1	16	2.30789	0.0272506	0.589809	0.0137392	0.0696339
ENSG00000095585	BLNK	10	-1.50026	0.0272627	0.589809	0.369839	0.130157
ENSG00000146013	GFRA3	5	1.99336	0.0272998	0.589809	0.00519221	0.02606
ENSG00000187498	COL4A1	13	2.59094	0.0273158	0.589809	0.000471124	0.00483263
ENSG00000119922	IFIT2	10	1.63608	0.0273398	0.589809	14.6765	45.6184
ENSG00000065883	CDK13	7	-0.331229	0.0273522	0.589809	13.4619	10.7001
ENSG00000072071	ADGRL1	19	0.588013	0.0273736	0.589809	10.8595	16.324
ENSG00000123576	ESX1	X	3.21226	0.0273823	0.589809	0	0.0183654
ENSG00000162909	CAPN2	1	-0.486229	0.0273829	0.589809	29.2195	20.8595
ENSG00000256806	C17orf100	17	0.80645	0.0273859	0.589809	0.308106	0.539168
ENSG00000224389	C4B	6	0.558618	0.0273948	0.589809	0.261509	0.386296
ENSG00000163026	WDCP	2	0.64398	0.027406	0.589832	1.14584	1.79117
ENSG00000278272	HIST1H3C	6	1.80277	0.0275733	0.592555	0.540861	1.90549
ENSG00000274600	RIMBP3B	22	1.32489	0.0276283	0.593519	0.0314657	0.0799217
ENSG00000123570	RAB9B	X	0.923891	0.0276888	0.59438	0.132444	0.252527
ENSG00000100625	SIX4	14	2.05894	0.0278175	0.595823	0.000340724	0.00310465
ENSG00000100644	HIF1A	14	0.770421	0.0278665	0.596652	35.2651	60.154
ENSG00000132704	FCRL2	1	-1.61988	0.0278908	0.596954	0.436384	0.141722
ENSG00000186625	KATNA1	6	-0.372007	0.0279145	0.597135	9.03359	6.98049
ENSG00000041353	RAB27B	18	1.31481	0.0279198	0.597135	0.469941	1.16973
ENSG00000106069	CHN2	7	-0.958199	0.0279624	0.597502	0.200002	0.102954
ENSG00000129566	TEP1	14	-0.575214	0.0279781	0.597502	5.39097	3.61825
ENSG00000141497	ZMYND15	17	0.792912	0.0279992	0.597514	0.331853	0.57702
ENSG00000167037	SGSM1	22	-1.24936	0.028054	0.598245	0.117438	0.0491449
ENSG00000153094	BCL2L11	2	0.773774	0.0281116	0.598696	4.40247	7.52715
ENSG00000125775	SDCBP2	20	-0.757321	0.0281163	0.598696	0.940653	0.55623
ENSG00000130675	MNX1	7	-1.84401	0.0281298	0.598765	0.0702604	0.0188497
ENSG00000114315	HES1	3	1.55823	0.0281775	0.599327	0.539936	1.59415
ENSG00000205212	CCDC144NL	17	-1.74432	0.0281914	0.599327	0.0304394	0.00846594
ENSG00000127074	RGS13	1	-1.37226	0.0282668	0.59988	0.034304	0.0128789
ENSG00000061676	NCKAP1	2	0.995392	0.0282954	0.599924	0.355835	0.709482
ENSG00000118137	APOA1	11	0.780154	0.0283151	0.599924	0.359936	0.62131
ENSG00000185290	NUPR2	7	2.29332	0.0283181	0.599924	0.0529235	0.286118
ENSG00000170426	SDR9C7	12	-1.90264	0.0283287	0.599924	0.037156	0.00901378
ENSG00000137274	BPHL	6	0.644681	0.0283693	0.60035	0.933004	1.45888
ENSG00000181322	NME9	3	0.904803	0.0283694	0.60035	0.0383765	0.0736821
ENSG00000088899	LZTS3	20	-1.07131	0.0283987	0.600528	8.91234	4.24102
ENSG00000149735	GPHA2	11	1.31438	0.0284488	0.600767	0.0957368	0.241981
ENSG00000100033	PRODH	22	1.4904	0.0284692	0.600931	0.038073	0.107814
ENSG00000086991	NOX4	11	3.10742	0.0285368	0.602093	0	0.004224
ENSG00000188385	JAKMIP3	10	-1.02049	0.0285845	0.602491	0.183518	0.0904107
ENSG00000073464	CLCN4	X	-0.958626	0.0286044	0.602691	0.0461348	0.0236125
ENSG00000102401	ARMCX3	X	-0.516783	0.0286361	0.602969	8.97295	6.27127
ENSG00000177707	NECTIN3	3	1.14154	0.0286524	0.602969	0.180943	0.399477
ENSG00000104774	MAN2B1	19	-0.388152	0.0287482	0.604311	19.0397	14.5481
ENSG00000182968	SOX1	13	2.64982	0.0287539	0.604311	0.00302651	0.0255929
ENSG00000171044	XKR6	8	-0.634849	0.0288668	0.605807	1.11841	0.719772
ENSG00000102452	NALCN	13	-3.09391	0.0289451	0.6066	0.00646536	0.000415743
ENSG00000186976	EFCAB6	22	0.908301	0.0289591	0.60665	0.0297394	0.0565993
ENSG00000278685	IQCA1L	7	-1.34577	0.029026	0.607615	0.269506	0.10573
ENSG00000166033	HTRA1	10	2.04069	0.0290368	0.607622	0.0454079	0.192963
ENSG00000134398	ERN2	16	1.90464	0.0290625	0.607745	0.00208669	0.00979096
ENSG00000070808	CAMK2A	5	-2.83725	0.0290636	0.607745	0.111225	0.0151268
ENSG00000112294	ALDH5A1	6	0.854417	0.0291063	0.60842	2.93988	5.31592
ENSG00000197714	ZNF460	19	-0.599114	0.0291701	0.608876	3.62045	2.38961
ENSG00000117091	CD48	1	-0.519136	0.0291912	0.608881	74.6791	52.1102
ENSG00000119280	C1orf198	1	0.664593	0.029223	0.609108	0.923829	1.46504
ENSG00000186889	TMEM17	2	1.38988	0.0292626	0.609313	0.0149119	0.0415237
ENSG00000171827	ZNF570	19	-0.523473	0.0292817	0.609313	2.82316	1.96451
ENSG00000164120	HPGD	4	1.52476	0.0292859	0.609313	3.24126	9.32711
ENSG00000166979	EVA1C	21	-0.776045	0.0292957	0.609313	3.09932	1.8097
ENSG00000205038	PKHD1L1	8	-1.74706	0.029328	0.609767	0.00701019	0.00195511
ENSG00000179144	GIMAP7	7	0.944124	0.0293621	0.610001	24.5632	47.2618
ENSG00000203747	FCGR3A	1	-1.24255	0.0294079	0.610338	8.86381	3.74585
ENSG00000170542	SERPINB9	6	0.54067	0.0294925	0.611723	18.1262	26.3674
ENSG00000160469	BRSK1	19	0.886411	0.0295214	0.611723	2.14402	3.96431
ENSG00000034053	APBA2	15	0.727489	0.0295217	0.611723	6.37379	10.5539
ENSG00000156966	B3GNT7	2	-1.06185	0.0296172	0.612931	0.30684	0.146478
ENSG00000164050	PLXNB1	3	1.02099	0.0296805	0.614023	0.473942	0.962675
ENSG00000156466	GDF6	8	2.43332	0.0296949	0.614104	0.00612768	0.037722
ENSG00000168385	2002-09-01	2	-0.37095	0.0297385	0.614441	37.1096	28.6954
ENSG00000158352	SHROOM4	X	2.14614	0.029781	0.614441	0.000448918	0.00319967
ENSG00000100285	NEFH	22	-1.74498	0.0297841	0.614441	0.110993	0.0326801
ENSG00000163864	NMNAT3	3	0.85387	0.0297896	0.614441	0.517093	0.93581
ENSG00000277363	SRCIN1	17	1.30702	0.0298015	0.614441	0.0133014	0.033212
ENSG00000106789	CORO2A	9	-0.523519	0.0298063	0.614441	4.61288	3.20803
ENSG00000273802	HIST1H2BG	6	1.2922	0.0299162	0.615181	3.27907	8.03411
ENSG00000104219	ZDHHC2	8	-0.675921	0.030059	0.617463	4.60005	2.87882
ENSG00000133111	RFXAP	13	0.547722	0.0301901	0.619499	2.9966	4.3815
ENSG00000115850	LCT	2	1.03863	0.0302084	0.619656	0.016556	0.0346078
ENSG00000164506	STXBP5	6	-0.436286	0.0303927	0.621827	3.9646	2.92987
ENSG00000039987	BEST2	19	1.46786	0.0303952	0.621827	0.0039539	0.0138524
ENSG00000163517	HDAC11	3	0.519062	0.0304097	0.621827	0.816182	1.17009
ENSG00000156531	PHF6	X	0.770565	0.0304297	0.621827	1.50687	2.57108
ENSG00000163534	FCRL1	1	-1.41411	0.0304317	0.621827	1.15196	0.431853
ENSG00000149294	NCAM1	11	-1.04641	0.0305016	0.622515	0.0813097	0.0392047
ENSG00000197653	DNAH10	12	-1.01418	0.0305772	0.623307	0.0386665	0.0190308
ENSG00000121753	ADGRB2	1	1.03683	0.0306827	0.624758	0.380269	0.780602
ENSG00000168077	SCARA3	8	1.93568	0.0307177	0.625034	0.0030135	0.0136599
ENSG00000119720	NRDE2	14	-0.422341	0.0307601	0.625678	1.78171	1.32929
ENSG00000135346	CGA	6	-3.24718	0.0307963	0.625977	0.0178525	0.000556389
ENSG00000111077	TNS2	12	0.802925	0.0309172	0.627776	0.15129	0.264029
ENSG00000181722	ZBTB20	3	-0.52705	0.0309654	0.628315	0.46431	0.322186
ENSG00000180871	CXCR2	2	-1.67152	0.0310903	0.63041	0.818877	0.256366
ENSG00000152076	CCDC74B	2	0.889333	0.0311353	0.630884	0.123732	0.229396
ENSG00000142396	AC020915.1	19	-0.573356	0.0311569	0.631102	15.812	10.6269
ENSG00000125848	FLRT3	20	3.02466	0.0311952	0.631538	0	0.00465128
ENSG00000128245	YWHAH	22	-0.590581	0.0312002	0.631538	18.0657	11.9955
ENSG00000075884	ARHGAP15	2	-0.433448	0.0312518	0.632114	23.2447	17.2125
ENSG00000102996	MMP15	16	0.824665	0.0312719	0.632114	0.495405	0.877972
ENSG00000168646	AXIN2	17	-0.857616	0.0313089	0.632375	23.2161	12.8121
ENSG00000035403	VCL	10	-0.650757	0.0313177	0.632375	6.53769	4.16392
ENSG00000198467	TPM2	9	0.769535	0.0314052	0.633703	18.4881	31.5182
ENSG00000173757	STAT5B	17	-0.422538	0.031439	0.634021	53.457	39.8847
ENSG00000163293	NIPAL1	4	0.887363	0.0314537	0.634021	0.073482	0.136343
ENSG00000082458	DLG3	X	0.729157	0.0315003	0.634425	1.57886	2.6175
ENSG00000161217	PCYT1A	3	-0.464914	0.0316121	0.635669	7.20328	5.21877
ENSG00000087116	ADAMTS2	5	2.18632	0.031616	0.635669	0.0896926	0.409041
ENSG00000138617	PARP16	15	0.451195	0.0316447	0.635669	4.8652	6.65317
ENSG00000119333	WDR34	9	0.727786	0.0316823	0.636206	2.92283	4.84177
ENSG00000196748	CLPSL2	6	1.96122	0.0317155	0.636652	0	0.0159238
ENSG00000165458	INPPL1	11	-0.424226	0.0317511	0.636956	21.7044	16.1753
ENSG00000171310	CHST11	12	-0.464745	0.0317922	0.637256	9.8035	7.10334
ENSG00000087365	SF3B2	11	-0.330182	0.0318113	0.637256	26.4221	21.0166
ENSG00000033170	FUT8	14	0.672363	0.0318449	0.63771	2.77288	4.41975
ENSG00000180787	ZFP3	17	0.731862	0.0318833	0.638039	1.66771	2.77021
ENSG00000100968	NFATC4	14	-1.7136	0.0319934	0.639582	0.0073097	0.00197274
ENSG00000138835	RGS3	9	-0.861885	0.0320155	0.639804	0.836851	0.46039
ENSG00000132185	FCRLA	1	-1.98935	0.0320387	0.640048	0.253438	0.0629126
ENSG00000141540	TTYH2	17	0.72785	0.0321153	0.640478	2.16279	3.58243
ENSG00000005189	REXO5	16	0.907676	0.0321999	0.64124	0.329075	0.61879
ENSG00000160401	CFAP157	9	0.834933	0.0322611	0.641627	0.132405	0.236914
ENSG00000186185	KIF18B	17	1.51257	0.0323487	0.642588	0.489464	1.39817
ENSG00000205436	EXOC3L4	14	-2.34593	0.0323923	0.642588	0.00827772	0.000949928
ENSG00000100036	SLC35E4	22	-0.881466	0.0323994	0.642588	0.421843	0.229085
ENSG00000102554	KLF5	13	1.01769	0.032415	0.642588	2.95836	5.99046
ENSG00000188992	LIPI	21	2.00905	0.0325236	0.643766	0.000743519	0.00875588
ENSG00000269404	SPIB	19	-1.21994	0.0326062	0.644743	0.268125	0.114574
ENSG00000186891	TNFRSF18	1	1.3574	0.0326964	0.646183	6.70677	17.1891
ENSG00000164008	C1orf50	1	-0.508189	0.0327455	0.646338	1.00361	0.705941
ENSG00000136490	LIMD2	17	-0.436387	0.0327574	0.646338	138.41	102.282
ENSG00000177692	DNAJC28	21	0.946368	0.032798	0.646578	0.0435647	0.0855007
ENSG00000164877	MICALL2	7	0.643513	0.032799	0.646578	0.573418	0.896477
ENSG00000081177	EXD2	14	0.516136	0.0328254	0.646717	2.16834	3.1011
ENSG00000036530	CYP46A1	14	1.13365	0.0328322	0.646717	0.318785	0.699858
ENSG00000186009	ATP4B	13	-3.59119	0.0329185	0.647616	0.046146	0.00173169
ENSG00000179477	ALOX12B	17	0.850514	0.0329385	0.64779	0.094078	0.169964
ENSG00000101104	PABPC1L	20	0.563195	0.0330475	0.649325	10.8688	16.0598
ENSG00000160318	CLDND2	19	-1.11356	0.0330787	0.649325	1.51235	0.698264
ENSG00000214827	MTCP1	X	0.934958	0.0330969	0.649325	1.28468	2.4559
ENSG00000138180	CEP55	10	1.55496	0.0331027	0.649325	0.410113	1.20742
ENSG00000243989	ACY1	3	0.631425	0.0331076	0.649325	0.136445	0.21172
ENSG00000143469	SYT14	1	2.27003	0.033117	0.649325	0	0.00092623
ENSG00000074590	NUAK1	12	-1.4192	0.0331664	0.649837	0.0192146	0.00700765
ENSG00000170312	CDK1	10	1.08733	0.0331844	0.649837	1.21333	2.57897
ENSG00000153814	JAZF1	7	-0.757465	0.0331878	0.649837	2.73979	1.62052
ENSG00000168685	IL7R	5	0.675007	0.0332915	0.650526	152.058	242.777
ENSG00000158764	ITLN2	1	2.21691	0.0333179	0.650615	0.00431321	0.0285382
ENSG00000224877	NDUFAF8	17	-0.428684	0.0333282	0.650615	9.22403	6.84951
ENSG00000172345	STARD5	15	0.582192	0.0333507	0.650837	1.08601	1.62622
ENSG00000189067	LITAF	16	-0.572826	0.0333749	0.651061	56.4031	37.9191
ENSG00000165434	PGM2L1	11	-0.946903	0.0333958	0.651061	4.30465	2.2327
ENSG00000171695	LKAAEAR1	20	0.991047	0.0334452	0.651486	0.401728	0.801538
ENSG00000197496	SLC2A10	20	1.91064	0.0334641	0.651486	0.00621361	0.0254008
ENSG00000138613	APH1B	15	-0.498203	0.033496	0.651486	1.8303	1.29551
ENSG00000221986	MYBPHL	1	1.93606	0.0335138	0.651614	0.00314689	0.0178949
ENSG00000222009	BTBD19	1	0.835023	0.0335332	0.651774	1.71366	3.05827
ENSG00000171451	DSEL	18	1.28793	0.0335515	0.651912	0.723383	1.76689
ENSG00000166816	LDHD	16	1.51993	0.0335819	0.652285	0.169964	0.490322
ENSG00000188613	NANOS1	10	-1.05783	0.0336544	0.652822	0.0581214	0.0272033
ENSG00000124493	GRM4	6	1.7082	0.0336864	0.65297	0.0304618	0.100139
ENSG00000277481	PKD1L3	16	1.51611	0.0336934	0.65297	0.0129962	0.0384428
ENSG00000134193	REG4	1	2.42453	0.0337417	0.653425	0.173179	0.934581
ENSG00000180801	ARSJ	4	-1.48436	0.0337538	0.653442	0.0597024	0.0207808
ENSG00000170613	FAM71B	5	-2.05702	0.0337692	0.653472	0.034362	0.0071755
ENSG00000159588	CCDC17	1	-0.635739	0.0337778	0.653472	3.01402	1.94024
ENSG00000203950	RTL8A	X	-0.534658	0.0338212	0.653497	6.19522	4.27449
ENSG00000162413	KLHL21	1	0.632218	0.0338323	0.653497	11.9796	18.5674
ENSG00000162843	WDR64	1	1.21255	0.0338496	0.653558	0.0583246	0.135844
ENSG00000180999	C1orf105	1	2.0489	0.0339085	0.654276	0.00869	0.0420863
ENSG00000064787	BCAS1	20	-1.3396	0.0339094	0.654276	0.0301983	0.0116273
ENSG00000115297	TLX2	2	-1.38335	0.0339494	0.654614	0.0427039	0.0156154
ENSG00000163053	SLC16A14	2	1.08145	0.0340238	0.654749	0.353118	0.748669
ENSG00000177675	CD163L1	12	1.19725	0.0340464	0.654749	0.0112552	0.0268206
ENSG00000141580	WDR45B	17	-0.5069	0.0340707	0.654999	21.7678	15.3183
ENSG00000175556	LONRF3	X	-1.08321	0.0341122	0.655296	1.6162	0.762246
ENSG00000112118	MCM3	6	0.748019	0.0341853	0.655937	11.4599	19.2473
ENSG00000162755	KLHDC9	1	0.934689	0.034193	0.655937	0.222469	0.426693
ENSG00000215784	FAM72D	1	1.29899	0.0341984	0.655937	0.165941	0.410665
ENSG00000262165	AC233723.1	17	0.977034	0.0342646	0.656801	0.103481	0.205992
ENSG00000108187	PBLD	10	0.486378	0.034266	0.656801	0.217513	0.304585
ENSG00000189306	RRP7A	22	-0.403614	0.0342872	0.656991	13.8418	10.463
ENSG00000244187	TMEM141	9	0.545394	0.034321	0.657245	4.54211	6.6294
ENSG00000165490	DDIAS	11	0.837576	0.0343756	0.657591	0.386127	0.690811
ENSG00000138379	MSTN	2	-0.898115	0.0345124	0.658816	0.330619	0.176572
ENSG00000106588	PSMA2	7	-0.421942	0.0346027	0.659776	1.72209	1.28579
ENSG00000164930	FZD6	8	0.768605	0.034695	0.660886	4.04044	6.8827
ENSG00000103415	HMOX2	16	0.516305	0.0347104	0.660964	5.14011	7.35277
ENSG00000033100	CHPF2	7	-0.544409	0.0347435	0.661377	12.6095	8.64563
ENSG00000171428	NAT1	8	-0.639303	0.0348482	0.662719	1.10068	0.706201
ENSG00000178096	BOLA1	1	0.533313	0.0348806	0.662805	4.24929	6.14963
ENSG00000162191	UBXN1	11	-0.404373	0.0349064	0.662805	67.0143	50.6327
ENSG00000073282	TP63	3	-1.84044	0.0349192	0.662805	0.640748	0.178431
ENSG00000115163	CENPA	2	1.1314	0.0349316	0.662805	0.488389	1.07116
ENSG00000131435	PDLIM4	5	1.90359	0.0349533	0.662805	0.00351748	0.0156747
ENSG00000115602	IL1RL1	2	1.5574	0.0349543	0.662805	0.0158222	0.0475445
ENSG00000019169	MARCO	2	1.64323	0.0349824	0.662888	0.777636	2.43349
ENSG00000179242	CDH4	20	-2.34171	0.0352601	0.665764	0.110581	0.0213807
ENSG00000187266	EPOR	19	-0.602812	0.0352971	0.665936	1.44432	0.951925
ENSG00000122691	TWIST1	7	-3.31098	0.0353047	0.665936	1.36013	0.135446
ENSG00000137434	C6orf52	6	0.893896	0.035315	0.665936	0.304683	0.570866
ENSG00000197021	CXorf40B	X	-0.705279	0.0353875	0.666871	35.9219	22.0317
ENSG00000104738	MCM4	8	0.869433	0.0354287	0.667	4.93852	9.02297
ENSG00000170745	KCNS3	2	2.64314	0.035481	0.667552	0	0.00558014
ENSG00000205502	C2CD4B	15	2.24753	0.0354942	0.667584	0.119906	0.57339
ENSG00000276903	HIST1H2AL	6	1.44583	0.0355557	0.668148	1.03405	2.83449
ENSG00000176956	LY6H	8	1.86983	0.0355711	0.668148	0.00129365	0.009969
ENSG00000188859	FAM78B	1	1.23245	0.0355931	0.668148	0.152878	0.360196
ENSG00000124785	NRN1	6	1.88854	0.0356092	0.668148	0.580023	2.15038
ENSG00000161911	TREML1	6	-1.61713	0.0356549	0.668148	0.25536	0.081934
ENSG00000143412	ANXA9	1	-1.29417	0.0356604	0.668148	0.202504	0.0810827
ENSG00000077935	SMC1B	22	1.57528	0.035662	0.668148	0.167776	0.501383
ENSG00000145777	TSLP	5	-1.95559	0.0356786	0.668244	0.0608288	0.0152034
ENSG00000229183	PGA4	11	2.29861	0.0356969	0.668271	0.00282803	0.0163212
ENSG00000213079	SCAF8	6	-0.469547	0.0357111	0.668271	23.2361	16.7804
ENSG00000244731	C4A	6	0.55177	0.0357307	0.66836	0.243424	0.357898
ENSG00000176533	GNG7	19	-0.754237	0.0357524	0.668551	1.24467	0.737523
ENSG00000153904	DDAH1	1	1.79527	0.0358061	0.668909	0.00884292	0.0324921
ENSG00000167751	KLK2	19	2.32598	0.0358227	0.669006	0.000585146	0.00499024
ENSG00000132297	HHLA1	8	2.34439	0.0358471	0.669245	0.000171877	0.00313322
ENSG00000167202	TBC1D2B	15	-0.493701	0.0358743	0.669296	7.58056	5.38418
ENSG00000125675	GRIA3	X	-2.5333	0.0358747	0.669296	0.489477	0.0841212
ENSG00000213930	GALT	9	0.535109	0.0358843	0.669296	9.97467	14.4543
ENSG00000100027	YPEL1	22	-0.574147	0.0359099	0.669559	2.40785	1.61709
ENSG00000277632	CCL3	17	1.26573	0.0359809	0.670004	1.88897	4.54162
ENSG00000115596	WNT6	2	-1.80164	0.035995	0.670004	0.0505199	0.012859
ENSG00000168081	PNOC	8	-1.48119	0.0360528	0.670559	0.186895	0.0658676
ENSG00000134569	LRP4	11	2.00027	0.0360766	0.670731	0.0032923	0.0141076
ENSG00000198354	DCAF12L2	X	-2.9952	0.0360933	0.670828	0.125615	0.0144687
ENSG00000114030	KPNA1	3	-0.368663	0.0361447	0.671568	10.1495	7.8601
ENSG00000100354	TNRC6B	22	-0.385054	0.0362096	0.671809	8.55849	6.5533
ENSG00000235109	ZSCAN31	6	-0.600265	0.0362623	0.671809	0.177928	0.116807
ENSG00000011105	TSPAN9	12	0.882259	0.0363062	0.671809	0.125516	0.232063
ENSG00000010803	SCMH1	1	0.379051	0.0363236	0.671809	5.77106	7.50526
ENSG00000140675	SLC5A2	16	0.85437	0.0363329	0.671809	0.133582	0.242163
ENSG00000120659	TNFSF11	13	1.66386	0.0363358	0.671809	0.0711011	0.228654
ENSG00000140416	TPM1	15	0.588456	0.0363687	0.671809	0.522772	0.786451
ENSG00000092820	EZR	6	-0.862365	0.0363707	0.671809	394.657	217.081
ENSG00000151929	BAG3	10	0.615806	0.0363721	0.671809	19.942	30.5615
ENSG00000068724	TTC7A	2	-0.452298	0.0363771	0.671809	11.1268	8.13153
ENSG00000015592	STMN4	8	-1.51071	0.0364331	0.672205	0.0250207	0.00831995
ENSG00000253731	PCDHGA6	5	1.09347	0.0366315	0.674871	0.127783	0.273257
ENSG00000223573	TINCR	19	-0.731563	0.0366472	0.674871	0.334935	0.201628
ENSG00000148408	CACNA1B	9	2.15241	0.0366739	0.674922	0.0520423	0.232638
ENSG00000173890	GPR160	3	0.652006	0.0366849	0.674922	1.35027	2.1213
ENSG00000133703	KRAS	12	-0.527881	0.0367583	0.675846	14.3443	9.9485
ENSG00000283486	AL390726.6	9	0.921952	0.0367905	0.675917	0.143883	0.274562
ENSG00000188549	C15orf52	15	0.701228	0.0367985	0.675917	0.374117	0.608588
ENSG00000243709	LEFTY1	1	1.37033	0.0368012	0.675917	0.174555	0.45513
ENSG00000203910	C1orf146	1	1.86831	0.036814	0.675917	0.00122215	0.0134852
ENSG00000066279	ASPM	1	1.28927	0.0368217	0.675917	0.523519	1.27988
ENSG00000167513	CDT1	16	1.02869	0.0368319	0.675917	1.83203	3.73862
ENSG00000147381	MAGEA4	X	-3.33973	0.0369038	0.676985	0.00989871	0
ENSG00000132357	CARD6	5	0.957773	0.0369345	0.677043	0.386877	0.751766
ENSG00000184185	KCNJ12	17	-1.66221	0.0369433	0.677043	0.144591	0.0452481
ENSG00000168676	KCTD19	16	1.66286	0.0369812	0.677043	0.0283726	0.0909696
ENSG00000173218	VANGL1	1	0.855229	0.0369873	0.677043	0.425151	0.769448
ENSG00000116649	SRM	1	-0.574617	0.0369925	0.677043	17.5689	11.7951
ENSG00000144677	CTDSPL	3	0.860723	0.037037	0.677118	0.502451	0.913176
ENSG00000012048	BRCA1	17	1.06639	0.0370742	0.677585	0.433378	0.908096
ENSG00000122779	TRIM24	7	-0.451328	0.037232	0.678977	3.99743	2.92318
ENSG00000144645	OSBPL10	3	-1.65918	0.0373102	0.679977	0.101951	0.0321577
ENSG00000049130	KITLG	12	-3.25527	0.0373337	0.679979	0.0254569	0.00218034
ENSG00000169129	AFAP1L2	10	-1.07643	0.0373904	0.680272	0.310051	0.146598
ENSG00000164100	NDST3	4	2.1583	0.037392	0.680272	0	0.00168223
ENSG00000005961	ITGA2B	17	-0.908272	0.0374059	0.680272	0.414685	0.220985
ENSG00000188095	MESP2	15	-1.99391	0.0374702	0.680547	0.00556459	0
ENSG00000120254	MTHFD1L	6	-0.592878	0.0375011	0.680603	6.21864	4.12184
ENSG00000140932	CMTM2	16	-1.58785	0.037541	0.680603	1.6384	0.544047
ENSG00000106780	MEGF9	9	-0.669851	0.0375514	0.680603	4.1275	2.59399
ENSG00000047410	TPR	1	-0.40021	0.0375531	0.680603	24.3162	18.4255
ENSG00000149308	NPAT	11	-0.604084	0.0375607	0.680603	6.04686	3.9776
ENSG00000183780	SLC35F3	1	-1.48042	0.0376063	0.681104	0.229918	0.0814762
ENSG00000099194	SCD	10	1.00782	0.0376394	0.68128	6.70085	13.4744
ENSG00000182230	FAM153B	5	-1.05575	0.0376935	0.681641	3.83589	1.845
ENSG00000163217	BMP10	2	1.88622	0.0377179	0.681641	0.00259818	0.0146141
ENSG00000164118	CEP44	4	0.455999	0.0377782	0.682307	2.89682	3.9737
ENSG00000168528	SERINC2	1	1.04708	0.0378532	0.68302	0.079391	0.165903
ENSG00000183644	C11orf88	11	-2.25548	0.0378748	0.68302	0.00385425	0
ENSG00000171551	ECEL1	2	2.86686	0.0378924	0.68302	0.00314883	0.0296944
ENSG00000248746	ACTN3	11	-1.06762	0.0379053	0.68302	0.160202	0.076159
ENSG00000106400	ZNHIT1	7	0.39683	0.0379116	0.68302	9.73609	12.8192
ENSG00000120438	TCP1	6	-0.412175	0.0379877	0.683755	45.4355	34.1441
ENSG00000164638	SLC29A4	7	0.817859	0.038005	0.683855	0.0499732	0.0883606
ENSG00000197153	HIST1H3J	6	1.52562	0.0380285	0.683896	0.285328	0.829891
ENSG00000146233	CYP39A1	6	2.9767	0.038051	0.683896	0.000339389	0.0103461
ENSG00000197114	ZGPAT	20	-0.407093	0.0380589	0.683896	5.9204	4.46553
ENSG00000172667	ZMAT3	3	-0.531785	0.0380778	0.683896	3.63839	2.51625
ENSG00000164185	ZNF474	5	-0.713913	0.038123	0.683985	0.104805	0.0620531
ENSG00000067560	RHOA	3	-0.357421	0.0381262	0.683985	168.613	131.612
ENSG00000100427	MLC1	22	-0.866282	0.0381457	0.684059	0.413069	0.226269
ENSG00000119699	TGFB3	14	0.517987	0.0382363	0.684643	1.17036	1.67706
ENSG00000113163	COL4A3BP	5	-0.390326	0.0383594	0.685991	5.81923	4.43962
ENSG00000091513	TF	3	0.776343	0.0383668	0.685991	0.0945657	0.162737
ENSG00000150630	VEGFC	4	2.64987	0.03846	0.687332	0.00124765	0.0144286
ENSG00000121211	MND1	4	1.11023	0.03847	0.687332	0.761565	1.64599
ENSG00000117525	F3	1	1.39038	0.0385013	0.687681	0.0521113	0.138061
ENSG00000163577	EIF5A2	3	-0.663331	0.0385924	0.688673	1.42064	0.896877
ENSG00000187605	TET3	2	-0.425026	0.0386278	0.688882	6.34295	4.72453
ENSG00000134317	GRHL1	2	0.910302	0.0387808	0.69093	0.0750473	0.141927
ENSG00000213625	LEPROT	1	0.54007	0.0388382	0.691508	10.1325	14.7335
ENSG00000170915	PAQR8	6	0.933263	0.038857	0.691508	1.61276	3.08035
ENSG00000275004	ZNF280B	22	0.676883	0.0388582	0.691508	0.297934	0.476701
ENSG00000137168	PPIL1	6	0.69708	0.0388822	0.69151	4.72474	7.66046
ENSG00000015153	YAF2	12	-0.49244	0.0389116	0.691541	3.32025	2.35994
ENSG00000157551	KCNJ15	21	-1.47953	0.0389379	0.691541	0.191714	0.0686479
ENSG00000157992	KRTCAP3	2	0.648919	0.0389386	0.691541	5.05518	7.93165
ENSG00000134250	NOTCH2	1	-0.504635	0.0389798	0.691541	4.63354	3.26573
ENSG00000137942	FNBP1L	1	1.11496	0.0390007	0.691541	0.314946	0.682715
ENSG00000095015	MAP3K1	5	-0.570503	0.0390039	0.691541	75.3425	50.7337
ENSG00000171444	MCC	5	0.881059	0.0390221	0.691541	1.04121	1.9181
ENSG00000165995	CACNB2	10	-1.79535	0.0390273	0.691541	0.0109432	0.00274841
ENSG00000127329	PTPRB	12	2.20652	0.0390384	0.691541	0.0993398	0.45939
ENSG00000114656	KIAA1257	3	1.42449	0.0390876	0.692201	0.102281	0.275327
ENSG00000184908	CLCNKB	1	1.83087	0.0391642	0.693094	0.000768461	0.00572112
ENSG00000109184	DCUN1D4	4	-0.560421	0.0391737	0.693094	3.67594	2.49223
ENSG00000268964	ERVV.2	19	2.80366	0.0392015	0.693163	0	0.008103
ENSG00000169231	THBS3	1	0.41053	0.0392431	0.693478	10.2966	13.6872
ENSG00000136436	CALCOCO2	17	-0.393538	0.0393058	0.693953	12.2218	9.30287
ENSG00000146085	MUT	6	0.402993	0.0393746	0.694346	4.95366	6.54986
ENSG00000072864	NDE1	16	-0.352356	0.0393842	0.694346	4.49899	3.52343
ENSG00000165061	ZMAT4	8	-1.96619	0.0393878	0.694346	0.00701066	0.00123843
ENSG00000166352	C11orf74	11	-1.16042	0.0394	0.694352	0.449671	0.200243
ENSG00000140939	NOL3	16	0.920031	0.0394261	0.694601	3.05355	5.78002
ENSG00000184845	DRD1	5	-2.17378	0.0394781	0.695097	0.00309447	0
ENSG00000124743	KLHL31	6	0.941375	0.0395732	0.695778	0.0855492	0.165035
ENSG00000134070	IRAK2	3	-0.90976	0.0395743	0.695778	2.11069	1.12266
ENSG00000099960	SLC7A4	22	1.16769	0.0395863	0.695778	0.119485	0.269907
ENSG00000100196	KDELR3	22	1.54879	0.039635	0.696026	0.0121239	0.0392711
ENSG00000242173	ARHGDIG	16	1.06438	0.0396506	0.696026	0.0244713	0.0530982
ENSG00000197594	ENPP1	6	1.34804	0.0398561	0.698214	0.00907879	0.0238278
ENSG00000114902	SPCS1	3	-0.313301	0.0398712	0.698214	10.7517	8.65207
ENSG00000171496	OR1L8	9	-1.14413	0.0399034	0.698567	0.0989133	0.0412592
ENSG00000056487	PHF21B	22	2.15586	0.0399416	0.698762	0.00932501	0.0434441
ENSG00000170091	HMP19	5	-1.63557	0.0399571	0.698762	0.00590128	0.00126511
ENSG00000167984	NLRC3	16	-0.54981	0.0399626	0.698762	25.475	17.4021
ENSG00000197888	UGT2B17	4	-2.43469	0.0399997	0.699096	0.0290567	0.00425593
ENSG00000128218	VPREB3	22	-1.13572	0.0400196	0.699096	0.610688	0.274884
ENSG00000179841	AKAP5	14	-0.951325	0.0400507	0.699104	0.175747	0.0908146
ENSG00000166278	C2	6	-0.871031	0.0400571	0.699104	0.0503276	0.0274668
ENSG00000166192	SENP8	15	0.936461	0.0400803	0.699104	0.0801345	0.154119
ENSG00000283563	AC098650.1	3	2.68417	0.0400858	0.699104	0.00233485	0.0205342
ENSG00000092068	SLC7A8	14	1.3107	0.040098	0.699104	0.1343	0.334274
ENSG00000109943	CRTAM	11	1.24994	0.0401024	0.699104	1.36854	3.25749
ENSG00000189129	PLAC9	10	1.86375	0.0401143	0.699104	0	0.00773565
ENSG00000160949	TONSL	8	0.70444	0.0401938	0.69986	2.02302	3.29713
ENSG00000277775	HIST1H3F	6	1.57497	0.0402488	0.700398	0.165452	0.508724
ENSG00000180988	OR52N2	11	-1.82169	0.0402661	0.700491	0.23493	0.063985
ENSG00000075218	GTSE1	22	1.24414	0.040291	0.700713	0.382974	0.908296
ENSG00000173273	TNKS	8	-0.483722	0.0403234	0.700923	4.02576	2.87876
ENSG00000183354	KIAA2026	9	-0.388489	0.0403271	0.700923	7.43924	5.68265
ENSG00000176105	YES1	18	-0.87978	0.0403893	0.701239	8.74597	4.75282
ENSG00000064763	FAR2	12	0.903206	0.040434	0.701239	0.527171	0.986358
ENSG00000106723	SPIN1	9	0.396582	0.0404393	0.701239	8.90533	11.7218
ENSG00000104880	ARHGEF18	19	-0.447971	0.040443	0.701239	4.15594	3.04636
ENSG00000166984	TCP10L2	6	-1.66047	0.0404477	0.701239	0.00774762	0.0017712
ENSG00000175779	C15orf53	15	-1.79787	0.0404771	0.701239	0.0135886	0.00288184
ENSG00000148516	ZEB1	10	-0.655804	0.0405401	0.701881	11.6357	7.38513
ENSG00000186462	NAP1L2	X	-1.50459	0.0405717	0.701881	2.06956	0.728517
ENSG00000131634	TMEM204	16	0.643339	0.0405753	0.701881	17.2185	26.8954
ENSG00000177238	TRIM72	16	1.15024	0.0406317	0.701951	0.0175133	0.039627
ENSG00000134574	DDB2	11	-0.5518	0.040643	0.701951	12.4995	8.52641
ENSG00000137218	FRS3	6	0.604207	0.0406505	0.701951	1.97807	3.00776
ENSG00000144847	IGSF11	3	1.38771	0.0406632	0.701951	0.507442	1.3284
ENSG00000197757	HOXC6	12	-2.07953	0.0406853	0.701951	0.0060609	0.000686305
ENSG00000125895	TMEM74B	20	1.38936	0.0407046	0.702031	0.0135212	0.0380528
ENSG00000168701	TMEM208	16	-0.454459	0.0407686	0.70261	8.15629	5.94904
ENSG00000163913	IFT122	3	0.406285	0.0407865	0.70261	2.18206	2.8922
ENSG00000144711	IQSEC1	3	-0.523882	0.0408075	0.702764	23.0312	16.0188
ENSG00000170954	ZNF415	19	1.26675	0.0408873	0.703488	0.101083	0.244419
ENSG00000107295	SH3GL2	9	2.59477	0.0408979	0.703488	0.00174128	0.0169701
ENSG00000255150	EID3	12	-0.561732	0.0409643	0.704005	6.27033	4.24703
ENSG00000186472	PCLO	7	-2.39057	0.0410089	0.704356	0.0119747	0.00217314
ENSG00000108688	CCL7	17	2.63599	0.0410886	0.705185	0.00348818	0.0411382
ENSG00000111783	RFX4	12	-1.98994	0.0411001	0.705185	0.00504356	0.000921063
ENSG00000179218	CALR	19	0.454165	0.0411082	0.705185	118.507	162.354
ENSG00000006042	TMEM98	17	1.94038	0.0411178	0.705185	0.0499884	0.194336
ENSG00000165475	CRYL1	13	0.408954	0.041144	0.705427	4.06246	5.39534
ENSG00000158373	HIST1H2BD	6	1.0347	0.0411643	0.705567	12.2906	25.1865
ENSG00000143190	POU2F1	1	-0.52738	0.0411916	0.705826	3.56291	2.47187
ENSG00000196071	OR2L13	1	-1.97514	0.0412073	0.705888	0.00890159	0.00075543
ENSG00000028839	TBPL1	6	-0.420734	0.0412566	0.706524	3.7195	2.77805
ENSG00000180611	MB21D2	3	1.30893	0.0412879	0.706851	1.32354	3.2802
ENSG00000177599	ZNF491	19	0.792524	0.0413188	0.706983	0.375892	0.652316
ENSG00000165240	ATP7A	X	-0.462499	0.0413225	0.706983	2.39036	1.73432
ENSG00000128923	MINDY2	15	0.479423	0.0413386	0.706983	2.98307	4.15896
ENSG00000010818	HIVEP2	6	-0.529626	0.0413442	0.706983	11.4629	7.94039
ENSG00000113790	EHHADH	3	1.13638	0.0413851	0.707269	0.14452	0.318802
ENSG00000198535	C2CD4A	15	2.11689	0.0413852	0.707269	0.0212273	0.0932165
ENSG00000185010	F8	X	0.909916	0.0414854	0.708564	0.452233	0.850112
ENSG00000168575	SLC20A2	8	-0.507939	0.0415198	0.708682	5.01004	3.52296
ENSG00000122122	SASH3	X	-0.536501	0.0415742	0.708682	47.3063	32.614
ENSG00000183246	RIMBP3C	22	1.20172	0.0415853	0.708682	0.0322771	0.0750974
ENSG00000118200	CAMSAP2	1	-0.852216	0.0415884	0.708682	1.49743	0.829032
ENSG00000172771	EFCAB12	3	-0.918066	0.0416345	0.709238	0.568863	0.301141
ENSG00000130707	ASS1	9	2.10278	0.0417176	0.710342	0.00703028	0.0339609
ENSG00000160191	PDE9A	21	0.846691	0.0417238	0.710342	1.89798	3.41405
ENSG00000146839	ZAN	7	1.91673	0.0418077	0.711355	0.00196765	0.00864608
ENSG00000105143	SLC1A6	19	2.12156	0.0418606	0.711839	0.000169135	0.00211908
ENSG00000166575	TMEM135	11	-0.452472	0.0419572	0.713065	3.74953	2.7399
ENSG00000105997	HOXA3	7	1.21493	0.0419912	0.713354	0.0217763	0.0512832
ENSG00000105516	DBP	19	0.548757	0.0420114	0.713354	3.6716	5.37138
ENSG00000198624	CCDC69	5	-0.358816	0.042036	0.713354	32.5308	25.3678
ENSG00000176438	SYNE3	14	-0.579968	0.0420364	0.713354	3.95998	2.64902
ENSG00000204952	FBXO47	17	1.42021	0.0420835	0.713354	0.00686344	0.0210783
ENSG00000266076	AC004805.1	17	-1.16495	0.0421263	0.713354	0.070337	0.0297342
ENSG00000118058	KMT2A	11	-0.451844	0.0421337	0.713354	10.5078	7.6822
ENSG00000105186	ANKRD27	19	-0.363662	0.0421538	0.713487	4.21492	3.27583
ENSG00000136950	ARPC5L	9	0.503226	0.042175	0.713638	12.4494	17.6482
ENSG00000144583	MARCH4	2	1.37829	0.0421991	0.713681	0.00421562	0.0122686
ENSG00000115598	IL1RL2	2	1.6893	0.0422126	0.713681	0.00448836	0.0170683
ENSG00000133142	TCEAL4	X	-0.594761	0.0422839	0.714442	5.68595	3.7643
ENSG00000131398	KCNC3	19	0.840422	0.0423819	0.715267	1.20065	2.15044
ENSG00000116128	BCL9	1	0.539978	0.0424769	0.715651	3.11512	4.53018
ENSG00000204147	ASAH2B	10	0.563451	0.0424772	0.715651	0.620513	0.917114
ENSG00000117834	SLC5A9	1	-1.67789	0.0424785	0.715651	0.0154723	0.00427523
ENSG00000272869	AC008575.2	5	-0.850961	0.0425838	0.71701	0.0625808	0.0343053
ENSG00000160282	FTCD	21	1.44094	0.0426182	0.717382	0.0523326	0.144362
ENSG00000122367	LDB3	10	0.869711	0.0427049	0.718321	0.0261086	0.0476285
ENSG00000163521	GLB1L	2	0.620989	0.042711	0.718321	0.330239	0.509472
ENSG00000151360	ALLC	2	-1.8514	0.0427397	0.718595	0.00522082	0.000491
ENSG00000131153	GINS2	16	0.971516	0.0427834	0.719122	0.672317	1.31946
ENSG00000183742	MACC1	7	-1.04293	0.042821	0.719175	0.0167351	0.00797697
ENSG00000035115	SH3YL1	2	0.476936	0.0428224	0.719175	7.10718	9.89167
ENSG00000213892	CEACAM16	19	2.14939	0.0428313	0.719175	0	0.00687794
ENSG00000004776	HSPB6	19	1.47914	0.0429409	0.72052	0.0584794	0.16735
ENSG00000119042	SATB2	2	-1.00811	0.0429981	0.720819	0.077978	0.038559
ENSG00000187950	OVCH1	12	1.81925	0.0430743	0.721141	0.000268016	0.00305518
ENSG00000133678	TMEM254	10	0.633633	0.0431341	0.721141	3.03736	4.71264
ENSG00000185130	HIST1H2BL	6	1.14131	0.0431347	0.721141	0.822635	1.82553
ENSG00000165525	NEMF	14	-0.42171	0.043136	0.721141	10.0155	7.47656
ENSG00000184014	DENND5A	11	0.474782	0.0431419	0.721141	16.0076	22.2455
ENSG00000167720	SRR	17	0.670877	0.0431481	0.721141	0.750752	1.19552
ENSG00000198015	MRPL42	12	0.348947	0.0431533	0.721141	3.3951	4.3243
ENSG00000110881	ASIC1	12	0.936872	0.043178	0.721141	2.11444	4.04838
ENSG00000237649	KIFC1	6	1.17623	0.0431969	0.721141	0.455841	1.03159
ENSG00000134590	RTL8C	X	-0.563356	0.0432091	0.721141	6.00778	4.0645
[truncated: 16,061 more rows]

## Sheet: GSEA
Gene set enrichment analysis (HALLMARK pathways) based on the complete list of fold changes of all protein-coding genes in high (n = 19) vs. low miR-141/200c expressing (n = 22) T-PLL
name	size	enrichment score	normalized enrichment score	pValue	FDR
HALLMARK_E2F_TARGETS	200	0.262122	4.28298	0	0
HALLMARK_ESTROGEN_RESPONSE_LATE	198	0.162564	2.69521	0	0.00048
HALLMARK_G2M_CHECKPOINT	196	0.164553	2.67531	0	0.00032
HALLMARK_XENOBIOTIC_METABOLISM	198	0.138635	2.27084	0.00204499	0.00499467
HALLMARK_TNFA_SIGNALING_VIA_NFKB	198	0.133438	2.17799	0	0.00726834
HALLMARK_DNA_REPAIR	148	0.141339	2.0283	0.00756144	0.0184294
HALLMARK_MTORC1_SIGNALING	199	0.120161	1.96867	0.00397614	0.021304
HALLMARK_COAGULATION	138	0.138798	1.92445	0.00409836	0.0260927
HALLMARK_KRAS_SIGNALING_DN	199	0.116248	1.89894	0.0120968	0.0267573
HALLMARK_ADIPOGENESIS	199	0.116723	1.87919	0.0144628	0.0265181
HALLMARK_FATTY_ACID_METABOLISM	157	0.123385	1.79684	0.0174081	0.0367892
HALLMARK_ESTROGEN_RESPONSE_EARLY	198	0.108945	1.78513	0.0142566	0.0359649
HALLMARK_MYC_TARGETS_V2	58	0.191297	1.7267	0.018797	0.0456325
HALLMARK_GLYCOLYSIS	199	0.103452	1.71071	0.0320641	0.0464036
HALLMARK_HEDGEHOG_SIGNALING	35	0.22298	1.5596	0.0539499	0.0845704
HALLMARK_SPERMATOGENESIS	135	0.107951	1.49397	0.0787879	0.1037
HALLMARK_APICAL_JUNCTION	199	0.0897187	1.43677	0.102662	0.126152
HALLMARK_UNFOLDED_PROTEIN_RESPONSE	111	0.109636	1.36533	0.109091	0.160558
HALLMARK_CHOLESTEROL_HOMEOSTASIS	74	0.123563	1.2193	0.224609	0.270091
HALLMARK_MITOTIC_SPINDLE	198	0.0709214	1.13109	0.289855	0.347448
HALLMARK_PEROXISOME	104	0.0904862	1.09845	0.294715	0.369358
HALLMARK_P53_PATHWAY	198	0.066864	1.09434	0.351515	0.357075
HALLMARK_INTERFERON_ALPHA_RESPONSE	94	0.0721828	0.822506	0.695473	0.711716
HALLMARK_ANDROGEN_RESPONSE	97	0.0632507	0.727343	0.82218	0.81571
HALLMARK_WNT_BETA_CATENIN_SIGNALING	42	-0.0813298	-0.620949	0.928862	0.928551
HALLMARK_BILE_ACID_METABOLISM	112	-0.065325	-0.818413	0.672878	0.715761
HALLMARK_NOTCH_SIGNALING	32	-0.140823	-0.944418	0.51497	0.552843
HALLMARK_REACTIVE_OXYGEN_SPECIES_PATHWAY	49	-0.12425	-1.0489	0.385519	0.425311
HALLMARK_TGF_BETA_SIGNALING	54	-0.124712	-1.06666	0.361055	0.422555
HALLMARK_HYPOXIA	197	-0.0670928	-1.08286	0.352941	0.421554
HALLMARK_UV_RESPONSE_UP	156	-0.0788788	-1.14049	0.272358	0.368967
HALLMARK_PANCREAS_BETA_CELLS	38	-0.180189	-1.33502	0.144814	0.191316
HALLMARK_COMPLEMENT	199	-0.0817352	-1.35893	0.118393	0.18224
HALLMARK_IL6_JAK_STAT3_SIGNALING	86	-0.135018	-1.47718	0.061144	0.11602
HALLMARK_INFLAMMATORY_RESPONSE	200	-0.0919787	-1.52297	0.0637066	0.101683
HALLMARK_ANGIOGENESIS	36	-0.217761	-1.54597	0.0592885	0.0976372
HALLMARK_IL2_STAT5_SIGNALING	199	-0.0947552	-1.57458	0.0539419	0.0899354
HALLMARK_APOPTOSIS	161	-0.109727	-1.6062	0.0460922	0.0827004
HALLMARK_APICAL_SURFACE	44	-0.220426	-1.75642	0.0278884	0.0436971
HALLMARK_MYOGENESIS	200	-0.109688	-1.80698	0.0141129	0.03689
HALLMARK_UV_RESPONSE_DN	140	-0.13496	-1.87527	0.01417	0.028315
HALLMARK_KRAS_SIGNALING_UP	199	-0.121942	-2.00529	0.00604839	0.0155984
HALLMARK_PI3K_AKT_MTOR_SIGNALING	105	-0.191303	-2.2884	0	0.00233971
HALLMARK_HEME_METABOLISM	193	-0.146574	-2.35196	0.002079	0.00239844
HALLMARK_INTERFERON_GAMMA_RESPONSE	192	-0.148762	-2.42297	0	0.00121527
HALLMARK_MYC_TARGETS_V1	199	-0.160951	-2.56288	0	0.000876087
HALLMARK_PROTEIN_SECRETION	95	-0.237468	-2.73719	0.00193424	0.000502976
HALLMARK_OXIDATIVE_PHOSPHORYLATION	185	-0.175474	-2.80708	0	0.000361111
HALLMARK_ALLOGRAFT_REJECTION	190	-0.205387	-3.34799	0	0
HALLMARK_EPITHELIAL_MESENCHYMAL_TRANSITION	198	-0.21002	-3.39712	0	0
