# Supplementary material for: The miR-141/200c-STAT4 Axis Contributes to Leukemogenesis by Enhancing Cell Proliferation in T-PLL
Source: Cancers (Basel). 2023 Apr 28;15(9):2527. doi: 10.3390/cancers15092527 (PMC10177500; doi:10.3390/cancers15092527)
Supplement: Supplementary file 1 [file cancers-15-02527-s001.zip › cancers-2338971-Supplementary Table S3.xlsx]

## Sheet: DEG (d0)
Differential gene expression comparing HuT78empty (n = 3) to HuT78miR-141/200c (n = 3) at day 0
Ensembl gene ID	gene	chr	log2FC	pValue	FDR	mean HuT78empty at day 0	mean HuT78miR-141/200c at day 0
ENSG00000156127	BATF	14	-2.05033	0	0	148.628	35.869
ENSG00000129596	CDO1	5	-4.01084	0	0	16.5517	1.02966
ENSG00000179348	GATA2	3	-2.52689	0	0	18.9318	3.28182
ENSG00000163106	HPGDS	4	-2.82218	0	0	35.6178	5.03366
ENSG00000204866	IGFL2	19	-6.45189	0	0	10.8539	0.122348
ENSG00000158887	MPZ	1	-2.69272	0	0	18.1859	2.80746
ENSG00000131771	PPP1R1B	17	3.31096	0	0	2.42894	24.1106
ENSG00000050628	PTGER3	1	-4.43182	0	0	4.66061	0.214859
ENSG00000182568	SATB1	3	-4.23773	0	0	2.55091	0.134116
ENSG00000171604	CXXC5	5	2.37314	5.23236e-297	2.88369e-293	4.04715	20.9867
ENSG00000152315	KCNK13	14	-4.72199	3.05016e-288	1.54094e-284	5.40959	0.201614
ENSG00000136717	BIN1	2	1.82937	8.7479e-288	4.07948e-284	5.17811	18.4072
ENSG00000170542	SERPINB9	6	-3.3306	2.52507e-252	1.02053e-248	15.0308	1.48658
ENSG00000181885	CLDN7	17	4.04861	6.49594e-249	2.46131e-245	0.265116	4.43042
ENSG00000184557	SOCS3	17	-2.00928	7.6933e-249	2.74352e-245	19.8559	4.92688
ENSG00000155307	SAMSN1	21	-1.81904	4.84884e-244	1.63309e-240	9.48256	2.69233
ENSG00000169194	IL13	5	-3.77594	5.99013e-234	1.91129e-230	4.00896	0.288982
ENSG00000129116	PALLD	4	-1.67873	5.57035e-226	1.68848e-222	8.34878	2.60509
ENSG00000020181	ADGRA2	8	2.38314	3.52205e-212	1.01677e-208	0.592955	3.09691
ENSG00000187098	MITF	3	-2.44424	1.05521e-211	2.90778e-208	2.78467	0.511142
ENSG00000164754	RAD21	8	-1.25491	2.91992e-208	7.6964e-205	262.52	110.004
ENSG00000104368	PLAT	8	-5.86296	6.6541e-199	1.68083e-195	1.03202	0.0174652
ENSG00000149970	CNKSR2	X	-2.16714	2.20744e-195	5.35296e-192	1.21934	0.270887
ENSG00000049249	TNFRSF9	1	-1.73167	9.71026e-195	2.26413e-191	7.50135	2.25286
ENSG00000108960	MMD	17	-1.34783	9.1822e-185	2.06171e-181	15.8628	6.2248
ENSG00000169860	P2RY1	3	-2.56625	8.56026e-179	1.85342e-175	1.91916	0.327038
ENSG00000107863	ARHGAP21	10	-3.62178	7.34797e-177	1.53608e-173	1.23271	0.0977131
ENSG00000033327	GAB2	11	-3.49747	4.44349e-175	8.9794e-172	4.34965	0.384588
ENSG00000175029	CTBP2	10	2.9493	2.87607e-172	5.62447e-169	0.133011	1.02919
ENSG00000177614	PGBD5	1	2.04096	1.20703e-162	2.28671e-159	0.312949	1.28741
ENSG00000134460	IL2RA	10	-2.53155	1.41953e-161	2.6078e-158	5.48851	0.940246
ENSG00000110324	IL10RA	11	-1.65122	2.6102e-158	4.65415e-155	17.4988	5.56881
ENSG00000067113	PLPP1	5	-1.68975	1.63911e-157	2.83912e-154	12.9249	4.00936
ENSG00000065320	NTN1	17	2.65941	8.24029e-155	1.38766e-151	0.232261	1.4687
ENSG00000163017	ACTG2	2	-2.60432	1.07381e-153	1.75943e-150	45.2885	7.45633
ENSG00000138378	STAT4	2	-2.02632	4.58252e-152	7.31082e-149	4.49918	1.10514
ENSG00000137193	PIM1	6	-1.5829	2.19208e-151	3.40751e-148	82.557	27.5721
ENSG00000112773	TENT5A	6	-2.64898	2.38819e-150	3.61954e-147	1.55635	0.24782
ENSG00000250366	TUNAR	14	-1.94737	4.13402e-148	6.1127e-145	38.5738	9.98778
ENSG00000135074	ADAM19	5	-4.84551	8.70772e-148	1.2569e-144	0.876511	0.0286722
ENSG00000166086	JAM3	11	-2.43068	1.36335e-147	1.92214e-144	1.86095	0.342873
ENSG00000115415	STAT1	2	1.77864	3.09072e-144	4.25845e-141	35.8684	123.073
ENSG00000142156	COL6A1	21	2.35168	5.97525e-143	8.04985e-140	7.28638	37.2036
ENSG00000184588	PDE4B	1	-1.90513	1.06385e-139	1.40206e-136	6.33574	1.69104
ENSG00000071575	TRIB2	2	2.05562	6.81398e-138	8.78916e-135	8.81671	36.6663
ENSG00000134107	BHLHE40	3	-1.14557	4.89052e-135	6.17673e-132	80.5639	36.4283
ENSG00000078589	P2RY10	X	-2.02982	2.54151e-134	3.14442e-131	8.28792	2.02784
ENSG00000134827	TCN1	11	-3.314	3.74955e-134	4.54625e-131	4.01359	0.402156
ENSG00000115844	DLX2	2	-1.6096	4.46511e-134	5.3077e-131	6.71343	2.18945
ENSG00000115112	TFCP2L1	2	2.31043	2.37265e-132	2.76614e-129	0.21895	1.08571
ENSG00000099864	PALM	19	1.94145	3.81335e-131	4.36189e-128	2.72606	10.4758
ENSG00000099985	OSM	22	-1.43094	4.35567e-131	4.88997e-128	26.4048	9.7867
ENSG00000189057	FAM111B	11	-2.02376	9.12598e-131	1.00592e-127	3.53432	0.869118
ENSG00000180730	SHISA2	13	-2.46258	1.16399e-129	1.2601e-126	11.8104	2.13981
ENSG00000132718	SYT11	1	-1.36371	4.9748e-127	5.29109e-124	7.09823	2.75526
ENSG00000156113	KCNMA1	10	-2.37181	2.51838e-124	2.63232e-121	1.5148	0.291896
ENSG00000137094	DNAJB5	9	-1.81613	5.66941e-122	5.82546e-119	2.94846	0.832926
ENSG00000170293	CMTM8	3	-1.82362	3.15448e-121	3.18728e-118	11.3341	3.17681
ENSG00000113520	IL4	5	-3.00894	4.26555e-121	4.23926e-118	9.24812	1.14053
ENSG00000142173	COL6A2	21	3.09399	4.33844e-121	4.24216e-118	1.9939	17.0384
ENSG00000175866	BAIAP2	17	1.6177	3.21602e-118	3.09473e-115	0.53812	1.65488
ENSG00000067082	KLF6	10	-0.994995	4.25279e-118	4.02845e-115	33.7662	16.95
ENSG00000162654	GBP4	1	1.24056	2.65941e-117	2.48037e-114	13.5503	32.0263
ENSG00000100473	COCH	14	-1.37435	2.39411e-115	2.1991e-112	10.6147	4.10391
ENSG00000175793	SFN	1	-1.42249	3.04739e-115	2.75739e-112	25.0563	9.37393
ENSG00000176658	MYO1D	17	-1.32025	3.85449e-115	3.43639e-112	4.26348	1.70472
ENSG00000196917	HCAR1	12	-2.40925	1.25003e-113	1.09829e-110	2.25178	0.423634
ENSG00000067141	NEO1	15	-1.63209	3.35799e-112	2.90821e-109	1.70325	0.548153
ENSG00000103202	NME4	16	2.27802	5.79223e-112	4.94575e-109	0.467897	2.26749
ENSG00000107796	ACTA2	10	-1.45825	8.32561e-112	7.01016e-109	104.675	38.09
ENSG00000171766	GATM	15	-1.30851	1.34625e-111	1.11801e-108	4.4809	1.80794
ENSG00000185989	RASA3	13	2.13949	1.07777e-110	8.82958e-108	0.442219	1.9548
ENSG00000027697	IFNGR1	6	-1.18952	1.40555e-110	1.13613e-107	20.5468	9.01067
ENSG00000110841	PPFIBP1	12	-1.84485	5.88552e-110	4.69479e-107	3.32928	0.925915
ENSG00000126259	KIRREL2	19	-1.30429	2.05848e-109	1.62069e-106	9.20992	3.72642
ENSG00000117090	SLAMF1	1	-2.51325	2.25206e-109	1.75037e-106	1.68633	0.292415
ENSG00000177272	KCNA3	1	-3.40265	2.94083e-109	2.25677e-106	1.81149	0.168027
ENSG00000103381	CPPED1	16	-1.53565	3.03536e-109	2.30019e-106	2.49147	0.85704
ENSG00000149269	PAK1	11	-1.15162	5.3461e-109	4.00126e-106	6.21243	2.79951
ENSG00000127824	TUBA4A	2	-1.53033	6.20527e-108	4.58766e-105	29.8242	10.3157
ENSG00000101384	JAG1	20	2.35847	4.62882e-106	3.34069e-103	0.161316	0.827758
ENSG00000152465	NMT2	10	-1.40856	1.60757e-105	1.14656e-102	9.13375	3.43947
ENSG00000153551	CMTM7	3	-1.42494	2.41289e-105	1.70092e-102	5.86056	2.18634
ENSG00000154114	TBCEL	11	-1.33744	1.47432e-104	1.02735e-101	4.08233	1.61782
ENSG00000129993	CBFA2T3	16	1.43801	2.99485e-104	2.06318e-101	1.32759	3.59959
ENSG00000185527	PDE6G	17	2.02407	3.31248e-103	2.25636e-100	2.5079	10.2387
ENSG00000075651	PLD1	3	-3.6634	7.48328e-103	5.04074e-100	0.360016	0.0277445
ENSG00000102962	CCL22	16	2.01637	2.55145e-102	1.69977e-99	0.913942	3.69731
ENSG00000154451	GBP5	1	0.962222	1.92234e-100	1.26674e-97	6.23809	12.1573
ENSG00000165716	DIPK1B	9	2.51838	2.32228e-100	1.51382e-97	0.341749	1.95448
ENSG00000119408	NEK6	9	1.19302	2.43254e-100	1.56884e-97	5.98958	13.6952
ENSG00000152661	GJA1	6	-1.36747	1.59328e-99	1.01675e-96	18.9054	7.32549
ENSG00000131724	IL13RA1	X	-1.73173	7.67073e-99	4.84406e-96	3.75885	1.12819
ENSG00000213949	ITGA1	5	-1.88683	3.0111e-98	1.88191e-95	0.60178	0.161982
ENSG00000130829	DUSP9	X	1.82846	3.67668e-98	2.27444e-95	1.74075	6.19002
ENSG00000183780	SLC35F3	1	-1.44533	5.20994e-98	3.19038e-95	9.9614	3.65217
ENSG00000178718	RPP25	15	-1.12379	5.09799e-97	3.09061e-94	13.6168	6.24607
ENSG00000077616	NAALAD2	11	-7.35828	9.9692e-96	5.98389e-93	0.348339	0.00177451
ENSG00000266074	BAHCC1	17	1.60607	3.10928e-95	1.84801e-92	2.32949	7.08889
ENSG00000077782	FGFR1	8	2.34286	6.34378e-95	3.73384e-92	0.168388	0.85217
ENSG00000135272	MDFIC	7	-1.40918	8.13034e-95	4.73937e-92	17.2541	6.49652
ENSG00000176928	GCNT4	5	-2.64417	9.09965e-95	5.25388e-92	1.08962	0.177604
ENSG00000134824	FADS2	11	-1.2123	2.83853e-94	1.62343e-91	4.37403	1.88313
ENSG00000110092	CCND1	11	3.27549	1.36546e-93	7.73642e-91	0.172031	1.66422
ENSG00000145936	KCNMB1	5	-2.34897	1.78333e-93	1.00104e-90	1.09222	0.213458
ENSG00000039068	CDH1	16	1.85118	5.37773e-92	2.96381e-89	2.07004	7.47737
ENSG00000130592	LSP1	11	1.72403	3.27192e-90	1.787e-87	4.50334	14.8853
ENSG00000181790	ADGRB1	8	4.13423	4.52029e-90	2.44677e-87	0.019987	0.357128
ENSG00000104611	SH2D4A	8	-2.89572	5.93297e-90	3.18301e-87	1.2358	0.162795
ENSG00000126778	SIX1	14	1.66503	8.58923e-89	4.56766e-86	0.60183	1.90306
ENSG00000185924	RTN4RL1	17	3.39016	1.49417e-87	7.87677e-85	0.309457	3.24403
ENSG00000102245	CD40LG	X	4.30781	1.66389e-87	8.69583e-85	0.0701022	1.41692
ENSG00000185112	FAM43A	3	1.94977	1.96224e-87	1.01674e-84	1.58514	6.13369
ENSG00000171951	SCG2	2	-2.48854	2.92327e-87	1.50187e-84	1.99518	0.34924
ENSG00000109906	ZBTB16	11	1.68909	9.60901e-87	4.89527e-84	6.02282	19.4207
ENSG00000135052	GOLM1	9	0.941372	1.27181e-86	6.42519e-84	7.21469	13.8489
ENSG00000167460	TPM4	19	-0.941721	7.14922e-86	3.58194e-83	72.0959	37.5353
ENSG00000021355	SERPINB1	6	-1.11893	4.50831e-85	2.24026e-82	14.7575	6.80584
ENSG00000101115	SALL4	20	1.44876	5.24126e-85	2.5833e-82	0.973039	2.65593
ENSG00000100580	TMED8	14	-0.743618	2.14377e-84	1.0481e-81	19.2744	11.5102
ENSG00000060558	GNA15	19	-1.45742	1.41055e-83	6.84106e-81	52.9659	19.2719
ENSG00000188042	ARL4C	2	1.78423	1.79258e-83	8.62487e-81	14.1241	48.6621
ENSG00000082397	EPB41L3	18	-1.04132	1.85538e-83	8.85674e-81	16.6701	8.09624
ENSG00000072422	RHOBTB1	10	-2.58794	4.81995e-83	2.28285e-80	1.09767	0.182201
ENSG00000134874	DZIP1	13	-3.00374	6.91564e-83	3.25003e-80	0.425887	0.052941
ENSG00000140564	FURIN	15	-1.10126	7.00589e-83	3.26712e-80	32.6629	15.2155
ENSG00000085741	WNT11	11	1.28472	8.23381e-83	3.81043e-80	2.74978	6.71401
ENSG00000051108	HERPUD1	16	-0.986185	4.85444e-82	2.22951e-79	18.2578	9.21285
ENSG00000163069	SGCB	4	-1.25875	7.06925e-82	3.2223e-79	4.53508	1.89646
ENSG00000168389	MFSD2A	1	-1.72036	1.09761e-79	4.92901e-77	1.98609	0.600281
ENSG00000162344	FGF19	11	5.87697	1.11008e-79	4.94837e-77	0.024895	1.54915
ENSG00000116574	RHOU	1	-2.13736	1.51919e-79	6.72259e-77	1.44302	0.326545
ENSG00000101160	CTSZ	20	-4.80306	2.36003e-79	1.03677e-76	1.0941	0.0390896
ENSG00000068831	RASGRP2	11	2.09335	2.71255e-79	1.18306e-76	0.412753	1.76159
ENSG00000143882	ATP6V1C2	2	3.25492	8.95742e-79	3.85131e-76	0.241211	2.30729
ENSG00000004399	PLXND1	3	1.6295	9.2698e-79	3.95755e-76	0.790446	2.4414
ENSG00000176463	SLCO3A1	15	1.39542	1.71983e-78	7.29113e-76	0.829104	2.18205
ENSG00000184014	DENND5A	11	-1.00699	3.43571e-77	1.44643e-74	14.5674	7.24184
ENSG00000171033	PKIA	8	-1.32815	2.44839e-76	1.02366e-73	3.1949	1.27433
ENSG00000128342	LIF	22	-1.86925	3.77847e-76	1.56895e-73	10.1328	2.76603
ENSG00000198851	CD3E	11	0.905875	7.05356e-76	2.90894e-73	14.0852	26.4063
ENSG00000124429	POF1B	X	-3.03588	4.17319e-75	1.70943e-72	0.814443	0.0979053
ENSG00000043355	ZIC2	13	1.20106	5.7087e-75	2.32271e-72	2.59138	5.95359
ENSG00000068078	FGFR3	4	1.91427	1.16106e-74	4.69255e-72	1.7374	6.55571
ENSG00000164292	RHOBTB3	5	-1.15298	1.20535e-74	4.83926e-72	6.18532	2.77701
ENSG00000152766	ANKRD22	10	1.43778	3.69661e-74	1.47436e-71	1.24619	3.37132
ENSG00000076864	RAP1GAP	1	1.34868	6.48911e-74	2.57121e-71	1.91204	4.86697
ENSG00000147454	SLC25A37	8	-0.990057	1.40867e-73	5.54541e-71	9.14282	4.59761
ENSG00000113504	SLC12A7	5	2.28267	1.698e-73	6.64127e-71	0.252094	1.22375
ENSG00000075884	ARHGAP15	2	-0.904076	1.84665e-73	7.17635e-71	61.353	32.7869
ENSG00000161243	FBXO27	19	-1.08405	1.22122e-72	4.71561e-70	33.0793	15.5859
ENSG00000101695	RNF125	18	-1.19482	2.15132e-72	8.25453e-70	9.43395	4.12069
ENSG00000120896	SORBS3	8	-1.66826	3.20494e-72	1.22199e-69	1.63516	0.515844
ENSG00000143013	LMO4	1	1.07015	3.24954e-72	1.23125e-69	4.6133	9.69567
ENSG00000117228	GBP1	1	1.14212	5.11101e-72	1.92453e-69	29.4253	64.9556
ENSG00000137275	RIPK1	6	-0.892157	8.16159e-72	3.05425e-69	12.1456	6.5403
ENSG00000115963	RND3	2	-1.52251	2.09758e-71	7.80144e-69	5.99393	2.07711
ENSG00000073910	FRY	13	-0.909917	4.11489e-71	1.5211e-68	6.07796	3.23353
ENSG00000110328	GALNT18	11	-1.81973	6.67345e-71	2.45195e-68	2.9775	0.8364
ENSG00000144843	ADPRH	3	-2.40576	1.09473e-70	3.99799e-68	1.06837	0.20245
ENSG00000241058	NSUN6	10	-1.08926	3.03578e-70	1.10204e-67	8.35851	3.91945
ENSG00000026025	VIM	10	-1.06196	3.10993e-70	1.12224e-67	280.621	134.41
ENSG00000078900	TP73	1	2.68642	7.01679e-70	2.51707e-67	0.0876976	0.560636
ENSG00000144136	SLC20A1	2	-0.853527	8.77155e-70	3.12804e-67	42.0063	23.2404
ENSG00000149418	ST14	11	0.766536	1.31274e-69	4.65399e-67	11.2625	19.1525
ENSG00000104267	CA2	8	4.36811	1.65888e-69	5.84698e-67	0.0479418	1.02112
ENSG00000070182	SPTB	14	-2.15788	1.20864e-68	4.23541e-66	0.564752	0.124853
ENSG00000130340	SNX9	6	2.05941	1.37884e-68	4.80408e-66	0.752669	3.13384
ENSG00000075618	FSCN1	7	1.08479	2.93407e-68	1.01066e-65	41.2747	87.5397
ENSG00000205002	AARD	8	-2.05246	1.23546e-67	4.23154e-65	2.06341	0.495517
ENSG00000168685	IL7R	5	1.62093	1.79862e-67	6.12582e-65	2.333	7.17745
ENSG00000164588	HCN1	5	-4.64182	2.09404e-67	7.09213e-65	0.1576	0.00653427
ENSG00000177570	SAMD12	8	-4.57395	2.27872e-67	7.67473e-65	0.124153	0.00511976
ENSG00000117091	CD48	1	-1.1281	2.80048e-67	9.37991e-65	36.9564	16.9048
ENSG00000078596	ITM2A	X	1.14505	9.08628e-67	3.02663e-64	105.903	234.231
ENSG00000133302	SLF1	5	-1.08966	3.08682e-66	1.0226e-63	8.67472	4.07758
ENSG00000075043	KCNQ2	20	3.08654	1.14602e-65	3.77588e-63	0.0243118	0.208786
ENSG00000121380	BCL2L14	12	-1.26472	1.51431e-65	4.96236e-63	2.57291	1.07029
ENSG00000164778	EN2	7	-1.06795	1.54671e-64	5.04128e-62	10.1015	4.80758
ENSG00000170485	NPAS2	2	2.15205	2.28874e-64	7.41992e-62	0.10882	0.482512
ENSG00000114200	BCHE	3	-1.78388	3.0523e-64	9.84269e-62	1.77757	0.518918
ENSG00000130584	ZBTB46	20	2.55152	1.19282e-63	3.82613e-61	0.10499	0.619957
ENSG00000148484	RSU1	10	-0.644674	1.53234e-63	4.88928e-61	46.2761	29.6025
ENSG00000160219	GAB3	X	-1.52335	1.79254e-63	5.68958e-61	1.63423	0.566977
ENSG00000166167	BTRC	10	-0.864799	2.2303e-63	7.04216e-61	12.2335	6.71715
ENSG00000163297	ANTXR2	4	-1.07324	2.27751e-63	7.15397e-61	5.27295	2.50412
ENSG00000176871	WSB2	12	-1.00242	2.67092e-63	8.30368e-61	8.9127	4.45467
ENSG00000173559	NABP1	2	-0.806243	3.08223e-63	9.48514e-61	3.20395	1.83252
ENSG00000256229	ZNF486	19	-1.6383	6.19718e-63	1.89746e-60	2.14007	0.681652
ENSG00000145287	PLAC8	4	-0.860112	7.88574e-63	2.40234e-60	32.4009	17.8485
ENSG00000057294	PKP2	12	-0.878662	7.99793e-63	2.42433e-60	13.0571	7.10344
ENSG00000141744	PNMT	17	2.98207	9.56686e-63	2.88548e-60	1.88288	14.9241
ENSG00000135047	CTSL	9	-2.71701	1.79427e-62	5.38493e-60	1.84939	0.277494
ENSG00000151422	FER	5	-0.741116	2.60964e-62	7.79345e-60	4.1992	2.51354
ENSG00000007237	GAS7	17	0.809392	3.6392e-62	1.08149e-59	31.5135	55.2231
ENSG00000119686	FLVCR2	14	-1.26614	3.94088e-62	1.15977e-59	3.84044	1.59159
ENSG00000134317	GRHL1	2	1.31669	5.1669e-62	1.51323e-59	0.943601	2.34855
ENSG00000103365	GGA2	16	0.962433	6.96732e-62	2.03071e-59	5.33449	10.3929
ENSG00000144355	DLX1	2	-1.38835	8.42169e-62	2.44285e-59	2.52861	0.960129
ENSG00000100427	MLC1	22	0.88923	3.56568e-61	1.02448e-58	27.3414	50.6509
ENSG00000054793	ATP9A	20	0.816637	9.53339e-61	2.72619e-58	3.96772	6.98864
ENSG00000136960	ENPP2	8	1.61455	1.20856e-60	3.43979e-58	0.668067	2.04689
ENSG00000162909	CAPN2	1	0.714103	1.42533e-60	4.03781e-58	8.38339	13.7553
ENSG00000182963	GJC1	17	-2.12791	1.75697e-60	4.95417e-58	0.585373	0.13239
ENSG00000115602	IL1RL1	2	-1.9833	2.80982e-60	7.88622e-58	1.6548	0.416102
ENSG00000139083	ETV6	12	-0.977848	3.89433e-60	1.08797e-57	16.4379	8.3398
ENSG00000113749	HRH2	5	-2.17158	8.29192e-60	2.29539e-57	8.2862	1.83334
ENSG00000147465	STAR	8	1.44712	1.19073e-59	3.28121e-57	0.826759	2.25272
ENSG00000167642	SPINT2	19	-0.699784	2.28946e-59	6.28038e-57	76.8045	47.2872
ENSG00000189334	S100A14	1	1.2638	2.84814e-59	7.77773e-57	21.4631	51.5732
ENSG00000185811	IKZF1	7	-0.830167	4.11103e-59	1.11262e-56	39.4768	22.2014
ENSG00000147642	SYBU	8	-1.42094	5.22318e-59	1.40733e-56	1.35085	0.501791
ENSG00000227051	C14orf132	14	-0.782075	7.3247e-59	1.96484e-56	7.30795	4.24485
ENSG00000163531	NFASC	1	2.03482	1.75652e-58	4.69107e-56	0.198373	0.812154
ENSG00000128917	DLL4	15	1.36904	4.72175e-58	1.25549e-55	0.839949	2.17222
ENSG00000103544	VPS35L	16	-0.696238	7.55965e-58	2.00129e-55	9.62681	5.94457
ENSG00000109452	INPP4B	4	1.21927	7.6691e-58	2.02144e-55	0.725595	1.68859
ENSG00000137460	FHDC1	4	1.31588	7.71511e-58	2.02477e-55	0.934457	2.3245
ENSG00000105355	PLIN3	19	-0.758765	7.79191e-58	2.03611e-55	20.7033	12.2325
ENSG00000080823	MOK	14	-1.59509	1.71223e-57	4.45503e-55	0.752424	0.247585
ENSG00000182272	B4GALNT4	11	1.61634	2.60849e-57	6.758e-55	0.500719	1.53239
ENSG00000145349	CAMK2D	4	1.21849	3.11677e-57	8.04046e-55	1.98119	4.60933
ENSG00000130402	ACTN4	19	-0.798682	3.71356e-57	9.53944e-55	110.56	63.5472
ENSG00000163110	PDLIM5	4	-0.864914	5.64163e-57	1.44311e-54	5.09675	2.79897
ENSG00000124334	IL9R	X	-1.10579	6.91013e-57	1.76017e-54	34.3763	15.9806
ENSG00000187017	ESPN	1	1.06695	1.31972e-56	3.34756e-54	1.27512	2.67479
ENSG00000005844	ITGAL	16	-0.653948	1.43906e-56	3.63507e-54	115.578	73.4578
ENSG00000187140	FOXD3	1	-5.00853	1.47442e-56	3.70893e-54	0.598989	0.016965
ENSG00000072134	EPN2	17	-1.71192	2.01581e-56	5.04985e-54	1.21545	0.36845
ENSG00000138311	ZNF365	10	-2.00855	4.93226e-56	1.23051e-53	0.875791	0.217108
ENSG00000128011	LRFN1	19	1.15966	5.76589e-56	1.43259e-53	1.83084	4.08691
ENSG00000170421	KRT8	12	1.35421	7.70055e-56	1.90546e-53	0.582641	1.49535
ENSG00000113532	ST8SIA4	5	-1.00937	8.18396e-56	2.01685e-53	14.7389	7.31994
ENSG00000112378	PERP	6	-0.88067	1.95431e-55	4.79669e-53	19.973	10.8444
ENSG00000160856	FCRL3	1	-2.81173	2.45994e-55	6.01337e-53	0.474067	0.0662515
ENSG00000132965	ALOX5AP	13	-0.992179	6.92533e-55	1.68611e-52	10.9289	5.4976
ENSG00000170425	ADORA2B	17	-1.26233	9.4665e-55	2.29559e-52	3.77636	1.56896
ENSG00000185862	EVI2B	17	-1.15101	1.24914e-54	3.01703e-52	8.50673	3.84373
ENSG00000116667	C1orf21	1	-0.91359	1.41602e-54	3.40655e-52	2.73018	1.4473
ENSG00000126878	AIF1L	9	1.22159	1.49529e-54	3.57027e-52	0.893442	2.07957
ENSG00000221926	TRIM16	17	-0.81902	1.49586e-54	3.57027e-52	4.80591	2.72224
ENSG00000150938	CRIM1	2	2.94168	1.70955e-54	4.06431e-52	0.0555415	0.427675
ENSG00000145730	PAM	5	-1.09599	1.73057e-54	4.09821e-52	3.241	1.51261
ENSG00000120645	IQSEC3	12	2.02879	3.47215e-54	8.19048e-52	0.207896	0.846703
ENSG00000177459	ERICH5	8	-1.76258	4.31299e-54	1.01345e-51	3.0891	0.909482
ENSG00000151692	RNF144A	2	-0.60621	4.7831e-54	1.11958e-51	34.5643	22.7117
ENSG00000100453	GZMB	14	-4.61504	6.64112e-54	1.5485e-51	2.39757	0.0938268
ENSG00000149218	ENDOD1	11	-1.23845	7.04837e-54	1.63717e-51	4.18683	1.76947
ENSG00000005893	LAMP2	X	-0.669699	7.63201e-54	1.76596e-51	28.5166	17.9286
ENSG00000260220	CCDC187	9	2.92148	1.69511e-53	3.89259e-51	0.0291642	0.224121
ENSG00000134590	RTL8C	X	-0.88154	2.01174e-53	4.60224e-51	22.6648	12.3122
ENSG00000143344	RGL1	1	-1.11062	4.0919e-53	9.32583e-51	2.55493	1.17938
ENSG00000174004	NRROS	3	0.665205	6.69793e-53	1.52081e-50	48.5591	77.0003
ENSG00000088992	TESC	12	-2.00896	1.5011e-52	3.39562e-50	2.00946	0.491282
ENSG00000073861	TBX21	17	3.50538	1.55816e-52	3.51158e-50	0.0760633	0.873858
ENSG00000102445	RUBCNL	13	-3.44331	1.76307e-52	3.95868e-50	0.351259	0.0312837
ENSG00000162613	FUBP1	1	0.724958	3.57077e-52	7.98798e-50	14.5288	24.01
ENSG00000142149	HUNK	21	0.643845	4.95557e-52	1.10451e-49	3.92055	6.12585
ENSG00000088826	SMOX	20	1.53386	7.46388e-52	1.65747e-49	0.725785	2.09823
ENSG00000138336	TET1	10	1.27067	1.41193e-51	3.12398e-49	0.583818	1.40903
ENSG00000174125	TLR1	4	-1.71525	1.42922e-51	3.15073e-49	1.04453	0.316697
ENSG00000164070	HSPA4L	4	-1.07389	1.548e-51	3.40021e-49	5.54882	2.63249
ENSG00000125347	IRF1	5	0.827646	1.61093e-51	3.52568e-49	17.1039	30.3583
ENSG00000167601	AXL	19	2.4649	1.76812e-51	3.85577e-49	0.105373	0.582595
ENSG00000165995	CACNB2	10	-5.06649	2.5747e-51	5.59457e-49	0.12343	0.00363716
ENSG00000150764	DIXDC1	11	-0.918449	4.30662e-51	9.32445e-49	2.94242	1.55456
ENSG00000132613	MTSS2	16	1.71692	5.2173e-51	1.1256e-48	0.364066	1.19418
ENSG00000182718	ANXA2	15	-0.798931	1.00584e-50	2.16234e-48	29.597	17.0167
ENSG00000164749	HNF4G	8	-3.22066	1.15518e-50	2.47461e-48	0.509946	0.0550208
ENSG00000166902	MRPL16	11	-0.563857	2.00221e-50	4.27402e-48	122.479	82.8493
ENSG00000114423	CBLB	3	0.940227	2.12172e-50	4.51322e-48	0.929771	1.78225
ENSG00000265763	ZNF488	10	1.91905	2.3534e-50	4.98855e-48	0.305921	1.1505
ENSG00000182379	NXPH4	12	2.50778	3.26826e-50	6.90365e-48	0.32524	1.8493
ENSG00000134909	ARHGAP32	11	1.97862	3.8331e-50	8.06867e-48	0.128109	0.505369
ENSG00000198435	NRARP	9	1.25059	4.49456e-50	9.42832e-48	1.37164	3.26338
ENSG00000113916	BCL6	3	-1.98824	5.63465e-50	1.17791e-47	0.574663	0.144507
ENSG00000171444	MCC	5	-1.39168	9.36815e-50	1.95167e-47	5.32596	2.02582
ENSG00000162591	MEGF6	1	3.62511	1.03348e-49	2.14568e-47	0.0137012	0.174346
ENSG00000125534	PPDPF	20	1.18195	1.17504e-49	2.43125e-47	12.2238	27.7738
ENSG00000197249	SERPINA1	14	-4.12069	1.56804e-49	3.23336e-47	0.536695	0.0298942
ENSG00000150347	ARID5B	10	-1.87098	4.35517e-49	8.95009e-47	7.03441	1.92105
ENSG00000144647	POMGNT2	3	-0.759901	5.53082e-49	1.13277e-46	16.5178	9.74332
ENSG00000128284	APOL3	22	0.812088	5.67703e-49	1.1588e-46	9.08284	15.9552
ENSG00000111540	RAB5B	12	0.663913	1.11277e-48	2.2562e-46	7.46207	11.8191
ENSG00000265190	ANXA8	10	1.78706	1.32798e-48	2.68358e-46	0.242376	0.839744
ENSG00000111674	ENO2	12	-1.06117	1.48592e-48	2.98286e-46	2.65417	1.26835
ENSG00000081087	OSTM1	6	-0.806163	1.75589e-48	3.51317e-46	7.35245	4.21108
ENSG00000107485	GATA3	10	-0.541763	2.27241e-48	4.53167e-46	108.748	74.6971
ENSG00000160360	GPSM1	9	0.933687	2.30484e-48	4.58128e-46	3.24659	6.19764
ENSG00000074706	IPCEF1	6	0.972664	2.44279e-48	4.8396e-46	2.16566	4.25477
ENSG00000141736	ERBB2	17	1.24777	2.58632e-48	5.10727e-46	0.473747	1.12766
ENSG00000005884	ITGA3	17	-1.2157	3.80957e-48	7.49842e-46	4.02137	1.72892
ENSG00000057935	MTA3	2	-0.685132	5.57208e-48	1.09321e-45	4.42217	2.74875
ENSG00000183386	FHL3	1	1.00863	6.02598e-48	1.17495e-45	4.11744	8.27344
ENSG00000165914	TTC7B	14	-0.810055	6.02749e-48	1.17495e-45	0.992566	0.56569
ENSG00000135454	B4GALNT1	12	-1.19233	9.22938e-48	1.79334e-45	1.73454	0.757818
ENSG00000185261	KIAA0825	5	-1.93299	1.31952e-47	2.5476e-45	0.464261	0.122049
ENSG00000102034	ELF4	X	0.916673	1.80516e-47	3.47416e-45	7.10329	13.4175
ENSG00000121753	ADGRB2	1	1.54782	2.53132e-47	4.85629e-45	0.555129	1.62511
ENSG00000165983	PTER	10	-0.651822	3.81348e-47	7.29302e-45	15.4561	9.83503
ENSG00000035862	TIMP2	17	0.890586	3.83324e-47	7.30775e-45	1.78256	3.30607
ENSG00000149573	MPZL2	11	2.88426	4.09877e-47	7.78946e-45	0.0539545	0.404398
ENSG00000006210	CX3CL1	16	2.64879	6.56729e-47	1.24417e-44	0.0609974	0.381549
ENSG00000011422	PLAUR	19	-0.726822	7.10065e-47	1.34103e-44	11.8944	7.17955
ENSG00000145284	SCD5	4	-1.19373	1.64701e-46	3.10089e-44	2.32251	1.01726
ENSG00000197324	LRP10	14	-0.694081	1.90485e-46	3.57523e-44	12.5262	7.74553
ENSG00000168952	STXBP6	14	-1.32711	2.98678e-46	5.5886e-44	1.33111	0.530911
ENSG00000123240	OPTN	10	-0.84322	4.76607e-46	8.89041e-44	5.72603	3.19366
ENSG00000132821	VSTM2L	20	1.7868	8.11416e-46	1.50893e-43	0.581309	1.99801
ENSG00000171126	KCNG3	2	-2.42762	9.49707e-46	1.7607e-43	0.699121	0.128953
ENSG00000115165	CYTIP	2	-1.56852	1.72899e-45	3.18596e-43	12.5924	4.23841
ENSG00000050405	LIMA1	12	-0.919695	1.8893e-45	3.47081e-43	11.66	6.16392
ENSG00000196268	ZNF493	19	1.0088	1.94104e-45	3.5551e-43	0.786297	1.58006
ENSG00000123191	ATP7B	13	1.40345	2.3158e-45	4.2287e-43	0.113804	0.302099
ENSG00000106689	LHX2	9	1.20559	3.36199e-45	6.12064e-43	1.72832	3.98014
ENSG00000168453	HR	8	1.31241	4.03354e-45	7.32123e-43	0.656204	1.62814
ENSG00000005020	SKAP2	7	-0.658439	5.16986e-45	9.35575e-43	12.6383	8.00729
ENSG00000135638	EMX1	2	2.75933	6.07459e-45	1.09603e-42	0.0504998	0.346449
ENSG00000186827	TNFRSF4	1	1.91099	7.31634e-45	1.31616e-42	4.7031	17.673
ENSG00000172243	CLEC7A	12	-2.40515	8.97695e-45	1.61012e-42	0.665171	0.123686
ENSG00000175352	NRIP3	11	-1.39089	1.95666e-44	3.47862e-42	1.77318	0.674955
ENSG00000122986	HVCN1	12	0.73211	3.91008e-44	6.93113e-42	8.06862	13.4051
ENSG00000166747	AP1G1	16	0.589437	6.60863e-44	1.16805e-41	9.493	14.2863
ENSG00000072840	EVC	4	-1.2697	8.90545e-44	1.56943e-41	1.391	0.574221
ENSG00000188322	SBK1	16	0.978632	9.46095e-44	1.6625e-41	4.55163	8.96694
ENSG00000165215	CLDN3	7	3.0975	1.04036e-43	1.82285e-41	0.141895	1.23558
ENSG00000143079	CTTNBP2NL	1	-0.892843	1.63717e-43	2.86028e-41	7.81355	4.20008
ENSG00000181481	RNF135	17	-0.857357	2.24296e-43	3.8962e-41	8.55484	4.72502
ENSG00000198734	F5	1	-2.86591	2.51981e-43	4.3646e-41	0.203827	0.0279136
ENSG00000104324	CPQ	8	-1.99831	3.32029e-43	5.73473e-41	0.866625	0.213027
ENSG00000198624	CCDC69	5	0.997158	4.02155e-43	6.92621e-41	5.28732	10.5641
ENSG00000134986	NREP	5	0.660449	5.45966e-43	9.37638e-41	3.50749	5.54454
ENSG00000066923	STAG3	7	-0.807939	6.67523e-43	1.14316e-40	2.99391	1.70756
ENSG00000157833	GAREM2	2	-0.877959	6.77745e-43	1.1574e-40	2.77768	1.51585
ENSG00000080546	SESN1	6	0.882025	7.0718e-43	1.20427e-40	10.7624	19.8332
ENSG00000066735	KIF26A	14	4.67496	6.03476e-42	1.01908e-39	0.0168048	0.439319
ENSG00000128567	PODXL	7	1.01144	7.23761e-42	1.21881e-39	2.16844	4.36556
ENSG00000205268	PDE7A	8	0.558876	7.39806e-42	1.24238e-39	13.3434	19.657
ENSG00000160654	CD3G	11	0.702798	9.85451e-42	1.65033e-39	10.3299	16.8167
ENSG00000160678	S100A1	1	3.61325	1.11443e-41	1.86119e-39	0.0374961	0.471689
ENSG00000050327	ARHGEF5	7	-1.40207	1.78189e-41	2.96772e-39	0.890031	0.335197
ENSG00000175084	DES	2	4.18997	1.95285e-41	3.24356e-39	0.0434904	0.821076
ENSG00000125430	HS3ST3B1	17	-1.18697	2.43971e-41	4.04113e-39	26.2901	11.5409
ENSG00000205403	CFI	4	-2.65568	2.64086e-41	4.35636e-39	0.46207	0.0714202
ENSG00000140830	TXNL4B	16	0.71838	2.6444e-41	4.35636e-39	4.66934	7.67538
ENSG00000174705	SH3PXD2B	5	1.79302	3.26665e-41	5.36686e-39	0.157171	0.543427
ENSG00000134278	SPIRE1	18	0.888035	3.27677e-41	5.36894e-39	1.43879	2.66087
ENSG00000125520	SLC2A4RG	20	0.937977	4.35036e-41	7.1088e-39	3.75178	7.19477
ENSG00000064201	TSPAN32	11	1.59708	4.44374e-41	7.24187e-39	0.356027	1.08502
ENSG00000148516	ZEB1	10	-1.6975	6.89941e-41	1.12137e-38	0.578878	0.177374
ENSG00000198846	TOX	8	0.63004	7.87927e-41	1.2772e-38	19.6449	30.4032
ENSG00000253313	C1orf210	1	4.02331	9.44935e-41	1.52762e-38	0.0445205	0.748447
ENSG00000157470	FAM81A	15	-0.770959	1.09795e-40	1.77026e-38	3.71477	2.17561
ENSG00000100154	TTC28	22	-2.2707	2.01155e-40	3.2347e-38	0.198105	0.0393961
ENSG00000136161	RCBTB2	13	0.925375	2.23378e-40	3.58256e-38	3.82842	7.2764
ENSG00000116761	CTH	1	-0.919552	2.57988e-40	4.12672e-38	12.1205	6.39667
ENSG00000169991	IFFO2	1	0.680949	2.80057e-40	4.46794e-38	4.87393	7.80852
ENSG00000184545	DUSP8	11	-2.56901	2.93228e-40	4.66579e-38	0.382269	0.0617889
ENSG00000100290	BIK	22	1.80626	3.83679e-40	6.08904e-38	1.52642	5.36862
ENSG00000188385	JAKMIP3	10	-1.15184	6.92601e-40	1.0963e-37	0.505618	0.225692
ENSG00000178078	STAP2	19	-0.745177	8.52319e-40	1.3456e-37	8.15276	4.85278
ENSG00000156587	UBE2L6	11	0.707348	9.09026e-40	1.4314e-37	98.035	160.096
ENSG00000239713	APOBEC3G	22	0.730109	9.70957e-40	1.52496e-37	8.35195	13.8623
ENSG00000154639	CXADR	21	1.07107	1.41224e-39	2.2123e-37	0.655348	1.3791
ENSG00000169508	GPR183	13	-0.703956	1.55878e-39	2.43555e-37	29.3978	18.0621
ENSG00000111450	STX2	12	-0.897535	4.70833e-39	7.33774e-37	3.45704	1.85293
ENSG00000115946	PNO1	2	0.698242	4.88974e-39	7.60091e-37	40.4929	65.7066
ENSG00000162704	ARPC5	1	-0.564542	6.43881e-39	9.96558e-37	40.9521	27.6937
ENSG00000159217	IGF2BP1	17	0.780235	6.44383e-39	9.96558e-37	2.19085	3.76304
ENSG00000109790	KLHL5	4	-0.517714	8.60654e-39	1.32764e-36	23.3044	16.2808
ENSG00000136286	MYO1G	7	-0.660531	9.43305e-39	1.45144e-36	42.3443	26.787
ENSG00000154328	NEIL2	8	-0.886725	1.17315e-38	1.80054e-36	4.05441	2.18822
ENSG00000146416	AIG1	6	-1.02432	1.27119e-38	1.94607e-36	1.4675	0.722875
ENSG00000112379	ARFGEF3	6	-1.13982	1.66986e-38	2.54997e-36	1.02251	0.462444
ENSG00000135677	GNS	12	-0.630643	1.69493e-38	2.58174e-36	15.5652	10.0552
ENSG00000136634	IL10	1	-0.88695	1.82553e-38	2.77371e-36	16.2786	8.78867
ENSG00000226479	TMEM185B	2	-0.568116	2.21642e-38	3.35921e-36	15.3057	10.3204
ENSG00000135960	EDAR	2	4.09227	2.75291e-38	4.1619e-36	0.0142268	0.246665
ENSG00000104043	ATP8B4	15	-0.765335	2.79136e-38	4.20954e-36	8.81833	5.18613
ENSG00000166025	AMOTL1	11	0.85761	5.44267e-38	8.18751e-36	1.61776	2.92838
ENSG00000073756	PTGS2	1	-1.44041	7.15289e-38	1.07336e-35	1.92686	0.707094
ENSG00000104413	ESRP1	8	0.634914	8.05204e-38	1.2053e-35	16.1863	25.1464
ENSG00000248905	FMN1	15	-3.01201	1.24751e-37	1.86278e-35	0.0730482	0.00873511
ENSG00000158869	FCER1G	1	1.53471	1.26738e-37	1.88781e-35	3.12228	9.07124
ENSG00000173040	EVC2	4	-1.54431	1.65322e-37	2.4565e-35	1.13315	0.384458
ENSG00000187855	ASCL4	12	-0.553241	2.00869e-37	2.97738e-35	40.3859	27.5343
ENSG00000171522	PTGER4	5	0.691115	2.21517e-37	3.27542e-35	11.4149	18.4202
ENSG00000151718	WWC2	4	-0.853147	2.27181e-37	3.351e-35	2.91491	1.6122
ENSG00000140105	WARS1	14	0.669324	2.44769e-37	3.60167e-35	40.3398	64.1597
ENSG00000138670	RASGEF1B	4	1.33948	3.17881e-37	4.66615e-35	0.18842	0.477524
ENSG00000010030	ETV7	6	1.21359	3.23204e-37	4.73284e-35	1.19302	2.77193
ENSG00000018408	WWTR1	3	-1.00954	3.46569e-37	5.06275e-35	1.11051	0.550735
ENSG00000154310	TNIK	3	-0.960275	4.37599e-37	6.37716e-35	1.07669	0.551015
ENSG00000170689	HOXB9	17	-0.79752	5.72384e-37	8.32139e-35	36.0959	20.748
ENSG00000137575	SDCBP	8	-0.712036	7.09529e-37	1.02905e-34	14.1669	8.64845
ENSG00000010278	CD9	12	1.42753	1.12007e-36	1.61674e-34	0.417764	1.12664
ENSG00000087589	CASS4	20	1.31582	1.151e-36	1.65744e-34	0.437696	1.09436
ENSG00000145687	SSBP2	5	0.79258	1.79306e-36	2.56979e-34	3.68101	6.37917
ENSG00000118515	SGK1	6	0.873675	2.49584e-36	3.56858e-34	1.51399	2.77624
ENSG00000110031	LPXN	11	-0.467212	2.5195e-36	3.59393e-34	78.6818	56.9137
ENSG00000164099	PRSS12	4	-2.30388	2.84168e-36	4.04399e-34	0.342802	0.0686144
ENSG00000012660	ELOVL5	6	-0.709197	3.48971e-36	4.95457e-34	158.647	97.0435
ENSG00000113396	SLC27A6	5	-0.962581	4.64562e-36	6.58028e-34	3.96824	2.04416
ENSG00000162390	ACOT11	1	1.06575	5.33308e-36	7.53642e-34	0.926142	1.94082
ENSG00000081181	ARG2	14	-1.06368	5.6004e-36	7.89578e-34	4.31789	2.05665
ENSG00000164849	GPR146	7	1.85318	6.98917e-36	9.83089e-34	0.517202	1.87393
ENSG00000109471	IL2	4	-2.29047	9.13281e-36	1.28164e-33	1.91135	0.394678
ENSG00000075213	SEMA3A	7	-2.56676	1.06759e-35	1.49473e-33	0.183536	0.0302192
ENSG00000198805	PNP	14	-0.548819	1.726e-35	2.41099e-33	45.5554	31.1437
ENSG00000095203	EPB41L4B	9	0.632529	2.11739e-35	2.95091e-33	5.15428	7.99157
ENSG00000214063	TSPAN4	11	0.819405	5.20411e-35	7.21955e-33	2.53828	4.48668
ENSG00000156515	HK1	10	-0.628549	5.42731e-35	7.51199e-33	55.9998	36.2188
ENSG00000100814	CCNB1IP1	14	-0.619409	6.00856e-35	8.29757e-33	22.1682	14.4358
ENSG00000107331	ABCA2	9	0.848707	6.67408e-35	9.19566e-33	0.986861	1.77526
ENSG00000171223	JUNB	19	-0.577303	7.54416e-35	1.03709e-32	63.6914	42.7124
ENSG00000152078	TLCD4	1	-0.942569	8.69414e-35	1.19247e-32	2.52952	1.3186
ENSG00000113319	RASGRF2	5	-2.58411	9.12663e-35	1.24897e-32	0.145636	0.0236877
ENSG00000172123	SLFN12	17	-0.86234	1.01887e-34	1.39118e-32	25.9579	14.2627
ENSG00000083290	ULK2	17	-0.797051	1.18567e-34	1.61529e-32	2.05978	1.18498
ENSG00000050344	NFE2L3	7	0.564751	1.19075e-34	1.61857e-32	20.8066	30.7843
ENSG00000158457	TSPAN33	7	-0.806157	1.25155e-34	1.69741e-32	9.21645	5.26122
ENSG00000168421	RHOH	4	0.551217	1.45505e-34	1.96784e-32	12.5022	18.3223
ENSG00000104635	SLC39A14	8	-0.600966	1.45744e-34	1.96784e-32	17.786	11.7246
ENSG00000103064	SLC7A6	16	0.526197	1.74214e-34	2.34701e-32	9.38164	13.5105
ENSG00000142875	PRKACB	1	-0.654382	1.85049e-34	2.48745e-32	8.46778	5.3862
ENSG00000040608	RTN4R	22	1.30448	2.1167e-34	2.83901e-32	0.6572	1.62255
ENSG00000144596	GRIP2	3	-1.33703	2.40221e-34	3.21483e-32	0.40661	0.159999
ENSG00000171488	LRRC8C	1	-0.781459	2.644e-34	3.53062e-32	7.99314	4.65008
ENSG00000183971	NPW	16	-1.66413	2.74905e-34	3.66282e-32	3.58287	1.13674
ENSG00000173801	JUP	17	0.616179	3.11456e-34	4.14072e-32	40.7486	62.4664
ENSG00000049089	COL9A2	1	-0.990467	4.04952e-34	5.37195e-32	2.53936	1.27255
ENSG00000111424	VDR	12	-1.14705	4.90248e-34	6.48925e-32	2.5409	1.14021
ENSG00000092621	PHGDH	1	-0.669961	5.10872e-34	6.73426e-32	5.97009	3.75123
ENSG00000047597	XK	X	-2.84676	5.10979e-34	6.73426e-32	0.282364	0.0375154
ENSG00000130830	MPP1	X	-0.681739	5.52961e-34	7.27173e-32	4.71306	2.94062
ENSG00000021762	OSBPL5	11	1.23217	6.18178e-34	8.11178e-32	0.408706	0.960056
ENSG00000164512	ANKRD55	5	-2.31026	7.92332e-34	1.03746e-31	0.647578	0.128896
ENSG00000151690	MFSD6	2	-0.655323	9.83321e-34	1.28476e-31	6.71143	4.26536
ENSG00000075539	FRYL	4	-0.672232	1.42117e-33	1.85284e-31	13.5238	8.48501
ENSG00000174233	ADCY6	12	1.73331	1.55797e-33	2.02683e-31	0.100618	0.334933
ENSG00000078124	ACER3	11	-0.654475	2.01074e-33	2.60772e-31	4.00137	2.54197
ENSG00000150867	PIP4K2A	10	-0.551718	2.01309e-33	2.60772e-31	30.9962	21.1496
ENSG00000155961	RAB39B	X	-0.711903	2.25025e-33	2.90872e-31	6.63286	4.05267
ENSG00000077238	IL4R	16	-0.818247	2.26353e-33	2.91966e-31	24.4692	13.8728
ENSG00000160293	VAV2	9	0.85711	3.34632e-33	4.30717e-31	2.82195	5.10653
ENSG00000153976	HS3ST3A1	17	-1.27776	3.66278e-33	4.7045e-31	2.34933	0.964381
ENSG00000125962	ARMCX5	X	-1.3926	3.91921e-33	5.02322e-31	0.798592	0.302893
ENSG00000107611	CUBN	10	-1.61289	5.16412e-33	6.60484e-31	0.223204	0.0715971
ENSG00000143776	CDC42BPA	1	-0.945539	7.9642e-33	1.01647e-30	5.36974	2.78691
ENSG00000111913	RIPOR2	6	-0.841101	9.58306e-33	1.22051e-30	2.04642	1.1373
ENSG00000198363	ASPH	8	-0.649555	9.765e-33	1.24108e-30	2.10479	1.34077
ENSG00000171552	BCL2L1	20	-0.739369	1.12268e-32	1.42388e-30	899.634	538.869
ENSG00000173702	MUC13	3	-4.87986	1.23549e-32	1.56369e-30	0.237183	0.00686114
ENSG00000198959	TGM2	20	2.00208	1.87214e-32	2.3596e-30	0.0643066	0.259064
ENSG00000112290	WASF1	6	-1.13656	1.96175e-32	2.46741e-30	6.10956	2.76815
ENSG00000115641	FHL2	2	-0.511272	2.41235e-32	3.02787e-30	9.54861	6.70124
ENSG00000182492	BGN	X	1.94532	2.46841e-32	3.09183e-30	0.295382	1.14243
ENSG00000165757	JCAD	10	-0.9479	2.66647e-32	3.33303e-30	1.48283	0.766714
ENSG00000147852	VLDLR	9	-2.33068	3.41912e-32	4.25628e-30	0.54421	0.105845
ENSG00000104081	BMF	15	0.915196	4.25292e-32	5.28339e-30	1.12547	2.11926
ENSG00000166900	STX3	11	-0.486208	4.461e-32	5.53054e-30	17.1061	12.2113
ENSG00000132744	ACY3	11	0.905041	6.62159e-32	8.1924e-30	6.46757	12.1377
ENSG00000120693	SMAD9	13	-2.52056	9.12045e-32	1.12611e-29	0.261695	0.0435624
ENSG00000005249	PRKAR2B	7	0.725347	9.98076e-32	1.22982e-29	4.15782	6.87289
ENSG00000100558	PLEK2	14	-1.74133	1.40028e-31	1.72191e-29	1.78388	0.529194
ENSG00000261150	EPPK1	8	-1.71639	1.48844e-31	1.82662e-29	0.293432	0.0889764
ENSG00000138821	SLC39A8	4	-0.648224	1.55692e-31	1.9068e-29	41.7913	26.6707
ENSG00000166833	NAV2	11	1.75201	1.92832e-31	2.35691e-29	0.103675	0.347953
ENSG00000135519	KCNH3	12	1.33426	2.11833e-31	2.58394e-29	0.780923	1.97374
ENSG00000128591	FLNC	7	-0.920325	2.84314e-31	3.46109e-29	24.0129	12.6839
ENSG00000162599	NFIA	1	-0.911837	2.94406e-31	3.57676e-29	0.33011	0.174915
ENSG00000135541	AHI1	6	-0.610575	3.53116e-31	4.28146e-29	5.37303	3.51524
ENSG00000072954	TMEM38A	19	1.02128	3.58024e-31	4.33231e-29	1.40064	2.84584
ENSG00000174946	GPR171	3	-1.38755	4.3402e-31	5.24144e-29	2.12171	0.815063
ENSG00000140030	GPR65	14	-0.645894	4.91134e-31	5.91939e-29	9.94791	6.36755
ENSG00000071205	ARHGAP10	4	0.562021	5.07001e-31	6.0985e-29	4.53615	6.69415
ENSG00000183722	LHFPL6	13	-2.43612	5.43052e-31	6.50632e-29	0.333017	0.0612998
ENSG00000165655	ZNF503	10	-1.12233	5.81004e-31	6.94729e-29	1.84367	0.845631
ENSG00000175920	DOK7	4	1.46994	6.03392e-31	7.20079e-29	0.506497	1.40856
ENSG00000108370	RGS9	17	-2.26378	7.05742e-31	8.40568e-29	0.25828	0.0537159
ENSG00000164733	CTSB	8	-0.571652	7.2694e-31	8.64118e-29	10.6994	7.19897
ENSG00000108924	HLF	17	-1.67998	7.35806e-31	8.72945e-29	0.408306	0.126374
ENSG00000160285	LSS	21	0.631294	7.46766e-31	8.84218e-29	3.63409	5.62271
ENSG00000107551	RASSF4	10	0.845599	7.62036e-31	9.0054e-29	1.24771	2.24194
ENSG00000182247	UBE2E2	3	-0.609864	8.35222e-31	9.85107e-29	8.1958	5.36913
ENSG00000147434	CHRNA6	8	-0.80686	9.99516e-31	1.1766e-28	52.8132	30.1676
ENSG00000118971	CCND2	12	0.561333	1.03861e-30	1.22025e-28	40.8987	60.3591
ENSG00000047634	SCML1	X	0.842025	1.16616e-30	1.36745e-28	1.92738	3.44622
ENSG00000167914	GSDMA	17	-1.48824	1.31278e-30	1.53641e-28	2.20971	0.784065
ENSG00000186654	PRR5	22	0.82474	1.66448e-30	1.94426e-28	1.76305	3.12131
ENSG00000007376	RPUSD1	16	0.582964	1.70456e-30	1.98726e-28	10.8672	16.2764
ENSG00000133454	MYO18B	22	2.52531	2.44878e-30	2.84942e-28	0.0258096	0.14747
ENSG00000143340	FAM163A	1	-0.843755	2.62409e-30	3.04756e-28	20.9809	11.6738
ENSG00000175175	PPM1E	17	-0.988425	3.81415e-30	4.4212e-28	1.63451	0.82281
ENSG00000130066	SAT1	X	-1.35266	3.99364e-30	4.62043e-28	8.17861	3.20243
ENSG00000023445	BIRC3	11	-0.493931	4.06878e-30	4.6984e-28	89.279	63.3927
ENSG00000206557	TRIM71	3	1.38883	4.82119e-30	5.54611e-28	0.224633	0.585531
ENSG00000135185	TMEM243	7	-0.631358	4.86459e-30	5.58544e-28	7.18857	4.64386
ENSG00000103056	SMPD3	16	1.45571	5.09496e-30	5.83888e-28	0.16706	0.456104
ENSG00000134802	SLC43A3	11	-2.23739	5.25666e-30	6.01282e-28	1.30168	0.272926
ENSG00000177613	CSTF2T	10	-0.522893	5.39025e-30	6.15402e-28	20.8234	14.4918
ENSG00000184675	AMER1	X	0.602098	5.61732e-30	6.40121e-28	5.53389	8.3979
ENSG00000164066	INTU	4	-1.39289	6.05288e-30	6.87172e-28	0.240078	0.0905256
ENSG00000127528	KLF2	19	1.8435	6.25578e-30	7.08879e-28	5.27213	18.9329
ENSG00000105851	PIK3CG	7	0.5127	6.43101e-30	7.27376e-28	7.62455	10.8776
ENSG00000197442	MAP3K5	6	-0.714	7.57574e-30	8.55254e-28	8.0586	4.90434
ENSG00000066056	TIE1	1	2.58783	8.36522e-30	9.42626e-28	0.0421067	0.25425
ENSG00000148411	NACC2	9	0.977425	8.38081e-30	9.42631e-28	1.45684	2.87261
ENSG00000184640	SEPTIN9	17	0.461646	8.6528e-30	9.71421e-28	40.9981	56.4583
ENSG00000143842	SOX13	1	-0.768821	1.05016e-29	1.1768e-27	3.79466	2.22299
ENSG00000196843	ARID5A	2	-0.758902	1.06862e-29	1.19528e-27	24.4612	14.4415
ENSG00000168280	KIF5C	2	-0.813568	1.19993e-29	1.33967e-27	1.29396	0.733346
ENSG00000115850	LCT	2	1.09257	1.34049e-29	1.49172e-27	0.392557	0.838697
ENSG00000159733	ZFYVE28	4	-1.87659	1.34103e-29	1.49172e-27	0.548814	0.147221
ENSG00000171132	PRKCE	2	-0.620174	1.37331e-29	1.52483e-27	6.37607	4.14585
ENSG00000164483	SAMD3	6	-0.815682	1.45254e-29	1.60985e-27	2.04411	1.15512
ENSG00000175130	MARCKSL1	1	0.518205	1.53115e-29	1.69387e-27	89.7745	128.57
ENSG00000156535	CD109	6	-2.17915	1.70945e-29	1.88768e-27	0.178167	0.0391151
ENSG00000101842	VSIG1	X	1.64513	1.71297e-29	1.88813e-27	1.22371	3.83384
ENSG00000198951	NAGA	22	-0.624633	1.77431e-29	1.95219e-27	8.56708	5.56376
ENSG00000156886	ITGAD	16	2.67283	1.80508e-29	1.98245e-27	0.0462265	0.301514
ENSG00000167880	EVPL	17	0.760213	1.84054e-29	2.01774e-27	7.21616	12.2173
ENSG00000171219	CDC42BPG	11	1.09716	2.33666e-29	2.55239e-27	1.17732	2.5152
ENSG00000108852	MPP2	17	-0.736642	2.35612e-29	2.56902e-27	2.97099	1.78503
ENSG00000187908	DMBT1	10	-3.67961	2.68316e-29	2.92036e-27	0.100467	0.00779272
ENSG00000076716	GPC4	X	-2.04636	3.27143e-29	3.55425e-27	0.402833	0.0981356
ENSG00000206113	CFAP99	4	-1.46849	3.29522e-29	3.57369e-27	0.577468	0.207216
ENSG00000165695	AK8	9	2.84206	3.34488e-29	3.62107e-27	0.205067	1.4839
ENSG00000110047	EHD1	11	0.650902	3.61756e-29	3.90929e-27	16.5159	25.9401
ENSG00000069482	GAL	11	1.68315	3.84332e-29	4.1385e-27	0.644071	2.07229
ENSG00000099785	MARCHF2	19	-0.941812	4.42462e-29	4.756e-27	3.70023	1.91997
ENSG00000068366	ACSL4	X	-0.599492	5.62524e-29	6.02517e-27	24.8644	16.4144
ENSG00000072858	SIDT1	3	-0.80058	5.95811e-29	6.37044e-27	1.3119	0.754747
ENSG00000164938	TP53INP1	8	-0.834787	6.42577e-29	6.85837e-27	2.79429	1.56038
ENSG00000108861	DUSP3	17	-0.703954	7.00698e-29	7.46558e-27	3.73477	2.29215
ENSG00000120899	PTK2B	8	0.541565	7.26437e-29	7.72623e-27	14.1035	20.5211
ENSG00000100592	DAAM1	14	-0.876084	8.1778e-29	8.6825e-27	1.28899	0.700794
ENSG00000224470	ATXN1L	16	0.684675	8.32289e-29	8.8211e-27	4.48377	7.20699
ENSG00000109099	PMP22	17	-1.01698	9.65112e-29	1.0211e-26	3.23515	1.60009
ENSG00000100055	CYTH4	22	0.635434	1.00645e-28	1.06297e-26	4.3824	6.8042
ENSG00000100342	APOL1	22	0.730549	1.01562e-28	1.0708e-26	5.03243	8.34782
ENSG00000186187	ZNRF1	16	-0.44308	1.02681e-28	1.08071e-26	10.6076	7.80198
ENSG00000078399	HOXA9	7	-1.06032	1.13411e-28	1.19159e-26	2.64543	1.26673
ENSG00000166105	GLB1L3	11	-1.54039	1.37662e-28	1.44388e-26	0.299777	0.100579
ENSG00000171055	FEZ2	2	-0.609915	1.48181e-28	1.55153e-26	3.67787	2.41203
ENSG00000090661	CERS4	19	0.917438	1.70389e-28	1.78098e-26	2.43267	4.59662
ENSG00000103811	CTSH	15	0.755826	1.766e-28	1.84272e-26	6.6992	11.3214
ENSG00000131650	KREMEN2	16	0.865327	1.77451e-28	1.84842e-26	3.90105	7.11589
ENSG00000160145	KALRN	3	1.50617	1.87476e-28	1.94949e-26	0.0488405	0.139544
ENSG00000142511	GPR32	19	-4.69006	2.04289e-28	2.12069e-26	0.573201	0.0200468
ENSG00000158321	AUTS2	7	1.50564	2.11571e-28	2.19253e-26	0.0699269	0.198071
ENSG00000102265	TIMP1	X	-0.595155	2.39444e-28	2.47714e-26	25.5199	16.8886
ENSG00000181804	SLC9A9	3	-1.72349	2.65588e-28	2.74294e-26	0.689658	0.206671
ENSG00000089876	DHX32	10	-0.528798	2.75349e-28	2.83891e-26	18.5084	12.8247
ENSG00000137265	IRF4	6	1.28946	2.95962e-28	3.04624e-26	0.333879	0.813312
ENSG00000154153	RETREG1	5	-3.29478	3.31871e-28	3.40669e-26	0.21319	0.0215937
ENSG00000083799	CYLD	16	-0.536631	3.42763e-28	3.51008e-26	14.6436	10.0973
ENSG00000171798	KNDC1	10	3.99432	3.70406e-28	3.78676e-26	0.00623942	0.10446
ENSG00000179144	GIMAP7	7	1.32482	3.89785e-28	3.97816e-26	3.93187	9.87936
ENSG00000149948	HMGA2	12	2.83418	4.33082e-28	4.41264e-26	0.00954519	0.0697937
ENSG00000140853	NLRC5	16	0.704008	4.51007e-28	4.58756e-26	2.75537	4.48695
ENSG00000160179	ABCG1	21	-0.646308	4.69984e-28	4.77258e-26	5.90521	3.77102
ENSG00000095794	CREM	10	-0.887959	4.79405e-28	4.86011e-26	1.92111	1.03918
ENSG00000143479	DYRK3	1	-0.633452	5.0759e-28	5.13726e-26	6.01517	3.87381
ENSG00000213889	PPM1N	19	-0.991796	5.61338e-28	5.67176e-26	2.70183	1.35985
ENSG00000010818	HIVEP2	6	-1.1651	5.92075e-28	5.97237e-26	6.21665	2.7681
ENSG00000070081	NUCB2	11	-0.498649	6.23118e-28	6.27506e-26	19.4323	13.7569
ENSG00000164520	RAET1E	6	-2.44197	6.94584e-28	6.98317e-26	0.448968	0.0819074
ENSG00000198626	RYR2	1	-1.65568	7.2657e-28	7.29264e-26	0.12848	0.0401117
ENSG00000186868	MAPT	17	-1.01539	7.90049e-28	7.91668e-26	0.473006	0.231853
ENSG00000103942	HOMER2	15	-0.76316	8.92753e-28	8.93106e-26	1.09044	0.640516
ENSG00000099910	KLHL22	22	-1.08153	9.07281e-28	9.06145e-26	1.10999	0.526601
ENSG00000078804	TP53INP2	20	-0.653358	1.0556e-27	1.05255e-25	4.41396	2.80802
ENSG00000176083	ZNF683	1	1.67624	1.309e-27	1.30307e-25	0.349953	1.1279
ENSG00000144369	FAM171B	2	-2.36421	1.38783e-27	1.37928e-25	0.27561	0.0525065
ENSG00000071246	VASH1	14	-0.653189	1.44734e-27	1.43607e-25	4.45533	2.83003
ENSG00000184785	SMIM10	X	-1.82826	1.53246e-27	1.51804e-25	1.387	0.394137
ENSG00000101224	CDC25B	20	0.776029	1.61678e-27	1.59635e-25	53.7556	92.0639
ENSG00000176014	TUBB6	18	2.66252	1.61433e-27	1.59635e-25	0.0473858	0.306702
ENSG00000187601	MAGEH1	X	-0.960328	1.7505e-27	1.72557e-25	5.12163	2.63729
ENSG00000187627	RGPD1	2	-0.959107	1.83296e-27	1.80391e-25	1.70766	0.876171
ENSG00000171408	PDE7B	6	-1.54792	1.89403e-27	1.861e-25	0.431112	0.145921
ENSG00000175556	LONRF3	X	-3.11937	2.28899e-27	2.24543e-25	0.242367	0.0274737
ENSG00000112208	BAG2	6	-0.539529	2.77582e-27	2.7186e-25	13.8742	9.55227
ENSG00000138814	PPP3CA	4	0.495986	2.94798e-27	2.88255e-25	17.1719	24.2161
ENSG00000114737	CISH	3	-0.585784	3.11622e-27	3.04215e-25	26.7932	17.8485
ENSG00000182149	IST1	16	0.428863	3.12526e-27	3.04608e-25	12.4229	16.722
ENSG00000204482	LST1	6	1.1069	3.45109e-27	3.35825e-25	1.01132	2.18441
ENSG00000086300	SNX10	7	-0.632771	3.75086e-27	3.6441e-25	36.9958	23.8684
ENSG00000132530	XAF1	17	0.869678	4.06124e-27	3.93934e-25	9.2533	16.9059
ENSG00000129757	CDKN1C	11	2.31687	4.50518e-27	4.36297e-25	0.112079	0.561226
ENSG00000153093	ACOXL	2	1.85677	5.35698e-27	5.17961e-25	0.106724	0.388983
ENSG00000108176	DNAJC12	10	-0.895178	5.39877e-27	5.20343e-25	11.1536	5.98462
ENSG00000147459	DOCK5	8	1.2528	5.39878e-27	5.20343e-25	0.10109	0.239755
ENSG00000159640	ACE	17	1.37889	5.83075e-27	5.61085e-25	0.274339	0.71683
ENSG00000165512	ZNF22	10	-0.544931	6.34018e-27	6.09139e-25	37.2532	25.5562
ENSG00000156026	MCU	10	-0.506957	6.59867e-27	6.32971e-25	11.5137	8.10603
ENSG00000177125	ZBTB34	9	0.528799	6.65387e-27	6.37258e-25	3.59819	5.19563
ENSG00000125498	KIR2DL1	19	-2.0681	8.16054e-27	7.80323e-25	1.09894	0.263955
ENSG00000145715	RASA1	5	-0.609233	9.93749e-27	9.48741e-25	17.6911	11.595
ENSG00000110665	C11orf21	11	0.756566	1.06528e-26	1.01543e-24	1.78647	3.0208
ENSG00000221955	SLC12A8	3	-2.07546	1.35368e-26	1.28831e-24	0.310615	0.0738
ENSG00000125967	NECAB3	20	0.818745	1.55088e-26	1.47368e-24	1.51232	2.67052
ENSG00000132386	SERPINF1	17	2.54526	1.77589e-26	1.68484e-24	0.0683481	0.405762
ENSG00000196975	ANXA4	2	-0.547817	1.90582e-26	1.80529e-24	5.82997	3.9922
ENSG00000168386	FILIP1L	3	-1.03856	1.98902e-26	1.88116e-24	1.3933	0.674553
ENSG00000181788	SIAH2	3	-0.587693	2.03905e-26	1.92547e-24	49.9801	33.2548
ENSG00000161681	SHANK1	19	-2.82936	2.30384e-26	2.17213e-24	0.587086	0.0814624
ENSG00000122884	P4HA1	10	-0.736041	2.35047e-26	2.21265e-24	44.5943	26.7625
ENSG00000135604	STX11	6	-0.558527	2.70246e-26	2.54006e-24	4.64173	3.15134
ENSG00000032444	PNPLA6	19	-0.554978	4.70405e-26	4.41452e-24	13.4169	9.12664
ENSG00000171310	CHST11	12	-0.490024	5.2716e-26	4.9395e-24	41.8525	29.7924
ENSG00000118217	ATF6	1	-0.417839	5.32171e-26	4.97875e-24	12.5516	9.39501
ENSG00000095370	SH2D3C	9	0.585722	5.44703e-26	5.08815e-24	4.91647	7.37326
ENSG00000145911	N4BP3	5	0.686642	5.76722e-26	5.37895e-24	9.94511	16.0069
ENSG00000124191	TOX2	20	1.59407	6.00279e-26	5.59006e-24	0.333068	1.00403
ENSG00000152689	RASGRP3	2	1.25977	6.35026e-26	5.90457e-24	0.187835	0.452688
ENSG00000134109	EDEM1	3	-0.540197	6.61152e-26	6.1287e-24	14.5273	9.98835
ENSG00000099194	SCD	10	-0.602469	6.83874e-26	6.32964e-24	276.054	181.808
ENSG00000134830	C5AR2	19	2.14642	7.8203e-26	7.2271e-24	0.0712443	0.318046
ENSG00000157216	SSBP3	1	0.486406	9.23996e-26	8.52608e-24	35.7454	50.0855
ENSG00000037280	FLT4	5	3.68778	1.3533e-25	1.24496e-23	0.00641619	0.0848917
ENSG00000089060	SLC8B1	12	-0.842299	1.36764e-25	1.25624e-23	1.6245	0.902115
ENSG00000268916	CSAG3	X	1.37706	1.39966e-25	1.28371e-23	6.35781	16.5225
ENSG00000186854	TRABD2A	2	-0.529206	1.44091e-25	1.31955e-23	3.58082	2.48114
ENSG00000011638	TMEM159	16	-0.987953	1.65051e-25	1.50921e-23	3.54095	1.78535
ENSG00000213983	AP1G2	14	-0.533384	1.81052e-25	1.65303e-23	10.1465	7.0082
ENSG00000146285	SCML4	6	1.29687	1.96089e-25	1.78762e-23	0.184499	0.453195
ENSG00000137709	POU2F3	11	-2.77998	2.18435e-25	1.98835e-23	0.154955	0.022052
ENSG00000071073	MGAT4A	2	-0.645412	2.25866e-25	2.05291e-23	4.6543	2.97518
ENSG00000155966	AFF2	X	1.56027	2.37758e-25	2.15776e-23	0.123073	0.36187
ENSG00000119599	DCAF4	14	-0.434619	2.39003e-25	2.16582e-23	15.4066	11.3995
ENSG00000166897	ELFN2	22	2.25579	2.43154e-25	2.20014e-23	0.0310885	0.148201
ENSG00000154380	ENAH	1	1.0226	2.7966e-25	2.5267e-23	0.25681	0.520525
ENSG00000125354	SEPTIN6	X	0.44118	3.00236e-25	2.70856e-23	35.3332	47.9788
ENSG00000159445	THEM4	1	0.484843	3.1738e-25	2.85897e-23	3.56266	4.98483
ENSG00000184185	KCNJ12	17	1.82663	3.18036e-25	2.86062e-23	0.0915247	0.324864
ENSG00000128965	CHAC1	15	-2.22295	3.53793e-25	3.17284e-23	2.51373	0.534021
ENSG00000114439	BBX	3	-0.591045	3.54425e-25	3.1738e-23	8.02916	5.32621
ENSG00000124019	FAM124B	2	-0.792124	3.70595e-25	3.31371e-23	3.12428	1.81166
ENSG00000069974	RAB27A	15	-0.456223	4.11032e-25	3.66986e-23	28.2955	20.6265
ENSG00000175600	SUGCT	7	-2.01688	4.21556e-25	3.7583e-23	0.710111	0.175222
ENSG00000173530	TNFRSF10D	8	-1.49133	4.52562e-25	4.0288e-23	1.58848	0.556243
ENSG00000196954	CASP4	11	-0.805989	4.64082e-25	4.12529e-23	4.98691	2.85048
ENSG00000196878	LAMB3	1	-1.82725	4.64916e-25	4.12666e-23	0.451092	0.125606
ENSG00000161835	GRASP	12	1.71091	5.01664e-25	4.44633e-23	0.223611	0.735664
ENSG00000100784	RPS6KA5	14	-0.497772	5.11342e-25	4.52549e-23	2.90607	2.05651
ENSG00000105639	JAK3	19	-0.523455	5.51238e-25	4.87146e-23	13.5822	9.44343
ENSG00000030066	NUP160	11	0.472042	5.62329e-25	4.96225e-23	29.7041	41.2049
ENSG00000174837	ADGRE1	19	-0.75615	6.04219e-25	5.32415e-23	10.9889	6.50758
ENSG00000105750	ZNF85	19	0.991194	6.40618e-25	5.63669e-23	0.588917	1.16977
ENSG00000073792	IGF2BP2	3	1.62088	6.54699e-25	5.75028e-23	0.14812	0.453025
ENSG00000125844	RRBP1	20	-1.05191	6.55424e-25	5.75028e-23	12.9316	6.23195
ENSG00000148248	SURF4	9	-0.500158	6.57267e-25	5.75811e-23	125.074	88.4347
ENSG00000140511	HAPLN3	15	0.5819	7.3978e-25	6.47163e-23	8.85539	13.2681
ENSG00000175274	TP53I11	11	1.46978	8.09263e-25	7.06927e-23	0.747005	2.066
ENSG00000167703	SLC43A2	17	0.86402	8.22337e-25	7.17314e-23	0.638382	1.16284
ENSG00000170965	PLAC1	X	-1.48891	8.30018e-25	7.22974e-23	2.53635	0.897588
ENSG00000130762	ARHGEF16	1	2.25649	8.31938e-25	7.23607e-23	0.0532127	0.256914
ENSG00000127838	PNKD	2	0.602955	8.40205e-25	7.2975e-23	8.10352	12.3143
ENSG00000106366	SERPINE1	7	-0.740824	8.43539e-25	7.31598e-23	4.85932	2.89519
ENSG00000152377	SPOCK1	5	-1.95368	8.57723e-25	7.42837e-23	0.281364	0.0728954
ENSG00000089916	GPATCH2L	14	-0.571221	1.02459e-24	8.86089e-23	3.15386	2.12189
ENSG00000184939	ZFP90	16	-0.581414	1.14557e-24	9.893e-23	4.36257	2.91043
ENSG00000153250	RBMS1	2	0.507655	1.20988e-24	1.04335e-22	6.95029	9.8836
ENSG00000198298	ZNF485	10	-0.947586	1.26408e-24	1.08855e-22	2.71172	1.40046
ENSG00000143184	XCL1	1	-0.74223	1.28358e-24	1.10377e-22	12.6281	7.57218
ENSG00000112144	CILK1	6	0.612977	1.32651e-24	1.13907e-22	3.52101	5.38352
ENSG00000165997	ARL5B	10	-0.574711	1.48329e-24	1.2701e-22	21.8197	14.6529
ENSG00000090863	GLG1	16	-0.536715	1.57672e-24	1.34819e-22	28.0074	19.3044
ENSG00000067057	PFKP	10	-0.443994	1.61601e-24	1.37985e-22	58.6426	43.1025
ENSG00000087128	TMPRSS11E	4	2.70762	1.75747e-24	1.49852e-22	0.153015	1.00117
ENSG00000168214	RBPJ	4	0.511377	1.80951e-24	1.54073e-22	25.4136	36.2277
ENSG00000119862	LGALSL	2	-0.854693	1.90399e-24	1.61663e-22	1.74025	0.961402
ENSG00000111684	LPCAT3	12	-0.511714	2.01775e-24	1.71083e-22	7.05759	4.95525
ENSG00000186104	CYP2R1	11	-0.564705	2.17504e-24	1.84162e-22	4.97443	3.36009
ENSG00000131142	CCL25	19	1.77543	2.18652e-24	1.84875e-22	0.515621	1.77824
ENSG00000182240	BACE2	21	-1.37477	2.21335e-24	1.86883e-22	2.65151	1.02502
ENSG00000114812	VIPR1	3	1.00381	2.32937e-24	1.96406e-22	0.381985	0.765889
ENSG00000107263	RAPGEF1	9	0.558249	2.73214e-24	2.30047e-22	28.227	41.5593
ENSG00000115355	CCDC88A	2	-1.10407	2.97333e-24	2.50007e-22	0.88046	0.408858
ENSG00000077984	CST7	20	-1.02035	3.70964e-24	3.11487e-22	5.47418	2.70028
ENSG00000169403	PTAFR	1	-1.20913	3.84688e-24	3.22564e-22	3.99387	1.72325
ENSG00000177674	AGTRAP	1	1.39644	4.11038e-24	3.44182e-22	0.561885	1.48696
ENSG00000145431	PDGFC	4	1.22431	4.52062e-24	3.78011e-22	0.247669	0.580938
ENSG00000164654	MIOS	7	-0.591155	4.90426e-24	4.09526e-22	4.4627	2.96236
ENSG00000151465	CDC123	10	-0.408916	5.34497e-24	4.45101e-22	103.082	77.6438
ENSG00000196924	FLNA	X	-0.607881	5.98008e-24	4.97306e-22	258.507	169.619
ENSG00000197329	PELI1	2	0.514915	7.19777e-24	5.96932e-22	11.0732	15.8202
ENSG00000106397	PLOD3	7	-0.510926	7.40604e-24	6.13366e-22	8.18057	5.73821
ENSG00000138756	BMP2K	4	-0.594458	8.50576e-24	7.02525e-22	6.24814	4.13507
ENSG00000107771	CCSER2	10	-0.50862	8.86477e-24	7.31181e-22	7.9733	5.60624
ENSG00000143195	ILDR2	1	-0.971194	9.46943e-24	7.79993e-22	0.456422	0.232182
ENSG00000165521	EML5	14	-1.4468	9.61989e-24	7.91311e-22	0.381299	0.138932
ENSG00000169213	RAB3B	1	-1.19955	1.13164e-23	9.29601e-22	0.341538	0.14766
ENSG00000179051	RCC2	1	0.391837	1.34645e-23	1.10456e-21	179.386	235.363
ENSG00000140848	CPNE2	16	1.0225	1.35615e-23	1.11102e-21	0.346153	0.703969
ENSG00000164181	ELOVL7	5	-1.02222	1.43392e-23	1.17314e-21	1.18129	0.581355
ENSG00000122733	PHF24	9	-1.51046	1.47379e-23	1.20414e-21	1.22682	0.428105
ENSG00000172819	RARG	12	0.588521	1.65152e-23	1.34753e-21	2.9826	4.48446
ENSG00000160785	SLC25A44	1	-0.48014	1.70172e-23	1.38476e-21	14.4444	10.3482
ENSG00000126860	EVI2A	17	-0.99812	1.75769e-23	1.4284e-21	4.44498	2.22548
ENSG00000159674	SPON2	4	-0.872631	1.80895e-23	1.46612e-21	1.07468	0.586172
ENSG00000105048	TNNT1	19	-1.71202	1.84824e-23	1.49597e-21	0.864949	0.261144
ENSG00000154122	ANKH	5	0.424059	2.0445e-23	1.65261e-21	7.20016	9.66131
ENSG00000185436	IFNLR1	1	-0.921876	2.07373e-23	1.67401e-21	1.4529	0.763781
ENSG00000166471	TMEM41B	11	-0.522739	2.45322e-23	1.97509e-21	7.74338	5.38194
ENSG00000019485	PRDM11	11	0.672521	2.57364e-23	2.06929e-21	0.797426	1.27055
ENSG00000175662	TOM1L2	17	0.593593	2.80218e-23	2.25006e-21	1.98533	2.99282
ENSG00000180354	MTURN	7	-0.516423	2.80992e-23	2.25329e-21	5.50684	3.85373
ENSG00000169398	PTK2	8	-0.486167	3.62843e-23	2.90198e-21	8.2606	5.89385
ENSG00000144935	TRPC1	3	-1.16003	3.66454e-23	2.927e-21	0.715427	0.31894
ENSG00000049449	RCN1	11	-0.74473	4.18865e-23	3.34122e-21	2.38559	1.42561
ENSG00000128016	ZFP36	19	0.60408	4.42946e-23	3.52867e-21	11.0032	16.7203
ENSG00000110318	CEP126	11	-1.53132	4.81285e-23	3.82906e-21	0.325142	0.111984
ENSG00000185818	NAT8L	4	-0.738808	4.82411e-23	3.83299e-21	5.37386	3.21697
ENSG00000068697	LAPTM4A	2	-0.472321	5.9276e-23	4.69132e-21	53.4758	38.5557
ENSG00000106546	AHR	7	-0.932865	6.40085e-23	5.05267e-21	8.56385	4.48407
ENSG00000139445	FOXN4	12	-1.37019	6.91921e-23	5.45475e-21	0.736775	0.284895
ENSG00000188483	IER5L	9	1.80635	7.49697e-23	5.90255e-21	0.169169	0.590483
ENSG00000105357	MYH14	19	1.8366	7.63195e-23	6.00103e-21	0.0442656	0.15825
ENSG00000136828	RALGPS1	9	0.723987	7.68714e-23	6.03659e-21	0.663792	1.09571
ENSG00000106772	PRUNE2	9	-0.643651	7.78292e-23	6.1039e-21	1.07769	0.68903
ENSG00000162692	VCAM1	1	0.659368	8.18618e-23	6.41188e-21	1.83208	2.89631
ENSG00000198728	LDB1	10	0.413901	8.27294e-23	6.47147e-21	20.41	27.1829
ENSG00000166145	SPINT1	15	0.383995	9.22368e-23	7.20588e-21	17.846	23.2908
ENSG00000133216	EPHB2	1	-0.991219	9.48028e-23	7.39682e-21	3.8141	1.91598
ENSG00000108239	TBC1D12	10	-3.70245	1.00943e-22	7.86576e-21	0.0962053	0.00710227
ENSG00000115839	RAB3GAP1	2	-0.44003	1.04276e-22	8.11505e-21	41.9775	30.9405
ENSG00000188641	DPYD	1	0.70447	1.10121e-22	8.55895e-21	4.0407	6.58919
ENSG00000076826	CAMSAP3	19	-0.578161	1.11467e-22	8.65246e-21	7.33841	4.91276
ENSG00000116016	EPAS1	2	1.0479	1.14107e-22	8.84604e-21	0.878494	1.81536
ENSG00000113070	HBEGF	5	-1.00204	1.26301e-22	9.77888e-21	3.08514	1.52775
ENSG00000196557	CACNA1H	16	1.57684	1.29183e-22	9.98927e-21	0.275943	0.825808
ENSG00000137693	YAP1	11	-2.66432	1.3534e-22	1.0452e-20	0.15175	0.0239009
ENSG00000099994	SUSD2	22	1.88175	1.38195e-22	1.06589e-20	0.152422	0.565004
ENSG00000169826	CSGALNACT2	10	-0.43536	1.51451e-22	1.16665e-20	12.6229	9.3285
ENSG00000183508	TENT5C	1	-1.04329	1.67497e-22	1.28862e-20	5.09809	2.46896
ENSG00000166228	PCBD1	10	-0.685918	1.7296e-22	1.32896e-20	14.6659	9.12205
ENSG00000118965	WDR35	2	-0.575174	1.97014e-22	1.51187e-20	9.2125	6.17912
ENSG00000124766	SOX4	6	0.519621	2.01581e-22	1.54496e-20	36.1221	51.7858
ENSG00000177606	JUN	1	-0.791614	2.04542e-22	1.56568e-20	2.98823	1.72217
ENSG00000104879	CKM	19	1.10461	2.23358e-22	1.70755e-20	1.15104	2.47174
ENSG00000108854	SMURF2	17	0.519494	2.37251e-22	1.81147e-20	4.49523	6.44515
ENSG00000188822	CNR2	1	0.836987	2.5354e-22	1.93341e-20	0.729527	1.30805
ENSG00000103018	CYB5B	16	-0.468036	2.59384e-22	1.97549e-20	52.5646	38.0071
ENSG00000114861	FOXP1	3	0.562453	3.04118e-22	2.31328e-20	0.627612	0.926221
ENSG00000132964	CDK8	13	-0.466436	3.13261e-22	2.37984e-20	25.6371	18.5566
ENSG00000069011	PITX1	5	5.88822	3.27024e-22	2.48129e-20	0.00163622	0.138042
ENSG00000088305	DNMT3B	20	0.630997	4.25687e-22	3.22586e-20	5.08243	7.86718
ENSG00000140505	CYP1A2	15	2.11595	4.45472e-22	3.36737e-20	0.0884909	0.38536
ENSG00000152601	MBNL1	3	-0.486316	4.53895e-22	3.42677e-20	29.7009	21.2017
ENSG00000111981	ULBP1	6	-1.44017	4.7503e-22	3.58187e-20	0.699622	0.259176
ENSG00000151012	SLC7A11	4	-1.56833	4.78499e-22	3.60354e-20	0.853804	0.287755
ENSG00000115457	IGFBP2	2	1.80873	4.99089e-22	3.75394e-20	0.624474	2.18291
ENSG00000134594	RAB33A	X	-0.620617	5.18343e-22	3.89393e-20	19.0597	12.3824
ENSG00000197183	NOL4L	20	0.717129	5.65861e-22	4.24564e-20	3.84957	6.32566
ENSG00000077713	SLC25A43	X	-0.566886	6.17162e-22	4.62482e-20	7.63446	5.15135
ENSG00000172349	IL16	15	0.419702	6.29254e-22	4.70962e-20	6.84625	9.15844
ENSG00000182107	TMEM30B	14	1.10811	6.33333e-22	4.7343e-20	0.428706	0.929799
ENSG00000085491	SLC25A24	1	-0.640019	6.62355e-22	4.94515e-20	7.82473	5.02654
ENSG00000139626	ITGB7	12	1.39016	6.67658e-22	4.97861e-20	2.85352	7.48685
ENSG00000055118	KCNH2	7	0.829592	6.72329e-22	5.00728e-20	0.932764	1.65523
ENSG00000122378	PRXL2A	10	-0.803014	7.11438e-22	5.29205e-20	1.65085	0.945645
ENSG00000170899	GSTA4	6	1.54313	7.22601e-22	5.3685e-20	0.308401	0.90202
ENSG00000154930	ACSS1	20	0.553941	7.51298e-22	5.57487e-20	11.402	16.7448
ENSG00000254726	MEX3A	1	0.727585	7.69197e-22	5.70071e-20	1.22033	2.01951
ENSG00000119684	MLH3	14	-0.656364	7.80124e-22	5.77463e-20	2.67949	1.69413
ENSG00000215012	RTL10	22	0.492349	7.91936e-22	5.85492e-20	3.07673	4.32495
ENSG00000010610	CD4	12	-0.991517	8.20076e-22	6.05558e-20	1.4701	0.741355
ENSG00000141385	AFG3L2	18	0.352905	8.71049e-22	6.42414e-20	35.7364	45.6377
ENSG00000140577	CRTC3	15	-0.402152	1.03471e-21	7.62193e-20	11.8362	8.95558
ENSG00000106031	HOXA13	7	0.720191	1.04929e-21	7.71992e-20	1.18389	1.95476
ENSG00000105516	DBP	19	0.627757	1.06894e-21	7.85499e-20	1.24406	1.92544
ENSG00000006468	ETV1	7	-0.803981	1.11073e-21	8.14229e-20	0.852932	0.488487
ENSG00000176485	PLAAT3	11	-1.17634	1.11757e-21	8.18259e-20	1.13825	0.505553
ENSG00000185739	SRL	16	2.31989	1.12051e-21	8.19422e-20	0.038642	0.197593
ENSG00000033867	SLC4A7	3	-0.513116	1.15568e-21	8.44121e-20	13.6947	9.59327
ENSG00000143797	MBOAT2	2	0.569636	1.20387e-21	8.7826e-20	8.38352	12.4465
ENSG00000137642	SORL1	11	0.525214	1.27681e-21	9.30352e-20	2.31803	3.33476
ENSG00000026103	FAS	10	-0.457583	1.429e-21	1.04e-19	36.8977	26.8686
ENSG00000099246	RAB18	10	-0.526655	1.44005e-21	1.04678e-19	8.56973	5.95454
ENSG00000169442	CD52	1	1.56843	1.63221e-21	1.18505e-19	11.8714	35.2439
ENSG00000101624	CEP76	18	0.458148	1.73038e-21	1.25481e-19	5.30021	7.282
ENSG00000160746	ANO10	3	-0.933932	1.73255e-21	1.25489e-19	1.07239	0.559807
ENSG00000152767	FARP1	13	1.83327	1.7478e-21	1.26442e-19	0.0112619	0.0404823
ENSG00000176641	RNF152	18	3.37455	1.92267e-21	1.38927e-19	0.00608327	0.0655399
ENSG00000136758	YME1L1	10	-0.435065	1.94945e-21	1.40694e-19	49.6926	36.7589
ENSG00000163171	CDC42EP3	2	-0.926137	2.0151e-21	1.4526e-19	0.795921	0.41582
ENSG00000076944	STXBP2	19	-0.513612	2.46067e-21	1.76958e-19	6.73968	4.71711
ENSG00000164484	TMEM200A	6	-0.729391	2.57522e-21	1.84977e-19	20.5464	12.3886
ENSG00000171940	ZNF217	20	0.43117	2.70082e-21	1.93769e-19	22.6033	30.4781
ENSG00000064012	CASP8	2	0.4848	2.79843e-21	2.00535e-19	2.51	3.51207
ENSG00000176903	PNMA1	14	-0.445571	3.08754e-21	2.2099e-19	35.5527	26.1161
ENSG00000131378	RFTN1	3	-0.484988	3.11772e-21	2.22887e-19	33.5324	23.9508
ENSG00000184349	EFNA5	5	-3.87287	3.22378e-21	2.30198e-19	0.104595	0.00660288
ENSG00000130294	KIF1A	2	3.26901	3.40709e-21	2.43002e-19	0.00404557	0.0408921
ENSG00000145703	IQGAP2	5	0.650931	3.77164e-21	2.68371e-19	14.9163	23.4246
ENSG00000153721	CNKSR3	6	1.40844	4.14662e-21	2.94362e-19	0.046153	0.122874
ENSG00000136848	DAB2IP	9	0.662305	4.29933e-21	3.04845e-19	6.1003	9.65147
ENSG00000165929	TC2N	14	-0.703054	4.41811e-21	3.12901e-19	11.0784	6.81116
ENSG00000008283	CYB561	17	0.587736	4.44237e-21	3.14252e-19	3.51481	5.2841
ENSG00000134508	CABLES1	18	0.479742	4.55998e-21	3.22196e-19	4.04852	5.64305
ENSG00000140829	DHX38	16	0.510664	5.16936e-21	3.64828e-19	10.6942	15.2298
ENSG00000172322	CLEC12A	12	0.824821	5.22352e-21	3.68222e-19	1.43836	2.55146
ENSG00000185262	UBALD2	17	0.478802	5.77518e-21	4.06165e-19	32.781	45.701
ENSG00000154059	IMPACT	18	-0.574494	5.90609e-21	4.14891e-19	5.90298	3.95784
ENSG00000172239	PAIP1	5	0.415569	6.78458e-21	4.75501e-19	17.0193	22.7098
ENSG00000124570	SERPINB6	6	-0.569726	7.10673e-21	4.97504e-19	3.88596	2.61747
ENSG00000057019	DCBLD2	3	-0.643455	7.26017e-21	5.07659e-19	1.17901	0.754375
ENSG00000120280	CXorf21	X	0.793608	8.19887e-21	5.71977e-19	2.02121	3.49719
ENSG00000159399	HK2	2	-0.538099	8.72895e-21	6.08258e-19	34.7802	23.9445
ENSG00000152969	JAKMIP1	4	-0.998362	9.14816e-21	6.36737e-19	1.84283	0.92017
ENSG00000156650	KAT6B	10	0.682367	9.51645e-21	6.61611e-19	1.18061	1.89351
ENSG00000126705	AHDC1	1	0.787948	1.02353e-20	7.10773e-19	3.2381	5.58641
ENSG00000196208	GREB1	2	0.762263	1.08788e-20	7.54599e-19	0.49192	0.830893
ENSG00000105991	HOXA1	7	-0.694725	1.14411e-20	7.9269e-19	4.05299	2.50331
ENSG00000068976	PYGM	11	2.10037	1.15018e-20	7.95987e-19	0.0573824	0.249522
ENSG00000189046	ALKBH2	12	-0.675688	1.19798e-20	8.2718e-19	10.4121	6.50734
ENSG00000179855	GIPC3	19	1.60804	1.19737e-20	8.2718e-19	0.456112	1.3879
ENSG00000132819	RBM38	20	0.486159	1.24362e-20	8.57714e-19	50.0572	70.1271
ENSG00000105514	RAB3D	19	-0.588439	1.30318e-20	8.96751e-19	3.17472	2.11137
ENSG00000198830	HMGN2	1	0.380973	1.31207e-20	9.01845e-19	157.234	204.766
ENSG00000155090	KLF10	8	0.850741	1.33612e-20	9.17337e-19	5.25126	9.48059
ENSG00000173852	DPY19L1	7	-0.580913	1.36453e-20	9.35786e-19	4.17845	2.79926
ENSG00000134321	RSAD2	2	-0.589726	1.45873e-20	9.99256e-19	8.14165	5.41765
ENSG00000107819	SFXN3	10	-0.942006	1.52445e-20	1.0431e-18	1.03809	0.539593
ENSG00000102804	TSC22D1	13	-0.728538	1.54059e-20	1.05295e-18	9.55314	5.76068
ENSG00000204634	TBC1D8	2	1.4901	1.73235e-20	1.18268e-18	0.118503	0.33071
ENSG00000165138	ANKS6	9	-0.713653	1.75904e-20	1.19955e-18	10.2435	6.24393
ENSG00000005486	RHBDD2	7	-0.614598	1.87716e-20	1.27723e-18	23.5224	15.3686
ENSG00000215788	TNFRSF25	1	3.24033	1.9187e-20	1.30403e-18	0.015872	0.155758
ENSG00000197879	MYO1C	17	-1.04827	1.94794e-20	1.3214e-18	1.42666	0.686979
ENSG00000162614	NEXN	1	0.605539	1.94863e-20	1.3214e-18	4.65934	7.08443
ENSG00000065675	PRKCQ	10	-0.626151	1.97534e-20	1.33803e-18	8.35861	5.41281
ENSG00000003249	DBNDD1	16	-1.52882	2.36467e-20	1.59995e-18	0.780645	0.267161
ENSG00000150093	ITGB1	10	0.551867	2.51564e-20	1.7002e-18	5.94275	8.71836
ENSG00000196396	PTPN1	20	0.371859	2.52817e-20	1.70677e-18	33.8665	43.8237
ENSG00000164142	FAM160A1	4	-0.982253	2.59113e-20	1.74732e-18	0.765783	0.384823
ENSG00000138134	STAMBPL1	10	0.462275	2.68096e-20	1.80589e-18	3.54413	4.88499
ENSG00000145604	SKP2	5	0.46262	2.6933e-20	1.81219e-18	16.4312	22.6506
ENSG00000268902	CSAG2	X	1.31971	2.79889e-20	1.88115e-18	5.86522	14.6407
ENSG00000178996	SNX18	5	0.602067	2.92678e-20	1.96493e-18	2.33323	3.53952
ENSG00000143891	GALM	2	0.585776	3.30476e-20	2.21623e-18	8.49315	12.7537
ENSG00000135127	BICDL1	12	-0.693563	3.31728e-20	2.22218e-18	8.14368	5.02852
ENSG00000167034	NKX3.1	8	-0.958816	3.79677e-20	2.54056e-18	1.36919	0.708982
ENSG00000110619	CARS1	11	-0.587355	4.10922e-20	2.74661e-18	3.66478	2.43655
ENSG00000104341	LAPTM4B	8	0.531603	4.11774e-20	2.74927e-18	8.78251	12.6963
ENSG00000171723	GPHN	14	0.574186	4.34591e-20	2.89842e-18	3.01752	4.48839
ENSG00000104177	MYEF2	15	-0.454659	4.61952e-20	3.07751e-18	2.41269	1.76016
ENSG00000205517	RGL3	19	1.85508	4.84141e-20	3.2218e-18	0.0818439	0.299416
ENSG00000196372	ASB13	10	-0.505896	4.93903e-20	3.28316e-18	18.6576	13.1295
ENSG00000139734	DIAPH3	13	-0.504526	6.90778e-20	4.58683e-18	5.82308	4.10799
ENSG00000054598	FOXC1	6	1.15296	7.10725e-20	4.71411e-18	0.455711	1.01091
ENSG00000147526	TACC1	8	-0.412242	7.35256e-20	4.87149e-18	15.8467	11.9069
ENSG00000110435	PDHX	11	0.3938	7.38767e-20	4.88941e-18	12.0607	15.8491
ENSG00000198933	TBKBP1	17	1.25408	7.45356e-20	4.92764e-18	0.514134	1.23117
ENSG00000107537	PHYH	10	-0.701763	7.6437e-20	5.04784e-18	4.2848	2.63766
ENSG00000105655	ISYNA1	19	0.507008	7.65579e-20	5.05032e-18	7.96084	11.3268
ENSG00000118985	ELL2	5	-0.562871	7.89975e-20	5.20559e-18	4.68158	3.16648
ENSG00000116990	MYCL	1	0.723721	7.92773e-20	5.21835e-18	0.94887	1.57022
ENSG00000163600	ICOS	2	0.585601	8.02761e-20	5.27837e-18	6.57566	9.87707
ENSG00000128268	MGAT3	22	0.451213	8.05246e-20	5.28897e-18	7.62006	10.4142
ENSG00000170653	ATF7	12	-0.500571	8.54246e-20	5.60474e-18	4.25375	3.00342
ENSG00000133961	NUMB	14	-0.393219	8.61226e-20	5.64443e-18	8.08816	6.15731
ENSG00000167646	DNAAF3	19	-1.50141	9.38083e-20	6.14151e-18	0.563043	0.199363
ENSG00000148572	NRBF2	10	-0.419228	9.56344e-20	6.2543e-18	20.8489	15.5931
ENSG00000055208	TAB2	6	-0.465722	9.94871e-20	6.49925e-18	46.9436	33.9823
ENSG00000105855	ITGB8	7	-0.59178	1.09591e-19	7.15158e-18	3.06525	2.03174
ENSG00000178053	MLF1	3	-0.780575	1.14251e-19	7.44771e-18	2.55665	1.48937
ENSG00000159110	IFNAR2	21	-0.638914	1.16362e-19	7.57716e-18	2.85123	1.82951
ENSG00000100603	SNW1	14	-0.343083	1.18018e-19	7.67674e-18	53.1197	41.8687
ENSG00000243667	WDR92	2	0.644246	1.18777e-19	7.71782e-18	2.52304	3.9437
ENSG00000163947	ARHGEF3	3	0.410597	1.21344e-19	7.87617e-18	16.0684	21.3617
ENSG00000145362	ANK2	4	-1.18851	1.22772e-19	7.96036e-18	0.17322	0.0745742
ENSG00000123094	RASSF8	12	-0.891127	1.26959e-19	8.22302e-18	0.997238	0.534409
ENSG00000035141	FAM136A	2	0.422893	1.36326e-19	8.8203e-18	47.7954	64.0879
ENSG00000178585	CTNNBIP1	1	0.660564	1.43535e-19	9.27685e-18	4.0058	6.34564
ENSG00000182585	EPGN	4	-1.25287	1.4602e-19	9.42739e-18	0.797684	0.330794
ENSG00000135002	RFK	9	-0.578226	1.48633e-19	9.58588e-18	18.9145	12.6731
ENSG00000154589	LY96	8	-1.53268	1.53629e-19	9.89755e-18	3.37484	1.17502
ENSG00000151914	DST	6	-1.63689	1.5961e-19	1.0272e-17	0.442311	0.141727
ENSG00000140403	DNAJA4	15	-1.00506	1.68741e-19	1.08481e-17	0.72482	0.35928
ENSG00000166164	BRD7	16	-0.529182	1.75342e-19	1.12605e-17	13.948	9.65955
ENSG00000104998	IL27RA	19	0.376287	1.7776e-19	1.14037e-17	28.5298	37.025
ENSG00000067842	ATP2B3	X	3.44226	1.88954e-19	1.2109e-17	0.00682302	0.0765764
ENSG00000163517	HDAC11	3	0.972219	1.97905e-19	1.26692e-17	0.437862	0.858318
ENSG00000158055	GRHL3	1	1.82243	2.04883e-19	1.31021e-17	0.0952661	0.339716
ENSG00000109854	HTATIP2	11	-0.488988	2.12438e-19	1.35567e-17	15.5871	11.1094
ENSG00000084676	NCOA1	2	-0.524793	2.1728e-19	1.38511e-17	4.48198	3.11353
ENSG00000000938	FGR	1	1.40715	2.29408e-19	1.46088e-17	0.623904	1.66365
ENSG00000109919	MTCH2	11	0.410043	2.53056e-19	1.60979e-17	53.1004	70.5722
ENSG00000103855	CD276	15	3.87883	2.53532e-19	1.61112e-17	0.0062295	0.0966861
ENSG00000181444	ZNF467	7	2.7423	2.5462e-19	1.61634e-17	0.0380096	0.260596
ENSG00000090376	IRAK3	12	-5.68494	2.63024e-19	1.66795e-17	0.046344	0.000582547
ENSG00000163565	IFI16	1	-0.441377	2.6761e-19	1.69525e-17	38.1285	28.0681
ENSG00000187605	TET3	2	0.627635	2.73521e-19	1.73089e-17	5.58963	8.63352
ENSG00000073350	LLGL2	17	0.580959	3.02533e-19	1.91249e-17	1.23933	1.85792
ENSG00000205744	DENND1C	19	-0.555019	3.35647e-19	2.11961e-17	17.8428	12.1355
ENSG00000166949	SMAD3	15	0.471559	3.80125e-19	2.39799e-17	7.23429	10.0279
ENSG00000138028	CGREF1	2	-0.557035	4.11347e-19	2.59226e-17	13.2267	8.9818
ENSG00000126821	SGPP1	14	-0.569304	4.74138e-19	2.98485e-17	6.36117	4.29088
ENSG00000155849	ELMO1	7	-0.350954	4.79608e-19	3.01616e-17	18.2332	14.2921
ENSG00000140545	MFGE8	15	0.885826	5.30567e-19	3.33317e-17	0.971974	1.80145
ENSG00000121931	LRIF1	1	-0.472108	5.31592e-19	3.33615e-17	11.4221	8.22598
ENSG00000102024	PLS3	X	-1.01894	5.34674e-19	3.34856e-17	0.898974	0.442177
ENSG00000102098	SCML2	X	0.435817	5.45701e-19	3.4141e-17	7.11329	9.61424
ENSG00000132359	RAP1GAP2	17	0.987077	5.84811e-19	3.65501e-17	0.508117	1.01136
ENSG00000172716	SLFN11	17	-0.344528	5.874e-19	3.66741e-17	37.1007	29.2167
ENSG00000187260	WDR86	7	2.67211	5.90692e-19	3.68417e-17	0.0292448	0.189834
ENSG00000228672	PROB1	5	-0.616322	6.06983e-19	3.78189e-17	2.91454	1.90091
ENSG00000072736	NFATC3	16	0.562986	6.37717e-19	3.9693e-17	14.126	20.8733
ENSG00000138760	SCARB2	4	-0.479993	6.90894e-19	4.29147e-17	1.62993	1.16819
ENSG00000095303	PTGS1	9	-1.23715	7.03601e-19	4.36593e-17	0.630716	0.266749
ENSG00000125656	CLPP	19	-0.416595	7.08911e-19	4.39438e-17	41.5112	31.1013
ENSG00000198561	CTNND1	11	1.14591	7.45686e-19	4.61762e-17	0.160122	0.356979
ENSG00000186448	ZNF197	3	-0.898748	7.59173e-19	4.69634e-17	0.6892	0.366707
ENSG00000166391	MOGAT2	11	1.49588	8.09763e-19	4.99909e-17	0.175863	0.500896
ENSG00000148481	MINDY3	10	-0.472189	8.13833e-19	5.0191e-17	6.63048	4.78067
ENSG00000111885	MAN1A1	6	0.714671	8.23375e-19	5.07279e-17	6.69688	10.995
ENSG00000135473	PAN2	12	0.642439	8.82133e-19	5.41828e-17	1.22681	1.91499
ENSG00000171105	INSR	19	-1.15523	8.84328e-19	5.42627e-17	0.271482	0.119409
ENSG00000176105	YES1	18	0.411937	8.98539e-19	5.50789e-17	5.8058	7.72217
ENSG00000138136	LBX1	10	5.77007	9.6878e-19	5.93245e-17	0.00194202	0.150995
ENSG00000149177	PTPRJ	11	0.713504	9.87228e-19	6.03932e-17	3.10744	5.09672
ENSG00000116157	GPX7	1	-0.883316	9.9669e-19	6.09106e-17	3.36588	1.83853
ENSG00000126803	HSPA2	14	-1.14489	1.02991e-18	6.28774e-17	0.518588	0.23567
ENSG00000183813	CCR4	3	-0.80685	1.06981e-18	6.51164e-17	109.679	62.6954
ENSG00000173546	CSPG4	15	1.48764	1.06876e-18	6.51164e-17	0.0860883	0.240021
ENSG00000163710	PCOLCE2	3	-0.937617	1.12617e-18	6.84785e-17	3.85202	2.00919
ENSG00000169884	WNT10B	12	1.78307	1.1361e-18	6.90128e-17	0.16547	0.569987
ENSG00000139323	POC1B	12	-0.523122	1.18803e-18	7.20954e-17	5.33073	3.711
ENSG00000008382	MPND	19	-0.458115	1.22201e-18	7.40833e-17	12.9581	9.4339
ENSG00000149182	ARFGAP2	11	0.425452	1.23335e-18	7.4696e-17	14.7239	19.7753
ENSG00000196083	IL1RAP	3	-0.840475	1.26045e-18	7.62613e-17	0.51744	0.287663
ENSG00000065029	ZNF76	6	0.605273	1.26637e-18	7.6543e-17	2.51586	3.82522
ENSG00000080815	PSEN1	14	-0.461813	1.2952e-18	7.82073e-17	6.50039	4.72183
ENSG00000144746	ARL6IP5	3	-0.50007	1.36406e-18	8.22835e-17	64.6055	45.6971
ENSG00000166532	RIMKLB	12	-0.641709	1.4025e-18	8.44341e-17	1.92703	1.23256
ENSG00000196684	HSH2D	19	0.552869	1.45052e-18	8.72386e-17	6.90649	10.1262
ENSG00000104147	OIP5	15	0.577671	1.45265e-18	8.72797e-17	17.1353	25.6147
ENSG00000102879	CORO1A	16	-0.410779	1.57003e-18	9.42391e-17	359.219	270.21
ENSG00000133134	BEX2	X	-1.2006	1.61733e-18	9.69822e-17	2.80924	1.2242
ENSG00000128596	CCDC136	7	-0.826865	1.67799e-18	1.0052e-16	2.09028	1.17421
ENSG00000179933	C14orf119	14	-0.442829	1.73052e-18	1.03525e-16	24.3943	17.9423
ENSG00000144959	NCEH1	3	-0.566494	1.73157e-18	1.03525e-16	4.23724	2.86415
ENSG00000108091	CCDC6	10	-0.436545	1.87178e-18	1.11798e-16	19.0053	14.037
ENSG00000168234	TTC39C	18	-0.491535	2.01241e-18	1.20079e-16	5.73048	4.07815
ENSG00000172687	ZNF738	19	0.533242	2.12768e-18	1.26832e-16	3.52621	5.09807
ENSG00000126603	GLIS2	16	1.02892	2.19344e-18	1.30624e-16	0.390096	0.793415
ENSG00000175395	ZNF25	10	-0.814005	2.20303e-18	1.31066e-16	1.28562	0.732438
ENSG00000234602	MCIDAS	5	-0.845205	2.24586e-18	1.33483e-16	3.4031	1.88257
ENSG00000131871	SELENOS	15	-0.520398	2.25886e-18	1.34124e-16	9.95297	6.9425
ENSG00000168874	ATOH8	2	-3.26329	2.27493e-18	1.34946e-16	0.0828991	0.00848154
ENSG00000139508	SLC46A3	13	-0.640302	2.46172e-18	1.45884e-16	2.93239	1.88677
ENSG00000091129	NRCAM	7	2.06003	2.52433e-18	1.49448e-16	0.0294368	0.123767
ENSG00000116670	MAD2L2	1	0.439855	2.63883e-18	1.56075e-16	19.6728	26.6975
ENSG00000263264	AC119396.1	19	0.814917	2.7e-18	1.59537e-16	3.7943	6.67466
ENSG00000092531	SNAP23	15	-0.390069	2.72832e-18	1.61053e-16	14.5172	11.082
ENSG00000115884	SDC1	2	0.95995	2.78298e-18	1.6412e-16	1.13841	2.20711
ENSG00000102967	DHODH	16	0.598378	2.93558e-18	1.72951e-16	2.56119	3.87286
ENSG00000163993	S100P	4	0.834455	2.99269e-18	1.76145e-16	25.5007	45.4685
ENSG00000184254	ALDH1A3	15	2.58158	3.09337e-18	1.81894e-16	0.0233398	0.141202
ENSG00000080854	IGSF9B	11	0.699382	3.30319e-18	1.94043e-16	2.42425	3.93586
ENSG00000198157	HMGN5	X	-1.09408	3.36759e-18	1.97635e-16	2.17534	1.01996
ENSG00000154429	CCSAP	1	0.400453	3.4567e-18	2.02668e-16	10.6044	13.9995
ENSG00000167657	DAPK3	19	-0.397133	3.56256e-18	2.08673e-16	14.0465	10.6721
ENSG00000171793	CTPS1	1	0.375716	3.58827e-18	2.09976e-16	13.3954	17.381
ENSG00000185697	MYBL1	8	-0.774389	4.07701e-18	2.38346e-16	1.11368	0.649287
ENSG00000116675	DNAJC6	1	-0.900894	4.18195e-18	2.4401e-16	0.682	0.364135
ENSG00000013523	ANGEL1	14	-0.413778	4.22277e-18	2.46155e-16	14.4993	10.8795
ENSG00000170442	KRT86	12	0.988319	4.24203e-18	2.4704e-16	5.39651	10.7152
ENSG00000114166	KAT2B	3	0.707004	4.30602e-18	2.50526e-16	1.24818	2.04081
ENSG00000101311	FERMT1	20	-0.402319	4.60851e-18	2.67868e-16	20.885	15.7956
ENSG00000183018	SPNS2	17	1.24761	4.77499e-18	2.77278e-16	0.228122	0.540604
ENSG00000174807	CD248	11	-0.927728	4.79661e-18	2.78268e-16	1.90439	1.00446
ENSG00000155324	GRAMD2B	5	-1.07432	5.11949e-18	2.96715e-16	0.640813	0.301312
ENSG00000218336	TENM3	4	-2.14348	5.46606e-18	3.16499e-16	0.0794986	0.0175412
ENSG00000110811	P3H3	12	-1.78963	5.47783e-18	3.16878e-16	0.323052	0.091505
ENSG00000185480	PARPBP	12	-0.41942	5.5804e-18	3.22503e-16	11.5403	8.63457
ENSG00000164236	ANKRD33B	5	0.560463	5.59054e-18	3.22782e-16	2.14568	3.16044
ENSG00000166598	HSP90B1	12	-0.417551	6.11419e-18	3.5268e-16	260.501	195.027
ENSG00000117643	MAN1C1	1	-0.98888	6.98318e-18	4.0204e-16	0.384317	0.192037
ENSG00000102241	HTATSF1	X	0.380546	7.43304e-18	4.27534e-16	42.1368	54.8569
ENSG00000118922	KLF12	13	-0.741773	8.62007e-18	4.9534e-16	1.65682	0.990525
ENSG00000119632	IFI27L2	14	-1.20809	8.80453e-18	5.0546e-16	3.70071	1.6042
ENSG00000277203	F8A1	X	-0.472963	9.44856e-18	5.4192e-16	19.8154	14.2834
ENSG00000077463	SIRT6	19	-0.488521	1.05696e-17	6.05072e-16	12.144	8.64607
ENSG00000152492	CCDC50	3	-0.392941	1.09632e-17	6.27012e-16	15.1029	11.5079
ENSG00000100625	SIX4	14	1.42089	1.10219e-17	6.29774e-16	0.113253	0.30296
ENSG00000101096	NFATC2	20	0.582271	1.2331e-17	7.03909e-16	7.99389	11.9669
ENSG00000173706	HEG1	3	-0.775378	1.36086e-17	7.76112e-16	14.2935	8.34633
ENSG00000181577	C6orf223	6	-0.844206	1.55114e-17	8.83802e-16	17.9908	10.0133
ENSG00000164647	STEAP1	7	-1.49784	1.59319e-17	9.06905e-16	1.41896	0.48968
ENSG00000172057	ORMDL3	17	0.40197	1.60945e-17	9.15305e-16	12.5542	16.5918
ENSG00000161714	PLCD3	17	0.5562	1.63439e-17	9.28616e-16	2.12823	3.12715
ENSG00000177105	RHOG	11	-0.37932	1.67979e-17	9.53517e-16	99.4259	76.4326
ENSG00000275832	ARHGAP23	17	0.841361	1.76322e-17	9.99938e-16	0.868469	1.55294
ENSG00000111186	WNT5B	12	1.88759	1.8497e-17	1.048e-15	0.0683763	0.25346
ENSG00000182118	FAM89A	1	-0.478521	1.88876e-17	1.06913e-15	10.7139	7.69936
ENSG00000124588	NQO2	6	-0.768927	1.89181e-17	1.06986e-15	0.540795	0.316983
ENSG00000163428	LRRC58	3	0.449157	1.94081e-17	1.09655e-15	23.1941	31.669
ENSG00000071537	SEL1L	14	-0.437637	2.02263e-17	1.14171e-15	14.2449	10.518
ENSG00000119682	AREL1	14	-0.348862	2.03245e-17	1.14619e-15	13.5864	10.6696
ENSG00000212864	RNF208	9	-0.596736	2.09701e-17	1.1815e-15	9.32702	6.16687
ENSG00000106105	GARS1	7	-0.363772	2.17123e-17	1.22218e-15	87.0262	67.6294
ENSG00000130818	ZNF426	19	0.624694	2.22778e-17	1.25285e-15	1.22185	1.87842
ENSG00000136732	GYPC	2	-0.493813	2.44386e-17	1.37182e-15	101.392	71.9989
ENSG00000172262	ZNF131	5	0.365746	2.45748e-17	1.37819e-15	4.87637	6.28433
ENSG00000108819	PPP1R9B	17	-0.642348	2.48487e-17	1.39226e-15	33.924	21.7254
ENSG00000056558	TRAF1	9	-0.630753	2.53411e-17	1.41854e-15	86.7576	56.0186
ENSG00000136100	VPS36	13	0.469575	2.66474e-17	1.49029e-15	4.57982	6.34731
ENSG00000117602	RCAN3	1	0.358538	2.78688e-17	1.55716e-15	25.3011	32.4377
ENSG00000137821	LRRC49	15	-1.30751	3.00968e-17	1.67856e-15	0.204794	0.0824926
ENSG00000147180	ZNF711	X	-1.6978	3.08282e-17	1.71777e-15	0.283361	0.0885221
ENSG00000163946	TASOR	3	-0.354276	3.1979e-17	1.78025e-15	23.3107	18.2305
ENSG00000171115	GIMAP8	7	1.49391	3.32865e-17	1.85134e-15	0.12975	0.367319
ENSG00000130164	LDLR	19	-0.517471	3.43727e-17	1.91e-15	10.2318	7.13997
ENSG00000163378	EOGT	3	-1.61644	3.85468e-17	2.13998e-15	0.263356	0.0823821
ENSG00000119616	FCF1	14	-0.319352	4.01922e-17	2.22929e-15	23.0313	18.4578
ENSG00000185950	IRS2	13	-0.526025	4.34471e-17	2.40762e-15	3.32596	2.31211
ENSG00000119772	DNMT3A	2	0.732607	4.662e-17	2.58109e-15	2.68993	4.46717
ENSG00000103888	CEMIP	15	2.80169	4.71288e-17	2.60688e-15	0.0273762	0.194314
ENSG00000026652	AGPAT4	6	-1.05092	4.83716e-17	2.67318e-15	0.20968	0.101573
ENSG00000134333	LDHA	11	-0.497938	4.84491e-17	2.67502e-15	613.854	434.68
ENSG00000106367	AP1S1	7	-0.424018	4.85854e-17	2.68011e-15	39.8824	29.75
ENSG00000138190	EXOC6	10	-0.443624	5.01794e-17	2.76552e-15	6.01519	4.43051
ENSG00000040199	PHLPP2	16	0.479014	5.13945e-17	2.82992e-15	1.58454	2.20504
ENSG00000153132	CLGN	4	-0.712582	5.15305e-17	2.83483e-15	4.57183	2.79356
ENSG00000196172	ZNF681	19	-1.16479	5.19552e-17	2.85561e-15	0.398025	0.178859
ENSG00000168993	CPLX1	4	1.65816	5.4183e-17	2.97535e-15	0.169356	0.534515
ENSG00000109101	FOXN1	17	3.04347	5.56447e-17	3.05285e-15	0.0187735	0.159291
ENSG00000183087	GAS6	13	3.45204	5.57313e-17	3.05484e-15	0.00764626	0.0866433
ENSG00000004468	CD38	4	0.661216	5.79771e-17	3.17507e-15	1.15209	1.8277
ENSG00000105278	ZFR2	19	-1.61808	6.1167e-17	3.34674e-15	0.226937	0.0734936
ENSG00000123992	DNPEP	2	0.432573	6.5501e-17	3.58064e-15	16.0926	21.7181
ENSG00000166780	BMERB1	16	-0.864697	6.73036e-17	3.67587e-15	2.54824	1.39816
ENSG00000170684	ZNF296	19	0.599713	6.83024e-17	3.72706e-15	6.94701	10.5219
ENSG00000144802	NFKBIZ	3	-1.43919	6.97643e-17	3.80341e-15	1.042	0.381282
ENSG00000185105	MYADML2	17	0.846193	7.12278e-17	3.87971e-15	1.15967	2.095
ENSG00000109689	STIM2	4	0.44404	7.49579e-17	4.07922e-15	2.34511	3.19184
ENSG00000178764	ZHX2	8	-0.860296	7.96454e-17	4.33042e-15	3.28567	1.80476
ENSG00000188404	SELL	1	-0.90843	8.4212e-17	4.57462e-15	13.4554	7.17837
ENSG00000075826	SEC31B	10	-0.993595	8.44165e-17	4.58161e-15	1.10969	0.553574
ENSG00000165568	AKR1E2	10	-0.799372	8.61317e-17	4.67053e-15	2.35819	1.35876
ENSG00000065413	ANKRD44	2	-0.44125	8.68729e-17	4.70651e-15	2.98007	2.19351
ENSG00000135919	SERPINE2	2	-0.59191	8.72027e-17	4.72016e-15	1.94645	1.28792
ENSG00000197785	ATAD3A	1	0.370131	8.74426e-17	4.72892e-15	29.0397	37.5296
ENSG00000085733	CTTN	11	-1.0109	9.19161e-17	4.962e-15	8.48849	4.20852
ENSG00000133142	TCEAL4	X	1.4074	9.18591e-17	4.962e-15	0.256581	0.682266
ENSG00000182809	CRIP2	14	1.58937	9.75126e-17	5.25944e-15	0.353933	1.07175
ENSG00000105612	DNASE2	19	-0.456437	9.81203e-17	5.28751e-15	11.8038	8.59508
ENSG00000136573	BLK	8	0.421077	1.02571e-16	5.52243e-15	8.3471	11.1835
ENSG00000256797	KLRF2	12	0.885641	1.03361e-16	5.56004e-15	5.57789	10.3354
ENSG00000158716	DUSP23	1	-0.756905	1.0474e-16	5.62923e-15	8.19084	4.85687
ENSG00000163466	ARPC2	2	-0.322568	1.06651e-16	5.72587e-15	112.509	89.9702
ENSG00000143379	SETDB1	1	0.415401	1.06727e-16	5.72587e-15	5.02666	6.70011
ENSG00000188070	C11orf95	11	0.627555	1.07291e-16	5.75102e-15	2.47313	3.81751
ENSG00000131697	NPHP4	1	-0.464932	1.10055e-16	5.89398e-15	3.00986	2.17667
ENSG00000136144	RCBTB1	13	-0.456579	1.10707e-16	5.92364e-15	4.9009	3.56868
ENSG00000069667	RORA	15	0.684775	1.11224e-16	5.94608e-15	0.391309	0.629834
ENSG00000135362	PRR5L	11	1.35047	1.14924e-16	6.13847e-15	0.271014	0.693562
ENSG00000184384	MAML2	11	0.837359	1.15101e-16	6.14249e-15	0.397633	0.706411
ENSG00000264230	ANXA8L1	10	1.56969	1.15682e-16	6.1681e-15	0.350478	1.04503
ENSG00000179954	SSC5D	19	-1.90221	1.29936e-16	6.92203e-15	0.149904	0.03863
ENSG00000149485	FADS1	11	-0.55794	1.32352e-16	7.04451e-15	12.4143	8.42815
ENSG00000107738	VSIR	10	0.932028	1.35486e-16	7.20501e-15	0.740946	1.42002
ENSG00000157303	SUSD3	9	0.503842	1.36195e-16	7.23637e-15	27.227	38.6334
ENSG00000160991	ORAI2	7	0.434373	1.36783e-16	7.26121e-15	30.1999	40.809
ENSG00000172671	ZFAND4	10	-0.460115	1.40813e-16	7.46861e-15	3.2278	2.34443
ENSG00000131149	GSE1	16	0.549152	1.56005e-16	8.26719e-15	14.5319	21.2612
ENSG00000172794	RAB37	17	0.608679	1.56636e-16	8.29336e-15	5.85819	8.94053
ENSG00000101298	SNPH	20	-1.1004	1.672e-16	8.84496e-15	0.584562	0.270257
ENSG00000109062	SLC9A3R1	17	0.447219	1.73701e-16	9.18084e-15	130.019	177.289
ENSG00000172725	CORO1B	11	0.598568	1.77337e-16	9.36487e-15	2.12399	3.21512
ENSG00000021300	PLEKHB1	11	-0.443129	1.80485e-16	9.52282e-15	5.21892	3.84517
ENSG00000102393	GLA	X	-0.434155	1.82395e-16	9.61524e-15	11.641	8.62107
ENSG00000142303	ADAMTS10	19	1.04068	2.0445e-16	1.07685e-14	0.313226	0.640662
ENSG00000162777	DENND2D	1	-0.636979	2.04873e-16	1.07814e-14	3.12058	2.00762
ENSG00000122862	SRGN	10	-0.591391	2.05531e-16	1.08067e-14	51.0048	33.8853
ENSG00000173894	CBX2	17	0.435955	2.17728e-16	1.14381e-14	30.0654	40.6629
ENSG00000006831	ADIPOR2	12	0.355161	2.29234e-16	1.20321e-14	26.7213	34.1866
ENSG00000227507	LTB	6	0.527983	2.43944e-16	1.27931e-14	5.28463	7.6178
ENSG00000121858	TNFSF10	3	-0.365421	2.44534e-16	1.2813e-14	51.8004	40.1988
ENSG00000140948	ZCCHC14	16	0.604144	2.62097e-16	1.37095e-14	1.20661	1.82983
ENSG00000102409	BEX4	X	-1.60637	2.63619e-16	1.37773e-14	1.01331	0.32915
ENSG00000143641	GALNT2	1	0.428786	2.65413e-16	1.38591e-14	15.7343	21.1851
ENSG00000125651	GTF2F1	19	-0.417886	2.70826e-16	1.41296e-14	84.1287	62.9552
ENSG00000163689	C3orf67	3	-0.722413	2.75072e-16	1.43388e-14	0.820663	0.49978
ENSG00000203778	FAM229B	6	-0.883853	2.8763e-16	1.49805e-14	1.61161	0.875633
ENSG00000008853	RHOBTB2	8	0.584405	2.90125e-16	1.50975e-14	5.70571	8.5525
ENSG00000154102	C16orf74	16	1.61007	2.98565e-16	1.55233e-14	0.211079	0.645159
ENSG00000138185	ENTPD1	10	-0.508836	2.99856e-16	1.55771e-14	0.962488	0.67694
ENSG00000138448	ITGAV	2	-0.9774	3.02449e-16	1.56983e-14	0.502744	0.253627
ENSG00000049860	HEXB	5	-0.498391	3.24383e-16	1.68224e-14	7.64569	5.4173
ENSG00000108622	ICAM2	17	-0.502849	3.31878e-16	1.71964e-14	10.9003	7.69171
ENSG00000111679	PTPN6	12	0.92394	3.46651e-16	1.79312e-14	1.06395	2.02356
ENSG00000007866	TEAD3	6	1.56232	3.63575e-16	1.87906e-14	0.149351	0.444207
ENSG00000159840	ZYX	7	-0.395885	3.79701e-16	1.96073e-14	100.9	76.6837
ENSG00000171298	GAA	17	0.678487	3.9481e-16	2.03702e-14	1.42374	2.27835
ENSG00000112309	B3GAT2	6	-1.10034	4.0311e-16	2.07807e-14	0.425764	0.198117
ENSG00000080845	DLGAP4	20	0.461102	4.22528e-16	2.17632e-14	4.25758	5.8558
ENSG00000112303	VNN2	6	-0.57813	4.37333e-16	2.25067e-14	4.29241	2.8765
ENSG00000136295	TTYH3	7	0.55378	4.44525e-16	2.28574e-14	2.98255	4.37532
ENSG00000009790	TRAF3IP3	1	0.354858	4.52754e-16	2.32608e-14	6.32339	8.08765
ENSG00000169554	ZEB2	2	-2.76203	4.70405e-16	2.41472e-14	0.0252692	0.00367851
ENSG00000165646	SLC18A2	10	2.01457	4.90111e-16	2.51375e-14	0.0922042	0.376944
ENSG00000159023	EPB41	1	0.318778	5.09415e-16	2.61055e-14	6.75073	8.41974
ENSG00000177311	ZBTB38	3	-0.477221	5.22149e-16	2.67354e-14	1.49604	1.07358
ENSG00000134247	PTGFRN	1	-0.945536	5.25064e-16	2.6862e-14	0.635421	0.328401
ENSG00000164930	FZD6	8	0.407107	5.31236e-16	2.71549e-14	9.36279	12.4271
ENSG00000147853	AK3	9	-0.368628	5.34646e-16	2.73061e-14	26.2243	20.3204
ENSG00000113282	CLINT1	5	-0.295348	5.54217e-16	2.82819e-14	32.6413	26.6007
ENSG00000180739	S1PR5	19	-1.88597	5.63277e-16	2.872e-14	0.3714	0.101815
ENSG00000092841	MYL6	12	-0.409234	5.72771e-16	2.91796e-14	39.1765	29.503
ENSG00000035720	STAP1	4	0.717351	5.82768e-16	2.96639e-14	6.94881	11.4444
ENSG00000001630	CYP51A1	7	-0.608354	5.96784e-16	3.03519e-14	2.97637	1.9518
ENSG00000198816	ZNF358	19	3.35972	6.43084e-16	3.26792e-14	0.021476	0.234749
ENSG00000137312	FLOT1	6	-0.594058	6.80981e-16	3.45471e-14	3.02435	2.00815
ENSG00000101197	BIRC7	20	2.6249	6.93428e-16	3.51492e-14	0.0658003	0.410761
ENSG00000126934	MAP2K2	19	-0.341822	7.16222e-16	3.62742e-14	40.4407	31.9073
ENSG00000144040	SFXN5	2	0.841496	7.44225e-16	3.7661e-14	0.249041	0.445292
ENSG00000100079	LGALS2	22	4.04497	7.61725e-16	3.85145e-14	0.0269476	0.499646
ENSG00000186810	CXCR3	X	0.572099	7.84345e-16	3.96251e-14	12.7821	19.0276
ENSG00000162078	ZG16B	16	-0.780503	7.86168e-16	3.96842e-14	2.76902	1.61763
ENSG00000072401	UBE2D1	10	-0.462893	7.93208e-16	4.00062e-14	10.9615	7.96067
ENSG00000182472	CAPN12	19	1.389	8.0097e-16	4.03641e-14	0.158045	0.416789
ENSG00000163001	CFAP36	2	-0.404693	8.1131e-16	4.08512e-14	11.3143	8.54449
ENSG00000004864	SLC25A13	7	0.442829	8.35133e-16	4.20159e-14	16.5411	22.4901
ENSG00000198053	SIRPA	20	4.75031	8.49125e-16	4.26844e-14	0.00226583	0.072916
ENSG00000140876	NUDT7	16	-1.05934	8.64227e-16	4.34075e-14	1.63664	0.781139
ENSG00000204592	HLA.E	6	0.480465	9.01247e-16	4.52295e-14	7.20197	10.0607
ENSG00000188883	KLRG2	7	-1.57027	9.33194e-16	4.67553e-14	0.617658	0.205239
ENSG00000049323	LTBP1	2	-0.58936	9.32823e-16	4.67553e-14	8.88991	5.90381
ENSG00000197619	ZNF615	19	-0.682935	9.56427e-16	4.78798e-14	1.49871	0.930885
ENSG00000105369	CD79A	19	0.963793	9.5899e-16	4.79685e-14	1.84827	3.61059
ENSG00000112715	VEGFA	6	-0.706378	9.66279e-16	4.82933e-14	4.30207	2.63372
ENSG00000187808	SOWAHD	X	2.06318	9.68998e-16	4.83892e-14	0.122668	0.517717
ENSG00000169764	UGP2	2	-0.395564	1.02438e-15	5.11129e-14	41.0345	31.197
ENSG00000125266	EFNB2	13	0.835131	1.11095e-15	5.53868e-14	0.911589	1.61992
ENSG00000110076	NRXN2	11	1.1896	1.2019e-15	5.9872e-14	0.0887922	0.2014
ENSG00000106785	TRIM14	9	0.415909	1.2566e-15	6.25453e-14	15.4065	20.5588
ENSG00000170775	GPR37	7	-1.0115	1.26226e-15	6.27328e-14	0.590511	0.2901
ENSG00000107798	LIPA	10	-0.368352	1.26244e-15	6.27328e-14	13.7749	10.6807
ENSG00000170006	TMEM154	4	-0.619026	1.29162e-15	6.41303e-14	1.35808	0.882285
ENSG00000067445	TRO	X	-1.52413	1.37408e-15	6.81688e-14	0.217905	0.077395
ENSG00000073803	MAP3K13	3	-0.485318	1.37897e-15	6.83552e-14	1.32839	0.951975
ENSG00000154096	THY1	11	-0.608111	1.4437e-15	7.15056e-14	46.1537	30.2732
ENSG00000013583	HEBP1	12	-0.781775	1.46024e-15	7.22144e-14	2.78616	1.62074
ENSG00000034677	RNF19A	8	-0.496775	1.46039e-15	7.22144e-14	5.70103	4.04057
ENSG00000121895	TMEM156	4	-0.687883	1.47462e-15	7.28584e-14	6.03292	3.73825
ENSG00000106086	PLEKHA8	7	-0.41841	1.4869e-15	7.34054e-14	2.54808	1.9056
ENSG00000115009	CCL20	2	-1.22724	1.58709e-15	7.8288e-14	1.29768	0.547334
ENSG00000100749	VRK1	14	-0.362453	1.61381e-15	7.9541e-14	52.2956	40.6849
ENSG00000165801	ARHGEF40	14	1.87832	1.74801e-15	8.59459e-14	0.0448695	0.164244
ENSG00000148019	CEP78	9	0.419385	1.84673e-15	9.06527e-14	2.30044	3.0761
ENSG00000215717	TMEM167B	1	-0.388481	1.84647e-15	9.06527e-14	9.47872	7.24031
ENSG00000135083	CCNJL	5	1.50247	1.87488e-15	9.196e-14	0.0626618	0.177128
ENSG00000162490	DRAXIN	1	1.06841	1.92234e-15	9.42118e-14	0.342213	0.71464
ENSG00000111328	CDK2AP1	12	-0.364828	1.93609e-15	9.48092e-14	20.4811	15.9025
ENSG00000196712	NF1	17	-0.412708	1.9386e-15	9.48554e-14	6.94461	5.21605
ENSG00000029153	ARNTL2	12	-0.493625	1.95821e-15	9.57376e-14	4.29567	3.04567
ENSG00000112812	PRSS16	6	-0.658843	1.98626e-15	9.70306e-14	1.27114	0.807079
ENSG00000196937	FAM3C	7	0.522449	2.05349e-15	1.00153e-13	5.88652	8.45327
ENSG00000100985	MMP9	20	0.727125	2.09589e-15	1.02139e-13	2.43867	4.03832
ENSG00000013619	MAMLD1	X	-2.8719	2.12024e-15	1.03243e-13	0.0982884	0.0131955
ENSG00000081913	PHLPP1	18	0.575032	2.21157e-15	1.07604e-13	1.24719	1.85436
ENSG00000086289	EPDR1	7	-0.412839	2.33804e-15	1.13575e-13	17.5481	13.1879
ENSG00000138083	SIX3	2	-0.965806	2.33642e-15	1.13575e-13	1.41258	0.722855
ENSG00000171757	LRRC34	3	-1.68189	2.44767e-15	1.18805e-13	0.218023	0.069179
ENSG00000065911	MTHFD2	2	-0.332107	2.47248e-15	1.19913e-13	135.431	107.586
ENSG00000136068	FLNB	3	0.349418	2.49884e-15	1.21095e-13	32.1845	41.0032
ENSG00000106624	AEBP1	7	-1.62209	2.54919e-15	1.23436e-13	0.384323	0.125418
ENSG00000153029	MR1	1	-0.532153	2.66936e-15	1.29152e-13	2.01326	1.39207
ENSG00000133935	ERG28	14	-0.415178	2.85537e-15	1.38042e-13	21.3763	16.0487
ENSG00000198400	NTRK1	1	1.67068	3.00389e-15	1.45106e-13	0.0812901	0.261188
ENSG00000160224	AIRE	21	3.46127	3.04547e-15	1.46997e-13	0.00851673	0.0973735
ENSG00000102908	NFAT5	16	-0.848227	3.1074e-15	1.49867e-13	8.33927	4.63037
ENSG00000123358	NR4A1	12	-1.37705	3.12946e-15	1.50811e-13	1.69156	0.647061
ENSG00000105246	EBI3	19	-0.957052	3.1611e-15	1.52215e-13	5.3872	2.77564
ENSG00000143970	ASXL2	2	-0.522148	3.1731e-15	1.52671e-13	8.66341	6.03025
ENSG00000112210	RAB23	6	-0.505692	3.20586e-15	1.54126e-13	3.35553	2.35893
ENSG00000130787	HIP1R	12	0.477173	3.24129e-15	1.55705e-13	4.77755	6.64606
ENSG00000141699	RETREG3	17	-0.381904	3.27235e-15	1.57073e-13	9.92438	7.61895
ENSG00000136754	ABI1	10	-0.380189	3.30103e-15	1.58324e-13	22.9313	17.6294
ENSG00000136770	DNAJC1	10	-0.557211	3.47408e-15	1.66492e-13	5.53512	3.76001
ENSG00000196876	SCN8A	12	-0.777625	3.53116e-15	1.69094e-13	0.493582	0.287001
ENSG00000219545	UMAD1	7	-0.637784	3.68869e-15	1.76498e-13	2.31273	1.49318
ENSG00000149599	DUSP15	20	1.01457	3.78901e-15	1.81013e-13	2.29827	4.64263
ENSG00000112759	SLC29A1	6	0.35604	3.80656e-15	1.81708e-13	63.403	81.1526
ENSG00000147872	PLIN2	9	-0.490403	3.98413e-15	1.89885e-13	3.22856	2.29893
ENSG00000138496	PARP9	3	0.495863	4.03414e-15	1.92117e-13	6.85705	9.67606
ENSG00000167658	EEF2	19	-0.376955	4.18915e-15	1.99343e-13	1505.04	1158.98
ENSG00000070159	PTPN3	9	-0.564355	4.21347e-15	2.00343e-13	2.24141	1.51111
ENSG00000026508	CD44	11	0.35706	4.34714e-15	2.06537e-13	44.4356	56.9175
ENSG00000110013	SIAE	11	-1.07779	4.79025e-15	2.27411e-13	0.331589	0.158075
ENSG00000119673	ACOT2	14	-0.595518	4.96518e-15	2.35531e-13	6.59872	4.3791
ENSG00000124374	PAIP2B	2	-0.705586	5.08956e-15	2.41243e-13	1.04147	0.638876
ENSG00000269404	SPIB	19	1.07801	5.13592e-15	2.4325e-13	1.31721	2.77732
ENSG00000084444	FAM234B	12	-0.639837	5.19312e-15	2.45767e-13	1.60707	1.03473
ENSG00000142798	HSPG2	1	0.83447	5.25745e-15	2.48617e-13	0.589051	1.0482
ENSG00000104427	ZC2HC1A	8	-0.698304	5.28203e-15	2.49585e-13	1.49467	0.919862
ENSG00000102048	ASB9	X	-0.598158	5.29565e-15	2.50034e-13	4.2191	2.781
ENSG00000116922	C1orf109	1	0.3539	5.83809e-15	2.75431e-13	7.8838	10.0769
ENSG00000171016	PYGO1	15	1.02748	5.8844e-15	2.774e-13	0.145887	0.297982
ENSG00000105255	FSD1	19	-0.503078	6.14652e-15	2.89531e-13	11.7211	8.26797
ENSG00000198934	MAGEE1	X	-0.575805	6.60929e-15	3.11088e-13	3.1763	2.12943
ENSG00000140092	FBLN5	14	-0.544616	6.7009e-15	3.15155e-13	3.65972	2.50319
ENSG00000119326	CTNNAL1	9	0.51504	6.81505e-15	3.20276e-13	5.48554	7.83966
ENSG00000106829	TLE4	9	0.434645	6.8342e-15	3.20927e-13	2.08431	2.81559
ENSG00000196839	ADA	20	0.39292	6.9074e-15	3.24113e-13	12.4121	16.3062
ENSG00000188486	H2AX	11	0.449682	7.19915e-15	3.37542e-13	60.8777	83.1697
ENSG00000151117	TMEM86A	11	-0.685298	7.21587e-15	3.38064e-13	1.55389	0.968243
ENSG00000153684	GOLGA8F	15	3.29932	7.37191e-15	3.45108e-13	0.00792405	0.0818058
ENSG00000176092	CRYBG2	1	1.42064	8.24388e-15	3.8563e-13	0.0763116	0.206227
ENSG00000069702	TGFBR3	1	0.536484	8.28501e-15	3.87255e-13	1.19169	1.72716
ENSG00000148634	HERC4	10	-0.380017	8.48582e-15	3.96336e-13	3.17574	2.44173
ENSG00000166886	NAB2	12	0.448843	8.51109e-15	3.9721e-13	7.57806	10.3346
ENSG00000129990	SYT5	19	-1.518	9.60419e-15	4.4788e-13	0.251358	0.0873299
ENSG00000188505	NCCRP1	19	3.1766	1.01354e-14	4.72288e-13	0.0263311	0.242553
ENSG00000148468	FAM171A1	10	-0.549721	1.02246e-14	4.76079e-13	7.7965	5.3196
ENSG00000104953	TLE6	19	-0.841834	1.09022e-14	5.0724e-13	1.13106	0.626007
ENSG00000158813	EDA	X	-1.25201	1.09705e-14	5.10026e-13	0.242894	0.100672
ENSG00000112367	FIG4	6	-0.519343	1.10933e-14	5.15343e-13	4.02549	2.8123
ENSG00000137944	KYAT3	1	-0.396914	1.14792e-14	5.32858e-13	22.2134	16.8639
ENSG00000205426	KRT81	12	0.879297	1.24356e-14	5.76815e-13	5.77993	10.6417
ENSG00000182575	NXPH3	17	-1.3527	1.25403e-14	5.81227e-13	0.422709	0.164104
ENSG00000066583	ISOC1	5	-0.374008	1.28684e-14	5.9575e-13	28.9537	22.3537
ENSG00000187678	SPRY4	5	0.791806	1.28733e-14	5.9575e-13	0.803522	1.38685
ENSG00000077585	GPR137B	1	-0.450527	1.29436e-14	5.98546e-13	7.94167	5.79956
ENSG00000048052	HDAC9	7	0.693816	1.32299e-14	6.1132e-13	0.246982	0.398071
ENSG00000090061	CCNK	14	-0.316904	1.35398e-14	6.2516e-13	13.5812	10.9001
ENSG00000164400	CSF2	5	-0.630301	1.41198e-14	6.51444e-13	9.73264	6.27725
ENSG00000152749	GPR180	13	-0.369774	1.48176e-14	6.8312e-13	6.36964	4.93104
ENSG00000054277	OPN3	1	-0.606221	1.55886e-14	7.17572e-13	5.79666	3.80298
ENSG00000040933	INPP4A	2	0.313338	1.61321e-14	7.4203e-13	4.59945	5.71326
ENSG00000139269	INHBE	12	-1.64793	1.6447e-14	7.55938e-13	1.046	0.329649
ENSG00000095637	SORBS1	10	1.14043	1.676e-14	7.69742e-13	0.0886345	0.195596
ENSG00000031081	ARHGAP31	3	-0.535435	1.78705e-14	8.20122e-13	4.35891	3.00251
ENSG00000137801	THBS1	15	1.75252	1.82372e-14	8.36319e-13	0.0319993	0.108956
ENSG00000006282	SPATA20	17	-0.506914	1.8256e-14	8.36547e-13	3.08319	2.17025
ENSG00000006638	TBXA2R	19	1.56063	1.88947e-14	8.65162e-13	0.307429	0.910312
ENSG00000115325	DOK1	2	-0.557087	1.97316e-14	9.028e-13	6.37436	4.32989
ENSG00000089127	OAS1	12	-0.661226	2.00595e-14	9.17107e-13	1.69796	1.07268
ENSG00000204160	ZDHHC18	1	-0.346315	2.01412e-14	9.20151e-13	10.6945	8.41479
ENSG00000071282	LMCD1	3	-0.729315	2.05353e-14	9.37451e-13	1.03975	0.624974
ENSG00000113441	LNPEP	5	-0.501345	2.10151e-14	9.58628e-13	8.81369	6.22565
ENSG00000118257	NRP2	2	0.917045	2.12989e-14	9.70845e-13	0.160127	0.300735
ENSG00000198668	CALM1	14	-0.315877	2.20362e-14	1.0037e-12	49.5193	39.7852
ENSG00000140950	MEAK7	16	-0.390749	2.22354e-14	1.01201e-12	3.01143	2.29796
ENSG00000154040	CABYR	18	-1.62362	2.38838e-14	1.08622e-12	0.325151	0.101299
ENSG00000157978	LDLRAP1	1	0.472675	2.56166e-14	1.16328e-12	4.42867	6.15353
ENSG00000137941	TTLL7	1	-1.70612	2.56873e-14	1.16562e-12	0.105204	0.0323034
ENSG00000159461	AMFR	16	-0.391074	2.84169e-14	1.28852e-12	16.6793	12.7248
ENSG00000150457	LATS2	13	0.731956	2.98121e-14	1.35077e-12	0.511645	0.849973
ENSG00000105220	GPI	19	-0.304502	3.09704e-14	1.40115e-12	74.6967	60.4797
ENSG00000000457	SCYL3	1	-0.447468	3.20979e-14	1.45108e-12	3.15517	2.31397
ENSG00000165164	CFAP47	X	-1.21136	3.24271e-14	1.46487e-12	0.156813	0.0683397
ENSG00000184986	TMEM121	14	-1.19776	3.44727e-14	1.55497e-12	1.00168	0.436979
ENSG00000117226	GBP3	1	0.513168	3.47275e-14	1.56529e-12	2.03001	2.89403
ENSG00000183963	SMTN	22	-0.648138	4.02935e-14	1.81482e-12	0.570779	0.362951
ENSG00000182093	GET1	21	-0.536552	4.03592e-14	1.81643e-12	1.65674	1.14483
ENSG00000106077	ABHD11	7	0.468417	4.05094e-14	1.82184e-12	5.44653	7.54155
ENSG00000170231	FABP6	5	-0.621829	4.06953e-14	1.82884e-12	11.8399	7.71686
ENSG00000171777	RASGRP4	19	2.06182	4.11272e-14	1.84689e-12	0.0732606	0.308814
ENSG00000158815	FGF17	8	1.1846	4.13243e-14	1.85436e-12	0.723611	1.64563
ENSG00000099337	KCNK6	19	-0.555792	4.1551e-14	1.86316e-12	3.18181	2.15796
ENSG00000172893	DHCR7	11	-0.319826	4.39463e-14	1.96765e-12	30.2526	24.2367
ENSG00000157014	TATDN2	3	0.335105	4.42395e-14	1.97932e-12	8.05492	10.1631
ENSG00000101342	TLDC2	20	1.66939	4.54539e-14	2.03215e-12	0.126301	0.40835
ENSG00000138835	RGS3	9	0.806088	4.5728e-14	2.0429e-12	0.339824	0.595928
ENSG00000136111	TBC1D4	13	0.470083	4.5849e-14	2.0468e-12	7.54204	10.4454
ENSG00000206190	ATP10A	15	-0.986091	4.66542e-14	2.08121e-12	0.190557	0.0960382
ENSG00000101856	PGRMC1	X	-0.409213	4.67811e-14	2.08534e-12	66.6247	50.1896
ENSG00000100911	PSME2	14	0.421123	4.70905e-14	2.09759e-12	27.3549	36.6358
ENSG00000143507	DUSP10	1	0.501667	4.77482e-14	2.12532e-12	9.08207	12.8478
ENSG00000185304	RGPD2	2	-0.674776	4.80881e-14	2.13888e-12	1.85107	1.15988
ENSG00000141232	TOB1	17	0.522873	4.91215e-14	2.18324e-12	6.86733	9.8825
ENSG00000183629	GOLGA8G	15	2.67635	4.96855e-14	2.20669e-12	0.0121953	0.0808673
ENSG00000079263	SP140	2	0.344832	5.11425e-14	2.26974e-12	7.82968	9.93682
ENSG00000124140	SLC12A5	20	0.75664	5.32607e-14	2.36202e-12	0.284762	0.483945
ENSG00000169896	ITGAM	16	1.94364	5.42875e-14	2.40579e-12	0.0360301	0.139997
ENSG00000140859	KIFC3	16	2.07043	5.6216e-14	2.48762e-12	0.0184708	0.0776865
ENSG00000189266	PNRC2	1	0.371026	5.64471e-14	2.49602e-12	42.3801	54.82
ENSG00000112576	CCND3	6	0.407512	5.8754e-14	2.59614e-12	15.9061	21.1043
ENSG00000187676	B3GLCT	13	-0.462285	6.0011e-14	2.64782e-12	3.57698	2.58879
ENSG00000166501	PRKCB	16	0.869136	6.3697e-14	2.80637e-12	0.16278	0.298315
ENSG00000157827	FMNL2	2	0.69047	6.62831e-14	2.91819e-12	0.720773	1.16077
ENSG00000164932	CTHRC1	8	0.956184	6.78438e-14	2.98474e-12	1.87478	3.65353
ENSG00000196220	SRGAP3	3	0.881299	6.93678e-14	3.04957e-12	0.088838	0.163677
ENSG00000008256	CYTH3	7	0.737333	7.58762e-14	3.33328e-12	0.50493	0.837649
ENSG00000188620	HMX3	10	-2.29707	7.77008e-14	3.40849e-12	0.227401	0.0459095
ENSG00000213619	NDUFS3	11	0.341995	7.92518e-14	3.47401e-12	23.5975	29.9184
ENSG00000175197	DDIT3	12	-0.802192	8.04097e-14	3.52222e-12	4.5219	2.58888
ENSG00000139800	ZIC5	13	0.7838	8.0705e-14	3.53261e-12	0.57463	0.98759
ENSG00000138698	RAP1GDS1	4	-0.321217	8.28232e-14	3.62271e-12	19.3478	15.4846
ENSG00000128585	MKLN1	7	-0.382031	8.41974e-14	3.68016e-12	8.88082	6.81353
ENSG00000240204	SMKR1	7	-0.575842	8.57384e-14	3.74482e-12	19.2167	12.9187
ENSG00000114529	C3orf52	3	-2.16043	9.62467e-14	4.20076e-12	0.116786	0.0251633
ENSG00000181744	DIPK2A	3	-0.550794	1.12579e-13	4.90655e-12	4.80385	3.27881
ENSG00000127666	TICAM1	19	-0.674233	1.12874e-13	4.91584e-12	9.19873	5.75305
ENSG00000197457	STMN3	20	0.569455	1.19481e-13	5.19988e-12	8.05681	11.9693
ENSG00000042445	RETSAT	2	-0.384087	1.20597e-13	5.24469e-12	12.0717	9.24584
ENSG00000138029	HADHB	2	-0.357832	1.22367e-13	5.31785e-12	57.6649	45.0032
ENSG00000112983	BRD8	5	0.438278	1.25038e-13	5.43002e-12	4.691	6.35031
ENSG00000131196	NFATC1	18	-0.507091	1.28386e-13	5.57143e-12	2.12041	1.48784
ENSG00000082458	DLG3	X	0.320257	1.31087e-13	5.68457e-12	5.25212	6.56155
ENSG00000158458	NRG2	5	-1.57844	1.32232e-13	5.73013e-12	0.23704	0.0785472
ENSG00000198944	SOWAHA	5	-0.928386	1.36789e-13	5.92337e-12	1.22268	0.64654
ENSG00000196405	EVL	14	0.357704	1.49221e-13	6.44789e-12	11.5213	14.767
ENSG00000143147	GPR161	1	-0.894599	1.49346e-13	6.4487e-12	0.27543	0.147299
ENSG00000067840	PDZD4	X	1.42414	1.54971e-13	6.68681e-12	0.142781	0.380328
ENSG00000077150	NFKB2	10	-0.389348	1.68268e-13	7.25022e-12	49.4706	37.7607
ENSG00000101974	ATP11C	X	-0.395617	1.74694e-13	7.52177e-12	18.1189	13.7734
ENSG00000267060	PTGES3L	17	-1.71521	1.79502e-13	7.7233e-12	0.492714	0.146841
ENSG00000151208	DLG5	10	0.712644	1.83184e-13	7.87611e-12	0.530958	0.868447
ENSG00000167476	JSRP1	19	-0.775439	1.84419e-13	7.9208e-12	2.0253	1.18103
ENSG00000172005	MAL	2	-0.601284	1.84484e-13	7.9208e-12	21.0916	13.9289
ENSG00000110002	VWA5A	11	-1.33715	1.85735e-13	7.96885e-12	0.232522	0.0927815
ENSG00000274180	NATD1	17	0.53367	1.90471e-13	8.1663e-12	1.14225	1.65256
ENSG00000173334	TRIB1	8	-0.649337	1.9108e-13	8.1866e-12	1.94639	1.23281
ENSG00000072682	P4HA2	5	-0.454413	1.93189e-13	8.2711e-12	4.30545	3.14202
ENSG00000120875	DUSP4	8	0.329449	1.95169e-13	8.35e-12	5.92894	7.44408
ENSG00000163683	SMIM14	4	-0.343837	1.96645e-13	8.40719e-12	14.3609	11.3119
ENSG00000089199	CHGB	20	-0.902785	1.98167e-13	8.46628e-12	0.656881	0.34833
ENSG00000091436	MAP3K20	2	-0.319081	1.98954e-13	8.49396e-12	3.82845	3.0688
ENSG00000037474	NSUN2	5	0.313759	1.9998e-13	8.53175e-12	23.2978	28.9508
ENSG00000116663	FBXO6	1	0.488758	2.16593e-13	9.234e-12	11.8244	16.6131
ENSG00000163624	CDS1	4	-1.8376	2.1727e-13	9.25634e-12	0.18972	0.0512563
ENSG00000105290	APLP1	19	-0.788562	2.18564e-13	9.30492e-12	1.42686	0.820791
ENSG00000184497	TMEM255B	13	-1.57473	2.2801e-13	9.70027e-12	0.151702	0.0507683
ENSG00000120868	APAF1	12	-0.449042	2.3448e-13	9.96853e-12	2.86789	2.10371
ENSG00000145494	NDUFS6	5	0.359222	2.36528e-13	1.00486e-11	54.8297	70.3777
ENSG00000159921	GNE	9	-0.521934	2.40339e-13	1.02033e-11	4.88977	3.40609
ENSG00000112305	SMAP1	6	-0.37559	2.41558e-13	1.02407e-11	15.1972	11.7044
ENSG00000073150	PANX2	22	1.39833	2.54906e-13	1.0799e-11	0.200756	0.534028
ENSG00000111537	IFNG	12	1.31886	2.5702e-13	1.0881e-11	0.496514	1.25279
ENSG00000070087	PFN2	3	-0.49547	2.59893e-13	1.09949e-11	3.19111	2.27137
ENSG00000006042	TMEM98	17	-3.23786	2.68685e-13	1.1359e-11	0.0861276	0.00920788
ENSG00000143537	ADAM15	1	-0.403588	2.74605e-13	1.16011e-11	8.7486	6.60982
ENSG00000197982	C1orf122	1	0.436266	2.8474e-13	1.20126e-11	9.50738	12.8791
ENSG00000167202	TBC1D2B	15	-0.539877	2.87746e-13	1.21309e-11	8.52512	5.8584
ENSG00000168961	LGALS9	17	0.443955	2.88163e-13	1.21401e-11	11.5108	15.6656
ENSG00000144677	CTDSPL	3	0.48734	2.91851e-13	1.22869e-11	2.00158	2.80446
ENSG00000175707	KDF1	1	0.439961	2.94168e-13	1.23759e-11	7.1563	9.72433
ENSG00000110448	CD5	11	-0.387109	2.98407e-13	1.25455e-11	83.8997	64.1419
ENSG00000070214	SLC44A1	9	0.404701	3.13807e-13	1.31838e-11	8.38823	11.1071
ENSG00000012983	MAP4K5	14	0.403235	3.38591e-13	1.41955e-11	3.4375	4.54223
ENSG00000198961	PJA2	5	-0.348119	3.41128e-13	1.4292e-11	30.5793	24.0287
ENSG00000074842	MYDGF	19	-0.374887	3.46748e-13	1.45174e-11	58.545	45.166
ENSG00000169490	TM2D2	8	-0.400265	3.49847e-13	1.46371e-11	7.05817	5.35472
ENSG00000100368	CSF2RB	22	-0.556206	3.54135e-13	1.47757e-11	27.6574	18.7988
ENSG00000110492	MDK	11	1.6475	3.53981e-13	1.47757e-11	0.147398	0.462179
ENSG00000120265	PCMT1	6	-0.300793	3.53977e-13	1.47757e-11	71.6428	58.1692
ENSG00000073849	ST6GAL1	3	0.416273	3.63795e-13	1.51579e-11	11.9936	16.0097
ENSG00000186638	KIF24	9	0.572167	3.74907e-13	1.56102e-11	1.56991	2.33231
ENSG00000116717	GADD45A	1	-0.701917	3.76256e-13	1.56555e-11	2.99012	1.82384
ENSG00000165030	NFIL3	9	-0.62946	3.79461e-13	1.57781e-11	3.17058	2.03622
ENSG00000132688	NES	1	3.03585	3.83563e-13	1.59377e-11	0.00919273	0.0787432
ENSG00000181649	PHLDA2	11	-0.75197	3.87511e-13	1.60907e-11	9.81638	5.80759
ENSG00000100744	GSKIP	14	-0.433086	3.8792e-13	1.60967e-11	7.23477	5.36182
ENSG00000143889	HNRNPLL	2	0.400833	4.11052e-13	1.70449e-11	8.14188	10.7576
ENSG00000170921	TANC2	17	0.580893	4.1829e-13	1.73332e-11	0.364287	0.543748
ENSG00000154914	USP43	17	0.615659	4.22168e-13	1.74819e-11	1.13458	1.73585
ENSG00000072135	PTPN18	2	-0.405686	4.2575e-13	1.76182e-11	12.721	9.59671
ENSG00000142627	EPHA2	1	1.52708	4.27188e-13	1.76657e-11	0.0946404	0.270293
ENSG00000165861	ZFYVE1	14	-0.453297	4.60899e-13	1.90467e-11	2.78733	2.03455
ENSG00000125753	VASP	19	-0.320297	4.61219e-13	1.9047e-11	79.9655	64.0322
ENSG00000184227	ACOT1	14	-0.636113	4.67647e-13	1.92993e-11	4.91755	3.16785
ENSG00000083720	OXCT1	5	-0.340001	4.71091e-13	1.94282e-11	18.1515	14.3486
ENSG00000133247	KMT5C	19	0.609095	4.98505e-13	2.05308e-11	1.07761	1.64351
ENSG00000139372	TDG	12	0.389195	5.069e-13	2.08624e-11	17.2742	22.6299
ENSG00000153814	JAZF1	7	-0.487648	5.21082e-13	2.14025e-11	4.13409	2.95885
ENSG00000101255	TRIB3	20	-0.676548	5.59166e-13	2.29357e-11	36.2042	22.6463
ENSG00000109107	ALDOC	17	-0.745042	5.6402e-13	2.31191e-11	23.9263	14.2595
ENSG00000138594	TMOD3	15	-0.309237	5.65804e-13	2.31765e-11	17.3888	14.0344
ENSG00000148143	ZNF462	9	1.31527	5.67772e-13	2.32415e-11	0.0508262	0.124837
ENSG00000117984	CTSD	11	0.394466	5.85898e-13	2.39673e-11	13.6859	17.9984
ENSG00000198598	MMP17	12	1.19489	5.86988e-13	2.39957e-11	0.228273	0.520315
ENSG00000186280	KDM4D	11	-0.61186	6.02359e-13	2.46074e-11	2.2883	1.49276
ENSG00000239900	ADSL	22	0.434047	6.24193e-13	2.54822e-11	2.47515	3.34249
ENSG00000133816	MICAL2	11	-0.604956	6.3103e-13	2.5744e-11	1.362	0.894322
ENSG00000170417	TMEM182	2	-0.514596	6.32111e-13	2.57707e-11	1.42856	0.999489
ENSG00000116584	ARHGEF2	1	0.314205	6.49694e-13	2.64698e-11	13.567	16.8683
ENSG00000176383	B3GNT4	12	-1.13873	6.5225e-13	2.65561e-11	0.469631	0.213893
ENSG00000160310	PRMT2	21	-0.326385	6.54817e-13	2.66427e-11	8.89891	7.09761
ENSG00000102934	PLLP	16	1.05145	6.70494e-13	2.72623e-11	0.123377	0.255565
ENSG00000115310	RTN4	2	-0.343405	6.78716e-13	2.75781e-11	34.6731	27.3299
ENSG00000089050	RBBP9	20	-0.303422	6.93472e-13	2.81588e-11	18.9052	15.3224
ENSG00000117122	MFAP2	1	3.77072	7.22212e-13	2.93061e-11	0.00843893	0.128589
ENSG00000141012	GALNS	16	0.405525	7.32753e-13	2.9714e-11	1.72254	2.28434
ENSG00000104881	PPP1R13L	19	-0.633474	7.35057e-13	2.97875e-11	1.40336	0.900002
ENSG00000175591	P2RY2	11	2.6884	7.38146e-13	2.98927e-11	0.0255759	0.172494
ENSG00000197312	DDI2	1	0.484142	7.39019e-13	2.99081e-11	7.13245	9.97612
ENSG00000197217	ENTPD4	8	-0.412292	7.65244e-13	3.09487e-11	4.56873	3.4288
ENSG00000117477	CCDC181	1	-0.665927	7.7686e-13	3.13766e-11	1.32176	0.830002
ENSG00000141429	GALNT1	18	-0.329006	7.88613e-13	3.18302e-11	11.3152	9.00936
ENSG00000188215	DCUN1D3	16	-0.609648	7.93543e-13	3.20078e-11	1.54656	1.01248
ENSG00000064932	SBNO2	19	-0.622114	8.09829e-13	3.2643e-11	7.57544	4.91799
ENSG00000187210	GCNT1	9	-0.420914	8.29486e-13	3.34131e-11	7.99044	5.96743
ENSG00000184451	CCR10	17	1.46109	8.33536e-13	3.3554e-11	0.181871	0.501367
ENSG00000107338	SHB	9	1.60154	8.46948e-13	3.40713e-11	0.0752763	0.22792
ENSG00000124785	NRN1	6	-0.428009	8.47688e-13	3.40784e-11	20.8775	15.5153
ENSG00000138071	ACTR2	2	-0.33923	8.69062e-13	3.49145e-11	207.423	163.966
ENSG00000106976	DNM1	9	0.777718	8.87203e-13	3.56197e-11	0.317874	0.54408
ENSG00000196365	LONP1	19	-0.353041	8.90253e-13	3.57185e-11	60.241	47.1567
ENSG00000163464	CXCR1	2	1.68369	8.9152e-13	3.57457e-11	0.114667	0.374461
ENSG00000133103	COG6	13	-0.344046	9.00213e-13	3.60704e-11	5.19658	4.0959
ENSG00000170608	FOXA3	19	-1.5372	9.02294e-13	3.61299e-11	0.554643	0.19503
ENSG00000092010	PSME1	14	0.372491	9.24569e-13	3.69974e-11	64.5778	83.6304
ENSG00000141655	TNFRSF11A	18	-0.537875	9.49261e-13	3.79604e-11	1.69087	1.16089
ENSG00000184293	CLECL1	12	0.820381	9.57248e-13	3.82546e-11	1.26282	2.24544
ENSG00000181191	PJA1	X	-0.640632	9.73474e-13	3.88518e-11	3.30507	2.11278
ENSG00000213347	MXD3	5	0.683795	9.89345e-13	3.94592e-11	0.723398	1.16778
ENSG00000251322	SHANK3	22	0.877033	1.00997e-12	4.02555e-11	0.239024	0.437923
ENSG00000186907	RTN4RL2	11	-1.27807	1.01877e-12	4.05795e-11	0.597139	0.246092
ENSG00000144134	RABL2A	2	0.533065	1.04798e-12	4.17155e-11	1.82853	2.64262
ENSG00000099330	OCEL1	19	-0.608406	1.05159e-12	4.18318e-11	4.65236	3.06356
ENSG00000134453	RBM17	10	-0.297172	1.05402e-12	4.19009e-11	23.7312	19.3065
ENSG00000122042	UBL3	13	0.446382	1.06029e-12	4.21224e-11	7.98533	10.8864
ENSG00000117461	PIK3R3	1	0.386788	1.07935e-12	4.28518e-11	2.77314	3.62647
ENSG00000125731	SH2D3A	19	-0.330569	1.09816e-12	4.35701e-11	7.39602	5.8862
ENSG00000244731	C4A	6	2.2311	1.10086e-12	4.36484e-11	0.0181488	0.0854074
ENSG00000163293	NIPAL1	4	0.926932	1.10424e-12	4.37539e-11	0.22402	0.424657
ENSG00000124813	RUNX2	6	0.5551	1.2523e-12	4.95883e-11	1.22449	1.79646
ENSG00000088836	SLC4A11	20	-0.578113	1.25824e-12	4.97909e-11	5.61586	3.7515
ENSG00000175224	ATG13	11	0.294039	1.26581e-12	5.00575e-11	12.9631	15.8985
ENSG00000163606	CD200R1	3	-0.766023	1.27352e-12	5.03298e-11	1.41028	0.828961
ENSG00000104976	SNAPC2	19	-0.472604	1.27937e-12	5.05282e-11	11.0353	7.94822
ENSG00000180096	SEPTIN1	16	-0.43119	1.28315e-12	5.06442e-11	13.3859	9.93604
ENSG00000204257	HLA.DMA	6	0.623894	1.29035e-12	5.08953e-11	1.65269	2.54219
ENSG00000171224	FAM241B	10	-0.729715	1.29877e-12	5.11942e-11	3.32857	1.99801
ENSG00000187815	ZFP69	1	-0.566056	1.34088e-12	5.28198e-11	2.67015	1.80175
ENSG00000143502	SUSD4	1	0.337823	1.37085e-12	5.39653e-11	11.3172	14.2968
ENSG00000184226	PCDH9	13	-0.636706	1.41353e-12	5.56094e-11	0.210177	0.134491
ENSG00000169032	MAP2K1	15	-0.401605	1.44679e-12	5.68807e-11	42.716	32.3212
ENSG00000100906	NFKBIA	14	-0.425422	1.51289e-12	5.94412e-11	53.0538	39.5052
ENSG00000203950	RTL8A	X	-0.626672	1.62834e-12	6.39354e-11	8.13052	5.26973
ENSG00000011590	ZBTB32	19	-1.44054	1.659e-12	6.50972e-11	0.985656	0.35983
ENSG00000070540	WIPI1	17	-0.737387	1.66573e-12	6.53191e-11	1.87995	1.11678
ENSG00000011132	APBA3	19	-0.436275	1.70827e-12	6.69438e-11	5.35755	3.96009
ENSG00000141542	RAB40B	17	0.51477	1.7867e-12	6.9972e-11	1.27125	1.81797
ENSG00000154642	C21orf91	21	0.516668	1.79164e-12	7.01202e-11	11.5439	16.5159
ENSG00000163376	KBTBD8	3	-0.398476	1.81689e-12	7.10629e-11	6.89484	5.23691
ENSG00000135387	CAPRIN1	11	0.286072	1.82606e-12	7.13753e-11	72.7868	88.7546
ENSG00000224389	C4B	6	2.3181	1.88375e-12	7.35826e-11	0.0206305	0.103663
ENSG00000185090	MANEAL	1	0.329933	1.96253e-12	7.66107e-11	14.2033	17.8519
ENSG00000020577	SAMD4A	14	-1.5722	2.04478e-12	7.97189e-11	0.0835827	0.0280464
ENSG00000101290	CDS2	20	-0.319352	2.05192e-12	7.99459e-11	11.8892	9.5322
ENSG00000101639	CEP192	18	0.305141	2.0534e-12	7.9952e-11	5.96982	7.37305
ENSG00000164300	SERINC5	5	-0.392212	2.07802e-12	8.08588e-11	5.83309	4.44897
ENSG00000198829	SUCNR1	3	-2.70179	2.18082e-12	8.48043e-11	0.113658	0.0161646
ENSG00000141994	DUS3L	19	-0.336882	2.23288e-12	8.67176e-11	36.9181	29.2188
ENSG00000133789	SWAP70	11	-0.325857	2.37292e-12	9.20971e-11	13.6878	10.9162
ENSG00000143320	CRABP2	1	1.95439	2.39676e-12	9.29632e-11	0.162313	0.637938
ENSG00000168916	ZNF608	5	3.28779	2.42713e-12	9.40809e-11	0.0174519	0.170793
ENSG00000109184	DCUN1D4	4	-0.449684	2.45911e-12	9.52596e-11	4.11203	3.00731
ENSG00000145087	STXBP5L	3	-0.844112	2.49362e-12	9.64731e-11	0.35373	0.195735
ENSG00000196782	MAML3	4	0.55137	2.49997e-12	9.6657e-11	0.876135	1.28295
ENSG00000164329	TENT2	5	-0.278389	2.5865e-12	9.99387e-11	14.758	12.1721
ENSG00000124493	GRM4	6	3.06142	2.73108e-12	1.05458e-10	0.00282618	0.0240547
ENSG00000105371	ICAM4	19	1.20613	2.87033e-12	1.10694e-10	0.534296	1.2509
ENSG00000145569	OTULINL	5	0.498893	2.9056e-12	1.11983e-10	3.27602	4.63481
ENSG00000101412	E2F1	20	0.340434	3.02484e-12	1.16504e-10	19.5706	24.7752
ENSG00000127533	F2RL3	19	1.06082	3.16204e-12	1.21634e-10	0.286376	0.60194
ENSG00000180398	MCFD2	2	-0.289593	3.28819e-12	1.26407e-10	22.0708	18.0561
ENSG00000105856	HBP1	7	0.433124	3.42018e-12	1.31397e-10	3.10917	4.20333
ENSG00000153904	DDAH1	1	-0.399707	3.51174e-12	1.34829e-10	10.4271	7.9094
ENSG00000167972	ABCA3	16	-0.781384	3.55875e-12	1.36548e-10	1.94455	1.12824
ENSG00000143061	IGSF3	1	0.841814	3.61572e-12	1.38558e-10	0.284532	0.507713
ENSG00000188997	KCTD21	11	-0.61164	3.61536e-12	1.38558e-10	1.70176	1.10522
ENSG00000109133	TMEM33	4	-0.340345	3.72126e-12	1.42513e-10	25.6565	20.2668
ENSG00000064995	TAF11	6	0.412333	3.74083e-12	1.43172e-10	16.2203	21.606
ENSG00000213793	ZNF888	19	-0.826662	3.75634e-12	1.43675e-10	0.748641	0.420383
ENSG00000140320	BAHD1	15	0.304844	3.83713e-12	1.46672e-10	9.47004	11.6918
ENSG00000135241	PNPLA8	7	-0.391349	4.01253e-12	1.5328e-10	3.95134	3.01394
ENSG00000188732	FAM221A	7	-2.41191	4.03929e-12	1.54205e-10	0.0710167	0.0130189
ENSG00000066455	GOLGA5	14	-0.356119	4.07433e-12	1.55445e-10	13.7462	10.7355
ENSG00000182667	NTM	11	3.30854	4.11737e-12	1.56988e-10	0.00481178	0.05233
ENSG00000158747	NBL1	1	0.431101	4.12091e-12	1.57024e-10	3.47308	4.67393
ENSG00000113456	RAD1	5	0.318572	4.19237e-12	1.59647e-10	7.44871	9.28873
ENSG00000149547	EI24	11	0.288966	4.31271e-12	1.64127e-10	30.7825	37.6154
ENSG00000178904	DPY19L3	19	0.32788	4.32362e-12	1.64439e-10	3.22172	4.04401
ENSG00000185761	ADAMTSL5	19	-1.16878	4.50105e-12	1.71079e-10	0.483241	0.213808
ENSG00000188064	WNT7B	22	3.35681	4.54974e-12	1.72822e-10	0.00663194	0.072556
ENSG00000255819	KLRC4.KLRK1	12	2.10169	4.57156e-12	1.73542e-10	0.0527237	0.232534
ENSG00000147234	FRMPD3	X	1.3376	4.61853e-12	1.75215e-10	0.0532129	0.133462
ENSG00000109943	CRTAM	11	1.63889	4.78771e-12	1.81406e-10	0.295736	0.927047
ENSG00000102007	PLP2	X	-0.465319	4.81065e-12	1.82162e-10	20.2319	14.6713
ENSG00000181019	NQO1	16	0.539855	4.81514e-12	1.82218e-10	8.00666	11.6555
ENSG00000075624	ACTB	7	-0.333346	4.8793e-12	1.84531e-10	1618.47	1284.58
ENSG00000143850	PLEKHA6	1	0.692697	4.99632e-12	1.88838e-10	0.359381	0.579155
ENSG00000064270	ATP2C2	16	1.00587	5.15384e-12	1.94671e-10	0.136364	0.274761
ENSG00000179583	CIITA	16	0.650658	5.20337e-12	1.96419e-10	3.83814	6.02377
ENSG00000007968	E2F2	1	0.334136	5.22089e-12	1.96958e-10	6.90271	8.70638
ENSG00000136867	SLC31A2	9	-0.774669	5.33216e-12	2.0103e-10	1.68472	0.98675
ENSG00000187833	C2orf78	2	-1.30832	5.34761e-12	2.01488e-10	0.423235	0.168701
ENSG00000118004	COLEC11	2	0.69506	5.80025e-12	2.18406e-10	0.909724	1.46672
ENSG00000182054	IDH2	15	0.340453	5.89292e-12	2.21758e-10	47.6078	60.2974
ENSG00000151136	BTBD11	12	2.46623	6.08188e-12	2.28727e-10	0.0106842	0.0610869
ENSG00000162069	BICDL2	16	1.65838	6.26595e-12	2.35503e-10	0.0581771	0.185855
ENSG00000092203	TOX4	14	-0.295711	6.31948e-12	2.37368e-10	15.7444	12.8298
ENSG00000166965	RCCD1	15	0.452537	6.38387e-12	2.39638e-10	2.93214	4.01535
ENSG00000242265	PEG10	7	0.745581	6.4519e-12	2.42042e-10	1.76084	2.94708
ENSG00000188001	TPRG1	3	-0.793192	6.62798e-12	2.48494e-10	0.444747	0.256228
ENSG00000062598	ELMO2	20	0.33235	6.72109e-12	2.51829e-10	5.38697	6.77607
ENSG00000182389	CACNB4	2	-1.66694	6.74629e-12	2.52617e-10	0.0228561	0.00698941
ENSG00000166130	IKBIP	12	-0.562135	6.81487e-12	2.55027e-10	2.65951	1.80634
ENSG00000089335	ZNF302	19	0.442329	6.88378e-12	2.57447e-10	1.92217	2.60855
ENSG00000117139	KDM5B	1	-0.478843	6.88827e-12	2.57456e-10	0.936934	0.671741
ENSG00000157017	GHRL	3	1.07196	6.9849e-12	2.60907e-10	0.433931	0.910347
ENSG00000175550	DRAP1	11	0.377271	7.04968e-12	2.63165e-10	33.9778	44.1402
ENSG00000163346	PBXIP1	1	-0.440369	7.16047e-12	2.67136e-10	7.38528	5.43146
ENSG00000141756	FKBP10	17	-0.779827	7.17005e-12	2.67329e-10	0.736175	0.427342
ENSG00000131374	TBC1D5	3	-0.278135	7.49369e-12	2.79224e-10	29.8336	24.598
ENSG00000150681	RGS18	1	-2.07297	7.9671e-12	2.96499e-10	0.227	0.0537711
ENSG00000172543	CTSW	11	0.902211	7.98346e-12	2.96926e-10	5.50206	10.3022
ENSG00000184517	ZFP1	16	-0.326135	8.07223e-12	3.00043e-10	8.99232	7.18145
ENSG00000104903	LYL1	19	0.740043	8.34484e-12	3.09986e-10	0.774195	1.28742
ENSG00000107968	MAP3K8	10	1.26592	8.3593e-12	3.10333e-10	0.155018	0.376516
ENSG00000109381	ELF2	4	0.295578	8.38558e-12	3.11119e-10	5.33044	6.54169
ENSG00000198720	ANKRD13B	17	0.426388	8.48854e-12	3.14746e-10	7.70359	10.3467
ENSG00000120063	GNA13	17	-0.33876	8.49783e-12	3.14897e-10	47.7737	37.7827
ENSG00000125257	ABCC4	13	-0.322903	8.63991e-12	3.19967e-10	13.232	10.5753
ENSG00000154127	UBASH3B	11	0.399998	8.91771e-12	3.30053e-10	7.02732	9.27603
ENSG00000135686	KLHL36	16	-0.355303	9.0052e-12	3.33088e-10	4.34326	3.3911
ENSG00000156675	RAB11FIP1	8	-0.347037	9.04866e-12	3.34491e-10	15.6455	12.2971
ENSG00000011347	SYT7	11	1.42604	9.16644e-12	3.38639e-10	0.0525289	0.141965
ENSG00000198814	GK	X	-0.468396	9.4134e-12	3.4755e-10	8.2118	5.93126
ENSG00000205336	ADGRG1	16	0.823877	9.51404e-12	3.51052e-10	0.322015	0.568674
ENSG00000167716	WDR81	17	0.462974	9.54005e-12	3.51798e-10	2.09779	2.8868
ENSG00000112996	MRPS30	5	-0.324652	9.56992e-12	3.52685e-10	14.8572	11.8707
ENSG00000038382	TRIO	5	-1.48217	9.66888e-12	3.56115e-10	0.104381	0.0363885
ENSG00000084070	SMAP2	1	-0.366257	9.89328e-12	3.64159e-10	57.5447	44.6361
ENSG00000133731	IMPA1	8	-0.423329	1.00385e-11	3.69281e-10	5.47019	4.08071
ENSG00000168734	PKIG	20	-0.402389	1.02475e-11	3.76738e-10	12.8098	9.68797
ENSG00000136044	APPL2	12	0.378766	1.02724e-11	3.77428e-10	2.8966	3.7685
ENSG00000139793	MBNL2	13	-0.406225	1.02972e-11	3.78107e-10	4.44535	3.34954
ENSG00000108984	MAP2K6	17	0.521723	1.04648e-11	3.8403e-10	1.13256	1.62599
ENSG00000169744	LDB2	4	2.52614	1.0691e-11	3.92074e-10	0.0144757	0.08704
ENSG00000076924	XAB2	19	-0.294842	1.06969e-11	3.92074e-10	26.336	21.4664
ENSG00000189369	GSPT2	X	-0.548227	1.10593e-11	4.0511e-10	3.42808	2.33296
ENSG00000078177	N4BP2	4	0.399541	1.19062e-11	4.35871e-10	5.45406	7.19509
ENSG00000140563	MCTP2	15	0.987783	1.24096e-11	4.54026e-10	0.077232	0.152203
ENSG00000131473	ACLY	17	-0.294017	1.27905e-11	4.67395e-10	144.194	117.603
ENSG00000205133	TRIQK	8	-0.471095	1.28685e-11	4.69963e-10	2.91177	2.09796
ENSG00000135678	CPM	12	1.18295	1.30906e-11	4.77787e-10	0.0845873	0.19113
ENSG00000111670	GNPTAB	12	-0.357465	1.31483e-11	4.79605e-10	5.59481	4.3667
ENSG00000126970	ZC4H2	X	-0.41229	1.31808e-11	4.80502e-10	4.39469	3.29735
ENSG00000142227	EMP3	19	-0.421813	1.34644e-11	4.90545e-10	37.2641	27.8414
ENSG00000177409	SAMD9L	7	0.483194	1.36163e-11	4.95779e-10	1.86589	2.61232
ENSG00000107937	GTPBP4	10	-0.252777	1.41996e-11	5.16708e-10	39.3915	33.0593
ENSG00000160305	DIP2A	21	0.429198	1.44292e-11	5.24433e-10	1.55805	2.09871
ENSG00000109436	TBC1D9	4	0.792864	1.46071e-11	5.30263e-10	0.448008	0.775624
ENSG00000136167	LCP1	13	-0.311625	1.48404e-11	5.3841e-10	450.23	362.77
ENSG00000181274	FRAT2	10	0.329557	1.49961e-11	5.43735e-10	15.9601	20.0653
ENSG00000217555	CKLF	16	-0.779635	1.50555e-11	5.45562e-10	3.67024	2.14733
ENSG00000180628	PCGF5	10	-0.350415	1.50873e-11	5.46387e-10	8.88126	6.97095
ENSG00000188177	ZC3H6	2	-0.619564	1.5516e-11	5.61576e-10	0.514425	0.332264
ENSG00000076258	FMO4	1	-0.922816	1.55824e-11	5.63643e-10	0.897023	0.476946
ENSG00000144115	THNSL2	2	-2.32391	1.61661e-11	5.8441e-10	0.0761885	0.0150864
ENSG00000175305	CCNE2	8	-0.3792	1.65907e-11	5.99044e-10	9.16725	7.04328
ENSG00000134910	STT3A	11	-0.284375	1.66557e-11	6.01033e-10	21.2997	17.4929
ENSG00000146054	TRIM7	5	-1.70476	1.67504e-11	6.0409e-10	0.113407	0.033925
ENSG00000105976	MET	7	0.643261	1.71085e-11	6.16639e-10	1.23056	1.92743
ENSG00000165102	HGSNAT	8	0.374815	1.73501e-11	6.24974e-10	1.74087	2.25461
ENSG00000162512	SDC3	1	-0.778289	1.73762e-11	6.25544e-10	0.596744	0.346315
ENSG00000168615	ADAM9	8	-0.422156	1.74529e-11	6.27933e-10	5.39499	4.01916
ENSG00000142002	DPP9	19	-0.306858	1.80855e-11	6.50306e-10	23.6508	19.1126
ENSG00000100722	ZC3H14	14	-0.267928	1.86334e-11	6.69608e-10	5.20688	4.32498
ENSG00000005243	COPZ2	17	-1.38428	1.89877e-11	6.81936e-10	0.844431	0.319034
ENSG00000133657	ATP13A3	3	0.33692	2.00112e-11	7.17422e-10	24.6517	31.1394
ENSG00000151062	CACNA2D4	12	-1.40656	2.04508e-11	7.32689e-10	0.212533	0.0779361
ENSG00000079819	EPB41L2	6	-0.45712	2.04612e-11	7.32689e-10	13.2962	9.68046
ENSG00000100385	IL2RB	22	0.31583	2.0512e-11	7.34075e-10	11.4008	14.1943
ENSG00000153563	CD8A	2	-1.33902	2.06812e-11	7.39691e-10	0.416022	0.164112
ENSG00000035403	VCL	10	0.364205	2.08205e-11	7.44236e-10	7.45325	9.5906
ENSG00000067225	PKM	15	-0.446665	2.08448e-11	7.44664e-10	137.074	100.571
ENSG00000112984	KIF20A	5	0.419798	2.10697e-11	7.52256e-10	17.8385	23.868
ENSG00000132849	PATJ	1	1.67911	2.17627e-11	7.7654e-10	0.0203555	0.066201
ENSG00000240065	PSMB9	6	0.36882	2.21876e-11	7.91238e-10	4.87251	6.29334
ENSG00000170340	B3GNT2	2	0.41542	2.22654e-11	7.93542e-10	17.8154	23.7788
ENSG00000153044	CENPH	5	0.324146	2.2633e-11	8.06172e-10	15.9787	19.9899
ENSG00000102471	NDFIP2	13	-0.41282	2.29065e-11	8.15434e-10	31.7637	23.87
ENSG00000149150	SLC43A1	11	-0.500324	2.36712e-11	8.4216e-10	4.19554	2.95615
ENSG00000044115	CTNNA1	5	-0.361288	2.37717e-11	8.45242e-10	3.43984	2.67289
ENSG00000110172	CHORDC1	11	-0.27183	2.40733e-11	8.55463e-10	9.40483	7.79086
ENSG00000127947	PTPN12	7	0.589147	2.41091e-11	8.56233e-10	9.81169	14.7658
ENSG00000196914	ARHGEF12	11	-0.399611	2.50598e-11	8.89477e-10	4.85345	3.67829
ENSG00000156970	BUB1B	15	0.313745	2.54633e-11	9.03269e-10	16.9457	21.0593
ENSG00000117868	ESYT2	7	0.432528	2.5583e-11	9.06986e-10	99.7433	134.617
ENSG00000071051	NCK2	2	-0.27511	2.63909e-11	9.3508e-10	37.8213	31.2557
ENSG00000123124	WWP1	8	-0.398459	2.65712e-11	9.40918e-10	12.0624	9.14815
ENSG00000131375	CAPN7	3	0.303743	2.66281e-11	9.42119e-10	9.12467	11.2624
ENSG00000180011	ZADH2	18	0.315746	2.66362e-11	9.42119e-10	4.45493	5.5483
ENSG00000160999	SH2B2	7	0.524499	2.73132e-11	9.65502e-10	3.00738	4.33216
ENSG00000031823	RANBP3	19	-0.406394	2.73428e-11	9.65985e-10	21.9589	16.5626
ENSG00000091490	SEL1L3	4	-0.293944	2.75545e-11	9.72896e-10	11.0769	9.03346
ENSG00000130158	DOCK6	19	-0.622891	2.78473e-11	9.82662e-10	2.62352	1.70012
ENSG00000185164	NOMO2	16	-0.340264	2.80467e-11	9.89122e-10	33.5267	26.4855
ENSG00000116478	HDAC1	1	0.314215	2.8326e-11	9.98392e-10	78.6158	97.7585
ENSG00000138678	GPAT3	4	-1.76063	2.84847e-11	1.0034e-09	0.220405	0.0626438
ENSG00000178752	ERFE	2	0.888883	2.86193e-11	1.00697e-09	0.448593	0.826804
ENSG00000134575	ACP2	11	0.430273	2.95602e-11	1.03948e-09	3.1553	4.25493
ENSG00000198246	SLC29A3	10	0.53732	3.0677e-11	1.07812e-09	1.16745	1.69047
ENSG00000197747	S100A10	1	0.407729	3.07512e-11	1.0801e-09	41.2082	54.7182
ENSG00000125734	GPR108	19	-0.422437	3.11667e-11	1.09407e-09	9.85196	7.35697
ENSG00000160703	NLRX1	11	-0.353176	3.16988e-11	1.1121e-09	4.55581	3.56587
ENSG00000155304	HSPA13	21	-0.367967	3.18975e-11	1.11842e-09	14.2922	11.0841
ENSG00000104818	CGB2	19	-1.24468	3.19805e-11	1.12068e-09	1.45519	0.609192
ENSG00000184937	WT1	11	0.304487	3.23957e-11	1.13458e-09	9.01555	11.1325
ENSG00000108639	SYNGR2	17	-0.385873	3.35558e-11	1.17453e-09	69.6405	53.2947
ENSG00000120860	WASHC3	12	-0.438975	3.38226e-11	1.18318e-09	10.3498	7.6432
ENSG00000164466	SFXN1	5	-0.278827	3.39126e-11	1.18565e-09	28.2795	23.3085
ENSG00000256053	COA8	14	-0.428152	3.47197e-11	1.21316e-09	4.90695	3.64803
ENSG00000089737	DDX24	14	-0.335248	3.47396e-11	1.21316e-09	16.244	12.8737
ENSG00000169925	BRD3	9	0.314837	3.4904e-11	1.2182e-09	11.675	14.5179
ENSG00000145882	PCYOX1L	5	-0.407197	3.50913e-11	1.22404e-09	2.31337	1.74571
ENSG00000236609	ZNF853	7	0.627709	3.55195e-11	1.23826e-09	1.49092	2.30267
ENSG00000149089	APIP	11	0.348036	3.61665e-11	1.26009e-09	8.84278	11.2633
ENSG00000135372	NAT10	11	0.260017	3.64722e-11	1.27001e-09	57.6365	69.0215
ENSG00000164591	MYOZ3	5	-1.79202	3.76088e-11	1.30809e-09	0.127634	0.0381851
ENSG00000120889	TNFRSF10B	8	-0.512749	3.87989e-11	1.34871e-09	6.3048	4.41012
ENSG00000054654	SYNE2	14	-0.491178	3.89102e-11	1.3518e-09	3.61687	2.57183
ENSG00000100591	AHSA1	14	-0.265209	3.91024e-11	1.3577e-09	134.682	112.065
ENSG00000151778	SERP2	13	-0.522216	3.94736e-11	1.3698e-09	3.80472	2.6501
ENSG00000115935	WIPF1	2	-0.251518	3.98431e-11	1.38183e-09	20.55	17.2621
ENSG00000044459	CNTLN	9	-0.481231	4.01405e-11	1.39135e-09	0.898969	0.644115
ENSG00000124788	ATXN1	6	-0.450565	4.02241e-11	1.39346e-09	2.13546	1.56141
ENSG00000110066	KMT5B	11	0.319753	4.24058e-11	1.46819e-09	2.98869	3.72843
ENSG00000145246	ATP10D	4	0.656025	4.25899e-11	1.47373e-09	0.412816	0.647938
ENSG00000141738	GRB7	17	2.0235	4.40726e-11	1.52416e-09	0.0394306	0.161374
ENSG00000173812	EIF1	17	-0.283756	4.51309e-11	1.55987e-09	137.232	112.73
ENSG00000127423	AUNIP	1	0.350253	4.56257e-11	1.57608e-09	7.54982	9.61542
ENSG00000123352	SPATS2	12	-0.386572	4.6345e-11	1.60001e-09	2.61672	2.00475
ENSG00000109680	TBC1D19	4	-0.519055	4.81803e-11	1.66243e-09	2.83646	1.98554
ENSG00000059758	CDK17	12	0.333094	4.90721e-11	1.69224e-09	6.08862	7.66865
ENSG00000143167	GPA33	1	0.931278	5.01068e-11	1.72693e-09	0.363675	0.698241
ENSG00000135426	TESPA1	12	-0.381588	5.03453e-11	1.73417e-09	12.2722	9.41976
ENSG00000205220	PSMB10	16	0.403084	5.06604e-11	1.74304e-09	26.3556	34.8669
ENSG00000089159	PXN	12	0.35587	5.06512e-11	1.74304e-09	7.29274	9.33466
ENSG00000071539	TRIP13	5	0.289242	5.0897e-11	1.75019e-09	25.1772	30.7745
ENSG00000118689	FOXO3	6	0.408851	5.30795e-11	1.8242e-09	13.9402	18.5068
ENSG00000186395	KRT10	17	-0.374545	5.33876e-11	1.83375e-09	8.23077	6.35669
ENSG00000163659	TIPARP	3	-0.324085	5.39004e-11	1.85031e-09	12.7212	10.1683
ENSG00000198040	ZNF84	12	0.400208	5.40125e-11	1.85311e-09	1.65447	2.18299
ENSG00000140807	NKD1	16	-1.6484	5.42459e-11	1.86007e-09	0.0693918	0.0217683
ENSG00000088543	C3orf18	3	-0.897947	5.45436e-11	1.86922e-09	1.16359	0.622813
ENSG00000051620	HEBP2	6	-0.346182	5.49292e-11	1.88137e-09	4.56961	3.59912
ENSG00000126903	SLC10A3	X	-0.350793	5.64749e-11	1.93322e-09	11.9582	9.37846
ENSG00000153317	ASAP1	8	0.429202	6.01897e-11	2.05922e-09	6.06144	8.15755
ENSG00000101306	MYLK2	20	0.823709	6.12339e-11	2.09377e-09	0.706946	1.24389
ENSG00000185238	PRMT3	11	-0.270681	6.22538e-11	2.12744e-09	24.2936	20.1443
ENSG00000131069	ACSS2	20	-0.604389	6.25345e-11	2.13583e-09	1.67805	1.10191
ENSG00000064545	TMEM161A	19	-0.340839	6.35745e-11	2.17013e-09	8.60912	6.79935
ENSG00000132481	TRIM47	17	-0.326771	6.40558e-11	2.18532e-09	18.3144	14.5982
ENSG00000167286	CD3D	11	-0.275146	6.44147e-11	2.19633e-09	192.028	158.708
ENSG00000173890	GPR160	3	-0.381085	6.47478e-11	2.20645e-09	5.07815	3.90343
ENSG00000125247	TMTC4	13	0.396926	6.5292e-11	2.22249e-09	2.59402	3.41385
ENSG00000176834	VSIG10	12	-0.545438	6.68782e-11	2.27521e-09	0.872918	0.597651
ENSG00000150510	FAM124A	13	0.75558	6.76787e-11	2.30115e-09	0.27156	0.457094
ENSG00000179820	MYADM	19	6.61993	6.79897e-11	2.31043e-09	0	0.0523021
ENSG00000013725	CD6	11	0.287895	7.14681e-11	2.42727e-09	29.8444	36.4332
ENSG00000180353	HCLS1	3	-0.288435	7.22244e-11	2.45021e-09	62.9852	51.5669
ENSG00000139505	MTMR6	13	-0.330607	7.25916e-11	2.46129e-09	10.2253	8.13475
ENSG00000100221	JOSD1	22	-0.272419	7.31984e-11	2.48048e-09	20.748	17.1767
ENSG00000187164	SHTN1	10	-0.508203	7.3304e-11	2.48267e-09	1.19327	0.83735
ENSG00000178927	CYBC1	17	-0.344828	7.40685e-11	2.50716e-09	10.5685	8.32057
ENSG00000110852	CLEC2B	12	0.52735	7.63583e-11	2.58323e-09	3.48876	5.03753
ENSG00000258947	TUBB3	16	-0.773943	8.0194e-11	2.71148e-09	0.684332	0.399199
ENSG00000177700	POLR2L	11	0.365678	8.02859e-11	2.71307e-09	61.6284	79.4524
ENSG00000181915	ADO	10	-0.306963	8.63702e-11	2.9138e-09	22.838	18.473
ENSG00000080822	CLDND1	3	-0.35732	8.71209e-11	2.9375e-09	24.3949	19.0513
ENSG00000178199	ZC3H12D	6	-0.744591	8.93334e-11	3.01042e-09	3.26275	1.94178
ENSG00000115109	EPB41L5	2	-0.573017	9.13956e-11	3.07821e-09	2.00433	1.3486
ENSG00000100376	FAM118A	22	-0.453166	9.21922e-11	3.10331e-09	3.58567	2.6129
ENSG00000170348	TMED10	14	-0.31181	9.53806e-11	3.20885e-09	65.9747	53.1569
ENSG00000213445	SIPA1	11	-0.581772	9.69552e-11	3.25821e-09	1.50192	1.00664
ENSG00000084764	MAPRE3	2	-0.762791	9.93293e-11	3.33614e-09	0.954895	0.560481
ENSG00000151702	FLI1	11	0.376594	1.00186e-10	3.36307e-09	6.01436	7.80974
ENSG00000144655	CSRNP1	3	-0.443316	1.09215e-10	3.66005e-09	6.90133	5.07954
ENSG00000141456	PELP1	17	0.306628	1.10354e-10	3.69617e-09	30.0579	37.1695
ENSG00000123595	RAB9A	X	-0.300725	1.16838e-10	3.91119e-09	48.8637	39.6762
ENSG00000105464	GRIN2D	19	-0.538895	1.18417e-10	3.96189e-09	1.56449	1.07431
ENSG00000101310	SEC23B	20	-0.26387	1.24043e-10	4.14783e-09	58.5004	48.7261
ENSG00000112276	BVES	6	-0.874713	1.24365e-10	4.15628e-09	0.462399	0.250125
ENSG00000095932	SMIM24	19	0.806941	1.24765e-10	4.16737e-09	2.03604	3.57305
ENSG00000142453	CARM1	19	-0.301904	1.29625e-10	4.3273e-09	32.2595	26.1601
ENSG00000006047	YBX2	17	-0.734133	1.32172e-10	4.40991e-09	0.73917	0.445604
ENSG00000117479	SLC19A2	1	-0.388596	1.32504e-10	4.41855e-09	4.85384	3.70733
ENSG00000152503	TRIM36	5	0.652292	1.36189e-10	4.53645e-09	0.484873	0.76551
ENSG00000183576	SETD3	14	-0.255715	1.37534e-10	4.57871e-09	17.195	14.4065
ENSG00000134308	YWHAQ	2	0.320352	1.38025e-10	4.59255e-09	549.049	685.584
ENSG00000177303	CASKIN2	17	0.615328	1.40638e-10	4.67691e-09	0.684904	1.04534
ENSG00000180611	MB21D2	3	0.566756	1.41311e-10	4.69674e-09	2.61251	3.868
ENSG00000160072	ATAD3B	1	0.413429	1.42192e-10	4.72344e-09	7.24411	9.65208
ENSG00000068079	IFI35	17	0.437187	1.42623e-10	4.73515e-09	5.83671	7.91344
ENSG00000174684	B4GAT1	11	-0.380184	1.44416e-10	4.79204e-09	12.343	9.48724
ENSG00000197943	PLCG2	16	0.46128	1.47564e-10	4.88847e-09	4.65712	6.40923
ENSG00000141480	ARRB2	17	0.407606	1.48478e-10	4.91337e-09	16.3018	21.6341
ENSG00000103489	XYLT1	16	0.339795	1.48452e-10	4.91337e-09	4.72893	5.98336
ENSG00000149187	CELF1	11	0.411739	1.50428e-10	4.9752e-09	8.27852	11.0087
ENSG00000143514	TP53BP2	1	0.338177	1.51135e-10	4.99585e-09	8.18299	10.3356
ENSG00000117758	STX12	1	-0.346256	1.55953e-10	5.15233e-09	6.98136	5.49049
ENSG00000138439	FAM117B	2	0.371345	1.56128e-10	5.15529e-09	5.76002	7.44973
ENSG00000101574	METTL4	18	-0.303452	1.57542e-10	5.19914e-09	5.85961	4.75122
ENSG00000090339	ICAM1	19	-0.534645	1.62295e-10	5.35309e-09	29.4462	20.3178
ENSG00000165238	WNK2	9	2.33093	1.63425e-10	5.38741e-09	0.00687428	0.0346244
ENSG00000197635	DPP4	2	-0.595019	1.66125e-10	5.4675e-09	1.59931	1.05273
ENSG00000134489	HRH4	18	-1.97384	1.66074e-10	5.4675e-09	0.154588	0.0383315
ENSG00000175505	CLCF1	11	1.18345	1.67936e-10	5.52411e-09	0.783966	1.78486
ENSG00000038295	TLL1	4	0.602475	1.69256e-10	5.56452e-09	3.29689	5.00474
ENSG00000136108	CKAP2	13	0.263481	1.70882e-10	5.61492e-09	17.8991	21.4903
ENSG00000164530	PI16	6	3.32911	1.71457e-10	5.63077e-09	0.0172242	0.181163
ENSG00000168679	SLC16A4	1	-1.42996	1.72555e-10	5.66375e-09	0.294189	0.108489
ENSG00000100644	HIF1A	14	-0.312535	1.73763e-10	5.69724e-09	13.4721	10.8463
ENSG00000144036	EXOC6B	2	-0.341623	1.74341e-10	5.71311e-09	3.14862	2.48113
ENSG00000196968	FUT11	10	-0.670589	1.75324e-10	5.7422e-09	3.86841	2.42453
ENSG00000114796	KLHL24	3	0.433713	1.76734e-10	5.78527e-09	2.08933	2.82471
ENSG00000203667	COX20	1	0.370083	1.78279e-10	5.83269e-09	6.21696	8.04425
ENSG00000185010	F8	X	-0.484834	1.81367e-10	5.92414e-09	1.33373	0.954209
ENSG00000068097	HEATR6	17	-0.333308	1.8132e-10	5.92414e-09	4.09076	3.24461
ENSG00000197956	S100A6	1	-0.441543	1.82411e-10	5.95503e-09	122.642	90.3608
ENSG00000170837	GPR27	3	-0.608718	1.88161e-10	6.13944e-09	3.14593	2.06149
ENSG00000023902	PLEKHO1	1	0.481368	1.89241e-10	6.17137e-09	5.408	7.54591
ENSG00000069849	ATP1B3	3	-0.27845	1.90621e-10	6.21302e-09	89.1907	73.5412
ENSG00000221923	ZNF880	19	-0.451694	1.92146e-10	6.25934e-09	2.98629	2.17515
ENSG00000004487	KDM1A	1	0.245798	1.92726e-10	6.27487e-09	39.8056	47.2018
ENSG00000255587	RAB44	6	-1.15704	1.94375e-10	6.32517e-09	0.479455	0.211481
ENSG00000110987	BCL7A	12	0.372735	2.01358e-10	6.54888e-09	4.22296	5.46155
ENSG00000101447	FAM83D	20	0.322623	2.01469e-10	6.54898e-09	10.7881	13.4993
ENSG00000147274	RBMX	X	0.29925	2.02277e-10	6.57174e-09	62.9396	77.4489
ENSG00000076662	ICAM3	19	-0.406572	2.06809e-10	6.71535e-09	66.9307	50.498
ENSG00000243335	KCTD7	7	0.669201	2.07671e-10	6.73976e-09	0.310172	0.495369
ENSG00000119929	CUTC	10	0.281694	2.13802e-10	6.935e-09	22.5767	27.447
ENSG00000213015	ZNF580	19	-0.461198	2.24771e-10	7.28692e-09	3.80741	2.77066
ENSG00000070501	POLB	8	-0.344309	2.25736e-10	7.31429e-09	9.86285	7.77406
ENSG00000152056	AP1S3	2	-0.605665	2.28324e-10	7.39417e-09	2.9569	1.93798
ENSG00000172915	NBEA	13	-1.2806	2.28469e-10	7.39492e-09	0.0938918	0.0388595
ENSG00000143515	ATP8B2	1	-0.512138	2.30862e-10	7.46442e-09	1.82837	1.27859
ENSG00000100351	GRAP2	22	0.986385	2.31585e-10	7.48381e-09	1.05018	2.08449
ENSG00000111912	NCOA7	6	-0.346971	2.3393e-10	7.55153e-09	4.34002	3.41124
ENSG00000146414	SHPRH	6	0.331069	2.33857e-10	7.55153e-09	3.26656	4.1081
ENSG00000102401	ARMCX3	X	-0.419064	2.39061e-10	7.70897e-09	2.50273	1.87358
ENSG00000151693	ASAP2	2	2.20718	2.46907e-10	7.95351e-09	0.0155097	0.0732038
ENSG00000168003	SLC3A2	11	-0.266732	2.47843e-10	7.97726e-09	40.7121	33.8385
ENSG00000168610	STAT3	17	-0.297551	2.47908e-10	7.97726e-09	39.262	31.9421
ENSG00000167645	YIF1B	19	-0.287081	2.5089e-10	8.06895e-09	13.3809	10.9679
ENSG00000167123	CERCAM	9	0.464195	2.52973e-10	8.13162e-09	1.0589	1.46237
ENSG00000025434	NR1H3	11	0.437821	2.5501e-10	8.19274e-09	1.67506	2.26603
ENSG00000155792	DEPTOR	8	1.15025	2.62836e-10	8.43972e-09	0.242735	0.537131
ENSG00000197857	ZNF44	19	0.810406	2.69645e-10	8.65378e-09	0.250775	0.437684
ENSG00000179833	SERTAD2	2	0.278689	2.85904e-10	9.17071e-09	21.8489	26.5016
ENSG00000172828	CES3	16	-0.455365	2.87013e-10	9.20142e-09	3.20337	2.33021
ENSG00000198208	RPS6KL1	14	-0.494985	2.90275e-10	9.30108e-09	1.18731	0.84355
ENSG00000131187	F12	5	-0.59541	2.9492e-10	9.44493e-09	1.81036	1.20399
ENSG00000142677	IL22RA1	1	-2.07923	2.95636e-10	9.46285e-09	0.188066	0.0424413
ENSG00000110442	COMMD9	11	0.361663	2.96822e-10	9.49581e-09	5.57751	7.17171
ENSG00000076351	SLC46A1	17	0.422938	2.97035e-10	9.49762e-09	1.79551	2.40459
ENSG00000102781	KATNAL1	13	-0.478797	2.99591e-10	9.57429e-09	1.62449	1.17015
ENSG00000011105	TSPAN9	12	0.812538	3.09069e-10	9.87198e-09	0.206824	0.362184
ENSG00000175198	PCCA	13	-0.416064	3.10405e-10	9.90944e-09	2.56996	1.92788
ENSG00000139880	CDH24	14	0.947271	3.24514e-10	1.0349e-08	0.265389	0.508172
ENSG00000186073	C15orf41	15	-0.372154	3.2581e-10	1.03848e-08	2.72147	2.1064
ENSG00000135622	SEMA4F	2	-0.385321	3.27245e-10	1.04251e-08	3.72666	2.8562
ENSG00000083857	FAT1	4	-0.37488	3.2772e-10	1.04347e-08	1.88148	1.44808
ENSG00000026950	BTN3A1	6	0.414621	3.33168e-10	1.06026e-08	2.36308	3.14376
ENSG00000154079	SDHAF4	6	-0.393055	3.39267e-10	1.0791e-08	8.67355	6.60977
ENSG00000108651	UTP6	17	0.264654	3.44779e-10	1.09606e-08	16.7796	20.1546
ENSG00000185880	TRIM69	15	0.615697	3.49214e-10	1.10958e-08	0.954004	1.46615
ENSG00000115339	GALNT3	2	0.835825	3.50335e-10	1.11256e-08	0.274533	0.488302
ENSG00000145386	CCNA2	4	0.332504	3.54703e-10	1.12584e-08	72.2376	90.9742
ENSG00000198756	COLGALT2	1	-1.14073	3.57053e-10	1.13271e-08	0.815191	0.368101
ENSG00000152076	CCDC74B	2	-0.798406	3.58208e-10	1.13578e-08	0.581669	0.334874
ENSG00000141524	TMC6	17	0.314669	3.6149e-10	1.14558e-08	8.36049	10.3988
ENSG00000122644	ARL4A	7	-0.336884	3.62634e-10	1.14861e-08	10.2212	8.09447
ENSG00000158825	CDA	1	1.71355	3.63695e-10	1.15076e-08	0.440938	1.46653
ENSG00000107821	KAZALD1	10	-0.881111	3.64291e-10	1.15205e-08	1.87504	1.01371
ENSG00000149451	ADAM33	20	-1.52686	3.6947e-10	1.16782e-08	0.145374	0.0501357
ENSG00000130669	PAK4	19	0.355183	3.82348e-10	1.20789e-08	3.75793	4.80304
ENSG00000089486	CDIP1	16	-0.331998	3.84899e-10	1.21532e-08	8.45483	6.71365
ENSG00000130396	AFDN	6	0.457686	3.8529e-10	1.21592e-08	2.27725	3.12417
ENSG00000221890	NPTXR	22	1.28189	3.85989e-10	1.21749e-08	0.0891111	0.214128
ENSG00000079482	OPHN1	X	-0.54763	3.89811e-10	1.22891e-08	0.710881	0.485812
ENSG00000124145	SDC4	20	-0.356228	4.0922e-10	1.28943e-08	95.816	74.8417
ENSG00000040275	SPDL1	5	0.288341	4.28926e-10	1.35082e-08	9.01965	11.0145
ENSG00000167733	HSD11B1L	19	-0.64571	4.30074e-10	1.35373e-08	1.30087	0.824044
ENSG00000079691	CARMIL1	6	-0.582707	4.31957e-10	1.35895e-08	1.51581	1.00756
ENSG00000104142	VPS18	15	-0.333252	4.49166e-10	1.41236e-08	7.15353	5.68244
ENSG00000129460	NGDN	14	-0.293174	4.57793e-10	1.43874e-08	11.7738	9.60676
ENSG00000167671	UBXN6	19	-0.27859	4.58233e-10	1.43937e-08	13.0916	10.7882
ENSG00000143669	LYST	1	-0.60003	4.70158e-10	1.4753e-08	0.838758	0.551703
ENSG00000111897	SERINC1	6	-0.322635	4.70657e-10	1.47611e-08	56.1126	44.8775
ENSG00000132623	ANKEF1	20	-0.255246	4.85577e-10	1.52211e-08	13.5035	11.3141
ENSG00000205808	PLPP6	9	-0.504921	4.87818e-10	1.52834e-08	2.95442	2.08194
ENSG00000137261	KIAA0319	6	-1.04239	5.00755e-10	1.56807e-08	0.221002	0.107682
ENSG00000138685	FGF2	4	-0.855371	5.03093e-10	1.57457e-08	0.334269	0.182706
ENSG00000189060	H1.0	22	-0.757845	5.04852e-10	1.57927e-08	1.67593	0.982526
ENSG00000179988	PSTK	10	-0.592959	5.06893e-10	1.58483e-08	1.18273	0.783425
ENSG00000198945	L3MBTL3	6	-0.393661	5.10743e-10	1.59605e-08	2.77531	2.1147
ENSG00000197852	INKA2	1	0.765456	5.1169e-10	1.59818e-08	0.47616	0.80711
ENSG00000124193	SRSF6	20	0.253991	5.13134e-10	1.60186e-08	48.4236	57.744
ENSG00000151116	UEVLD	11	-0.389278	5.13867e-10	1.60333e-08	3.86064	2.9448
ENSG00000116017	ARID3A	19	0.502008	5.19536e-10	1.62018e-08	10.3761	14.6915
ENSG00000243896	OR2A7	7	-1.74446	5.20018e-10	1.62085e-08	0.305769	0.0921289
ENSG00000105642	KCNN1	19	0.883779	5.21192e-10	1.62368e-08	0.650907	1.19801
ENSG00000123684	LPGAT1	1	0.304313	5.36795e-10	1.67143e-08	7.28807	9.00561
ENSG00000157388	CACNA1D	3	-3.0071	5.50434e-10	1.71291e-08	0.0171485	0.00205201
ENSG00000125898	FAM110A	20	0.386308	5.50683e-10	1.71291e-08	9.8527	12.8789
ENSG00000120913	PDLIM2	8	-0.458675	5.67527e-10	1.76349e-08	0.806493	0.587645
ENSG00000123159	GIPC1	19	-0.324628	5.80728e-10	1.80359e-08	12.7425	10.1695
ENSG00000175463	TBC1D10C	11	0.443007	5.85632e-10	1.81789e-08	5.70604	7.7587
ENSG00000175449	RFESD	5	-0.481979	6.05125e-10	1.87744e-08	1.49748	1.06806
ENSG00000164808	SPIDR	8	0.350674	6.05704e-10	1.87827e-08	4.20787	5.36845
ENSG00000115170	ACVR1	2	-0.977224	6.24322e-10	1.93502e-08	0.388327	0.198698
ENSG00000067208	EVI5	1	-0.443495	6.35858e-10	1.96976e-08	1.65189	1.21242
ENSG00000137674	MMP20	11	-1.83554	6.42154e-10	1.98825e-08	0.229131	0.0619293
ENSG00000167515	TRAPPC2L	16	0.333828	6.45029e-10	1.99613e-08	8.00405	10.0907
ENSG00000183943	PRKX	X	-0.330923	6.51449e-10	2.01497e-08	19.2681	15.32
ENSG00000094631	HDAC6	X	0.335204	6.6171e-10	2.04566e-08	1.64629	2.07766
ENSG00000095397	WHRN	9	0.946722	6.64448e-10	2.05308e-08	0.606253	1.16557
ENSG00000064652	SNX24	5	-1.10717	6.67208e-10	2.06056e-08	0.394839	0.183197
ENSG00000067182	TNFRSF1A	12	0.357387	6.75756e-10	2.0859e-08	9.00988	11.5364
ENSG00000165406	MARCHF8	10	-0.405912	6.84007e-10	2.10922e-08	5.60339	4.2337
ENSG00000115317	HTRA2	2	-0.317741	6.85658e-10	2.11324e-08	24.9493	20.0195
ENSG00000108509	CAMTA2	17	-0.454694	6.91563e-10	2.13035e-08	6.42738	4.68368
ENSG00000080839	RBL1	20	0.288319	6.98483e-10	2.15058e-08	7.26196	8.87246
ENSG00000111906	HDDC2	6	0.274328	7.17382e-10	2.20764e-08	12.0772	14.6067
ENSG00000174206	C12orf66	12	-0.370831	7.23581e-10	2.22559e-08	4.28956	3.31384
ENSG00000165156	ZHX1	8	0.263904	7.25815e-10	2.23133e-08	8.26177	9.91878
ENSG00000166710	B2M	15	0.39771	7.30682e-10	2.24515e-08	105.105	138.476
ENSG00000182621	PLCB1	20	1.38235	7.37315e-10	2.26324e-08	0.0202403	0.0526009
ENSG00000160050	CCDC28B	1	0.449915	7.47387e-10	2.29299e-08	11.8354	16.1616
ENSG00000163040	CCDC74A	2	-0.490407	7.52228e-10	2.30435e-08	3.58589	2.54794
ENSG00000170832	USP32	17	-0.277647	7.7236e-10	2.36483e-08	8.2662	6.81434
ENSG00000128394	APOBEC3F	22	0.376865	7.84613e-10	2.39992e-08	2.87916	3.74248
ENSG00000093072	ADA2	22	-0.343389	7.98307e-10	2.44057e-08	3.33983	2.63094
ENSG00000116833	NR5A2	1	-1.38844	8.06629e-10	2.46477e-08	0.142501	0.0539233
ENSG00000170525	PFKFB3	10	-0.321588	8.17748e-10	2.49749e-08	17.9096	14.3222
ENSG00000143772	ITPKB	1	0.398122	8.19113e-10	2.5004e-08	3.7788	4.97513
ENSG00000157557	ETS2	21	-0.42823	8.23501e-10	2.51126e-08	36.1949	26.8957
ENSG00000183484	GPR132	14	-0.640974	8.2657e-10	2.51936e-08	18.8494	12.0796
ENSG00000067064	IDI1	10	-0.350262	8.2927e-10	2.52632e-08	21.0959	16.5447
ENSG00000142733	MAP3K6	1	-0.451272	8.34334e-10	2.54047e-08	2.98595	2.18099
ENSG00000196421	C20orf204	20	-0.586933	8.45649e-10	2.57363e-08	3.82887	2.54525
ENSG00000049759	NEDD4L	18	-0.403548	8.61376e-10	2.62017e-08	0.95077	0.718371
ENSG00000130717	UCK1	9	0.319746	8.86358e-10	2.69481e-08	12.3037	15.3671
ENSG00000114503	NCBP2	3	0.244783	8.92973e-10	2.71356e-08	33.7617	40.0102
ENSG00000180336	MEIOC	17	0.284228	9.14053e-10	2.77623e-08	8.54497	10.4076
ENSG00000110042	DTX4	11	1.51034	9.21983e-10	2.79891e-08	0.0432196	0.121749
ENSG00000184887	BTBD6	14	-0.286853	9.23562e-10	2.8023e-08	37.3444	30.6197
ENSG00000070614	NDST1	5	0.388953	9.24162e-10	2.80272e-08	2.13985	2.7984
ENSG00000173200	PARP15	3	-1.26879	9.37784e-10	2.84261e-08	0.191382	0.0779231
ENSG00000139926	FRMD6	14	-2.47866	9.47766e-10	2.87143e-08	0.0434408	0.00791421
ENSG00000120756	PLS1	3	-0.405431	9.58906e-10	2.90373e-08	3.71207	2.80671
ENSG00000163006	CCDC138	2	0.334096	9.72125e-10	2.94229e-08	3.25114	4.10252
ENSG00000177432	NAP1L5	4	-0.548451	1.04883e-09	3.17129e-08	5.38869	3.69981
ENSG00000110395	CBL	11	-0.390261	1.06282e-09	3.21037e-08	12.3666	9.43343
ENSG00000198821	CD247	1	0.325377	1.10036e-09	3.32212e-08	22.3878	28.0635
ENSG00000152669	CCNO	5	-0.806884	1.1091e-09	3.34684e-08	2.08651	1.18153
ENSG00000112079	STK38	6	0.335702	1.12819e-09	3.40275e-08	16.8602	21.2883
ENSG00000141959	PFKL	21	0.290419	1.13155e-09	3.4112e-08	15.8051	19.3291
ENSG00000157600	TMEM164	X	0.331382	1.16741e-09	3.51756e-08	7.42635	9.35016
ENSG00000106799	TGFBR1	9	0.331171	1.17502e-09	3.53872e-08	4.89499	6.16294
ENSG00000159082	SYNJ1	21	-0.481858	1.21899e-09	3.66932e-08	1.27231	0.907006
ENSG00000128928	IVD	15	0.273163	1.22801e-09	3.69465e-08	9.11298	11.0116
ENSG00000136052	SLC41A2	12	-0.615533	1.2415e-09	3.73338e-08	0.816507	0.533788
ENSG00000205542	TMSB4X	X	-0.273972	1.24719e-09	3.74862e-08	1772.03	1465.57
ENSG00000116747	RO60	1	-0.332521	1.25691e-09	3.77595e-08	8.07033	6.40869
ENSG00000111846	GCNT2	6	-0.636023	1.29264e-09	3.88138e-08	0.468905	0.300899
ENSG00000129472	RAB2B	14	-0.389262	1.29542e-09	3.8878e-08	4.60127	3.5031
ENSG00000075420	FNDC3B	3	-0.436507	1.33549e-09	4.00608e-08	1.06121	0.781869
ENSG00000156502	SUPV3L1	10	-0.314311	1.33851e-09	4.01315e-08	24.0946	19.3776
ENSG00000097046	CDC7	1	0.283586	1.36779e-09	4.09892e-08	10.8652	13.2305
ENSG00000122515	ZMIZ2	7	0.419665	1.39445e-09	4.17673e-08	7.72201	10.3261
ENSG00000076043	REXO2	11	-0.286217	1.39732e-09	4.18327e-08	9.72086	7.97408
ENSG00000149657	LSM14B	20	0.313343	1.42067e-09	4.25108e-08	10.4843	13.0165
ENSG00000184787	UBE2G2	21	0.251985	1.44351e-09	4.31729e-08	13.7339	16.3562
ENSG00000103512	NOMO1	16	-0.306063	1.45376e-09	4.34364e-08	22.3739	18.1001
ENSG00000115183	TANC1	2	-0.95318	1.47575e-09	4.40719e-08	0.134882	0.0697297
ENSG00000052802	MSMO1	4	-0.37189	1.51229e-09	4.51407e-08	18.2648	14.1145
ENSG00000204977	TRIM13	13	0.377797	1.58444e-09	4.72479e-08	1.59029	2.0691
ENSG00000173221	GLRX	5	0.424628	1.59447e-09	4.75237e-08	3.81411	5.12696
ENSG00000164403	SHROOM1	5	1.16807	1.62679e-09	4.8463e-08	0.266567	0.600555
ENSG00000196218	RYR1	19	1.70069	1.63291e-09	4.86216e-08	0.0155385	0.0502676
ENSG00000128652	HOXD3	2	-2.82156	1.6403e-09	4.88178e-08	0.0946526	0.0126223
ENSG00000178252	WDR6	3	0.256261	1.64478e-09	4.89029e-08	29.4784	35.2057
ENSG00000136854	STXBP1	9	-0.563395	1.64737e-09	4.8956e-08	1.07843	0.726481
ENSG00000197043	ANXA6	5	-0.314565	1.65938e-09	4.92888e-08	106.751	85.8332
ENSG00000100219	XBP1	22	-0.329924	1.67182e-09	4.96339e-08	13.8513	11.0306
ENSG00000160959	LRRC14	8	0.374641	1.68896e-09	5.01181e-08	3.62791	4.70427
ENSG00000181458	TMEM45A	3	-2.68487	1.73355e-09	5.14163e-08	0.0578103	0.00867369
ENSG00000214107	MAGEB1	X	-0.394001	1.73646e-09	5.14773e-08	17.8496	13.5927
ENSG00000085063	CD59	11	-0.295377	1.76808e-09	5.23892e-08	2.58041	2.10307
ENSG00000128335	APOL2	22	0.330301	1.78705e-09	5.29253e-08	6.21654	7.82664
ENSG00000134812	CBLIF	11	-4.74402	1.80411e-09	5.34044e-08	0.0964531	0.00289891
ENSG00000186352	ANKRD37	4	-0.533204	1.85096e-09	5.47378e-08	2.57251	1.76841
ENSG00000100938	GMPR2	14	-0.365278	1.85604e-09	5.48345e-08	13.1025	10.1835
ENSG00000155893	PXYLP1	3	-0.369072	1.8553e-09	5.48345e-08	1.2762	0.98595
ENSG00000001036	FUCA2	6	-1.85175	1.86198e-09	5.49832e-08	0.192899	0.0527435
ENSG00000107614	TRDMT1	10	-0.360678	1.89104e-09	5.58141e-08	1.33774	1.04174
ENSG00000105248	YJU2	19	-0.415538	1.912e-09	5.64053e-08	29.2797	21.9317
ENSG00000063322	MED29	19	0.286395	1.92715e-09	5.68247e-08	11.6314	14.1859
ENSG00000197594	ENPP1	6	0.427326	1.96027e-09	5.77732e-08	1.1536	1.55273
ENSG00000125733	TRIP10	19	-0.628973	2.01141e-09	5.92514e-08	3.66761	2.36251
ENSG00000120068	HOXB8	17	-1.12826	2.02169e-09	5.95253e-08	0.556413	0.251302
ENSG00000186193	SAPCD2	9	0.386204	2.02336e-09	5.95457e-08	34.6855	45.3344
ENSG00000115977	AAK1	2	-0.521876	2.04589e-09	6.01796e-08	2.46869	1.71845
ENSG00000127152	BCL11B	14	-0.439301	2.06492e-09	6.07099e-08	5.08106	3.74361
ENSG00000139116	KIF21A	12	-0.540953	2.07864e-09	6.10835e-08	1.39193	0.953603
ENSG00000162999	DUSP19	2	-0.687128	2.08705e-09	6.1301e-08	0.648447	0.405745
ENSG00000153982	GDPD1	17	-1.19603	2.10092e-09	6.16486e-08	0.373116	0.161932
ENSG00000104904	OAZ1	19	-0.277018	2.10047e-09	6.16486e-08	163.247	134.728
ENSG00000163902	RPN1	3	-0.253569	2.10479e-09	6.17324e-08	118.465	99.376
ENSG00000174130	TLR6	4	-1.3091	2.14664e-09	6.29293e-08	0.210075	0.0828664
ENSG00000152804	HHEX	10	-0.586291	2.18995e-09	6.41681e-08	1.96727	1.30035
ENSG00000100416	TRMU	22	0.326122	2.22131e-09	6.50554e-08	2.0684	2.59263
ENSG00000164953	TMEM67	8	-0.462436	2.26646e-09	6.63455e-08	1.05834	0.770735
ENSG00000170745	KCNS3	2	-2.5492	2.29088e-09	6.69957e-08	0.124913	0.0219833
ENSG00000140455	USP3	15	0.293481	2.29834e-09	6.71815e-08	6.25786	7.67202
ENSG00000188573	FBLL1	5	-1.08265	2.36409e-09	6.90701e-08	0.996044	0.470004
ENSG00000239305	RNF103	2	-0.335571	2.36864e-09	6.91697e-08	2.50612	1.98462
ENSG00000142556	ZNF614	19	0.330634	2.37194e-09	6.92327e-08	3.49763	4.39531
ENSG00000164088	PPM1M	3	0.476963	2.37985e-09	6.94302e-08	1.89653	2.63725
ENSG00000237289	CKMT1B	15	-0.486435	2.41007e-09	7.02782e-08	3.26879	2.33031
ENSG00000115392	FANCL	2	0.362899	2.43338e-09	7.09238e-08	6.36386	8.19342
ENSG00000138650	PCDH10	4	2.21601	2.44928e-09	7.13529e-08	0.00895362	0.0432317
ENSG00000042493	CAPG	2	0.32679	2.51808e-09	7.33218e-08	26.7929	33.6208
ENSG00000153404	PLEKHG4B	5	-1.04804	2.52056e-09	7.33483e-08	0.132978	0.0637735
ENSG00000204179	PTPN20	10	0.377868	2.52141e-09	7.33483e-08	2.77361	3.60139
ENSG00000006695	COX10	17	-0.244627	2.57061e-09	7.47438e-08	12.2286	10.3246
ENSG00000174013	FBXO45	3	0.282631	2.57678e-09	7.48873e-08	24.0962	29.3154
ENSG00000159905	ZNF221	19	-1.22071	2.58092e-09	7.49717e-08	0.39654	0.171787
ENSG00000198771	RCSD1	1	0.295207	2.63099e-09	7.63528e-08	16.5089	20.2537
ENSG00000182985	CADM1	11	-2.86594	2.65564e-09	7.70314e-08	0.0314254	0.00433523
ENSG00000148339	SLC25A25	9	0.324729	2.67185e-09	7.74646e-08	4.16635	5.21498
ENSG00000145022	TCTA	3	0.451157	2.68861e-09	7.79132e-08	6.722	9.20368
ENSG00000151917	BEND6	6	-0.991997	2.72329e-09	7.88804e-08	0.49359	0.248005
ENSG00000204475	NCR3	6	0.548006	2.7257e-09	7.89126e-08	3.41104	4.99905
ENSG00000179750	APOBEC3B	22	0.869737	2.83422e-09	8.20153e-08	0.657904	1.2139
ENSG00000135821	GLUL	1	0.392398	2.83616e-09	8.20322e-08	16.9716	22.2786
ENSG00000119720	NRDE2	14	-0.447208	2.91053e-09	8.41429e-08	1.64014	1.20116
ENSG00000154359	LONRF1	8	-0.40029	2.92776e-09	8.46007e-08	2.85635	2.16332
ENSG00000158195	WASF2	1	0.241371	2.93105e-09	8.46555e-08	31.5379	37.2829
ENSG00000134222	PSRC1	1	0.469138	2.93524e-09	8.47362e-08	2.08325	2.88364
ENSG00000120910	PPP3CC	8	0.393835	2.9544e-09	8.52487e-08	5.42529	7.13285
ENSG00000182732	RGS6	14	-0.642507	2.95696e-09	8.52821e-08	0.419179	0.266188
ENSG00000006534	ALDH3B1	11	2.14714	2.97982e-09	8.59005e-08	0.0145635	0.0658857
ENSG00000154760	SLFN13	17	-0.435111	3.00237e-09	8.65095e-08	2.78078	2.0535
ENSG00000165322	ARHGAP12	10	0.594327	3.05366e-09	8.79455e-08	0.678714	1.02883
ENSG00000160410	SHKBP1	19	-0.24606	3.16866e-09	9.1214e-08	29.8994	25.2112
ENSG00000138642	HERC6	4	-0.415959	3.17421e-09	9.13304e-08	1.88015	1.4078
ENSG00000107929	LARP4B	10	-0.314859	3.23463e-09	9.30246e-08	14.3798	11.5577
ENSG00000030582	GRN	17	-0.30423	3.24291e-09	9.32187e-08	24.2772	19.6601
ENSG00000141682	PMAIP1	18	-0.358667	3.25632e-09	9.35599e-08	24.1744	18.8608
ENSG00000197253	TPSB2	16	1.76125	3.31063e-09	9.5075e-08	0.154135	0.530951
ENSG00000117151	CTBS	1	-0.397571	3.3598e-09	9.64415e-08	1.74256	1.32516
ENSG00000167207	NOD2	16	1.45453	3.37827e-09	9.69257e-08	0.0403802	0.111533
ENSG00000155016	CYP2U1	4	-0.306689	3.41099e-09	9.78184e-08	6.99026	5.65855
ENSG00000164342	TLR3	4	-0.593003	3.44803e-09	9.88338e-08	0.895394	0.596605
ENSG00000135540	NHSL1	6	-0.847266	3.52253e-09	1.00921e-07	0.818595	0.45214
ENSG00000156017	CARNMT1	9	0.29525	3.53255e-09	1.01161e-07	5.40622	6.6371
ENSG00000015676	NUDCD3	7	-0.281936	3.58594e-09	1.02641e-07	20.3785	16.762
ENSG00000163362	INAVA	1	0.707695	3.61115e-09	1.03314e-07	1.77315	2.89245
ENSG00000075568	TMEM131	2	-0.328682	3.66124e-09	1.04698e-07	7.25903	5.77666
ENSG00000164976	MYORG	9	-0.408895	3.67327e-09	1.04992e-07	2.51771	1.89253
ENSG00000273706	LHX1	17	0.671895	3.67604e-09	1.05022e-07	0.440543	0.705661
ENSG00000135722	FBXL8	16	-0.869451	3.69143e-09	1.05412e-07	0.626527	0.342073
ENSG00000109320	NFKB1	4	-0.281515	3.70133e-09	1.05645e-07	29.7438	24.4653
ENSG00000107679	PLEKHA1	10	-0.28595	3.75698e-09	1.07183e-07	1.23112	1.0103
ENSG00000119917	IFIT3	10	0.553299	3.79926e-09	1.08338e-07	2.52823	3.70409
ENSG00000160584	SIK3	11	0.364455	3.89892e-09	1.11128e-07	2.77917	3.57366
ENSG00000160712	IL6R	1	-0.783957	4.03005e-09	1.14757e-07	0.520817	0.299724
ENSG00000014641	MDH1	2	-0.300835	4.07846e-09	1.16081e-07	75.6416	61.4085
ENSG00000188559	RALGAPA2	20	0.356152	4.14027e-09	1.17785e-07	3.38259	4.32613
ENSG00000265354	TIMM23	10	-0.258556	4.18302e-09	1.18945e-07	132.877	111.106
ENSG00000077549	CAPZB	1	-0.229227	4.20869e-09	1.19619e-07	15.6349	13.3382
ENSG00000151640	DPYSL4	10	1.99242	4.21408e-09	1.19716e-07	0.0470088	0.191754
ENSG00000110497	AMBRA1	11	0.288282	4.21866e-09	1.1979e-07	6.34651	7.74868
ENSG00000069869	NEDD4	15	-0.505273	4.22605e-09	1.19944e-07	0.932103	0.655137
ENSG00000133313	CNDP2	18	0.259739	4.23126e-09	1.20035e-07	10.3086	12.344
ENSG00000163435	ELF3	1	2.28726	4.25793e-09	1.20736e-07	0.0149015	0.0758537
ENSG00000185163	DDX51	12	0.343965	4.27152e-09	1.21064e-07	5.17872	6.56555
ENSG00000169193	CCDC126	7	-0.605511	4.28455e-09	1.21377e-07	1.34832	0.883243
ENSG00000157379	DHRS1	14	0.565336	4.41226e-09	1.24936e-07	0.60389	0.896992
ENSG00000169129	AFAP1L2	10	-0.484835	4.42513e-09	1.25184e-07	1.5931	1.13305
ENSG00000157870	PRXL2B	1	0.431772	4.42312e-09	1.25184e-07	5.71899	7.71196
ENSG00000076067	RBMS2	12	-0.657138	4.44391e-09	1.25657e-07	0.471092	0.296659
ENSG00000198369	SPRED2	2	0.273595	4.46371e-09	1.26157e-07	13.6457	16.4893
ENSG00000214357	NEURL1B	5	3.12977	4.47597e-09	1.26445e-07	0.00442479	0.0409533
ENSG00000165689	ENTR1	9	-0.372186	4.5227e-09	1.27706e-07	22.3014	17.2191
ENSG00000104369	JPH1	8	-1.90794	4.55881e-09	1.28665e-07	0.112071	0.0279315
ENSG00000240694	PNMA2	8	0.33339	4.60933e-09	1.30031e-07	5.24162	6.60662
ENSG00000119685	TTLL5	14	-0.355801	4.65312e-09	1.31205e-07	4.91098	3.83427
ENSG00000149212	SESN3	11	-0.687189	4.6648e-09	1.31473e-07	0.294738	0.180715
ENSG00000162946	DISC1	1	0.717202	4.6854e-09	1.31992e-07	0.155912	0.255155
ENSG00000183621	ZNF438	10	-0.982821	4.70724e-09	1.32546e-07	0.437179	0.220883
ENSG00000129566	TEP1	14	-0.695379	4.84496e-09	1.36361e-07	0.822952	0.504872
[truncated: 14,030 more rows]

## Sheet: GSEA (d0)
Gene set enrichment analysis (HALLMARK pathways) based on the list of fold changes of all protein-coding genes in HuT78empty (n = 3) to HuT78miR-141/200c (n = 3) at day 0
name	size	enrichment score	normalized enrichment score	pValue	FDR
HALLMARK_E2F_TARGETS	200	0.30275	4.76081	1e-10	1.66667e-09
HALLMARK_G2M_CHECKPOINT	199	0.260276	4.11022	1e-10	1.66667e-09
HALLMARK_MYC_TARGETS_V1	200	0.208882	3.28472	2.73395e-08	1.70872e-07
HALLMARK_INTERFERON_ALPHA_RESPONSE	96	0.226553	2.57368	0.000115737	0.000526079
HALLMARK_INTERFERON_GAMMA_RESPONSE	194	0.156431	2.47577	0.000151394	0.000583599
HALLMARK_MYOGENESIS	200	0.150752	2.37062	0.000151736	0.000583599
HALLMARK_DNA_REPAIR	149	0.167277	2.35562	0.000329821	0.0010994
HALLMARK_WNT_BETA_CATENIN_SIGNALING	42	0.305834	2.31278	0.000700653	0.00194626
HALLMARK_ESTROGEN_RESPONSE_LATE	199	0.144819	2.28694	0.000465485	0.00145464
HALLMARK_OXIDATIVE_PHOSPHORYLATION	200	0.139957	2.20085	0.000584443	0.00171895
HALLMARK_MITOTIC_SPINDLE	199	0.134414	2.12264	0.00156231	0.003702
HALLMARK_APICAL_JUNCTION	200	0.124963	1.96507	0.00270641	0.00563836
HALLMARK_ESTROGEN_RESPONSE_EARLY	200	0.113493	1.7847	0.00876181	0.014603
HALLMARK_KRAS_SIGNALING_DN	200	0.112395	1.76744	0.0100024	0.0161329
HALLMARK_FATTY_ACID_METABOLISM	157	0.122276	1.74312	0.0145335	0.0227086
HALLMARK_PANCREAS_BETA_CELLS	38	0.233678	1.70021	0.0213945	0.0324159
HALLMARK_COAGULATION	138	0.112685	1.53252	0.0584677	0.0812052
HALLMARK_ADIPOGENESIS	200	0.0922433	1.45055	0.0875	0.115646
HALLMARK_TGF_BETA_SIGNALING	54	0.164432	1.40568	0.101031	0.129485
HALLMARK_PI3K_AKT_MTOR_SIGNALING	105	0.117204	1.38192	0.104925	0.129485
HALLMARK_P53_PATHWAY	197	0.0842726	1.32735	0.140496	0.159654
HALLMARK_REACTIVE_OXYGEN_SPECIES_PATHWAY	49	0.146237	1.20279	0.219008	0.232988
HALLMARK_NOTCH_SIGNALING	32	0.157827	1.05888	0.360082	0.375086
HALLMARK_APICAL_SURFACE	44	0.117175	0.911155	0.5375	0.548469
HALLMARK_SPERMATOGENESIS	134	-0.0675033	-0.900797	0.588119	0.588119
HALLMARK_UV_RESPONSE_UP	156	-0.0898826	-1.28229	0.173152	0.188208
HALLMARK_IL6_JAK_STAT3_SIGNALING	87	-0.119351	-1.28502	0.161905	0.179894
HALLMARK_ANGIOGENESIS	36	-0.189701	-1.35425	0.136364	0.158562
HALLMARK_PEROXISOME	104	-0.116739	-1.37945	0.133208	0.158562
HALLMARK_HEME_METABOLISM	197	-0.0868379	-1.3972	0.106178	0.129485
HALLMARK_XENOBIOTIC_METABOLISM	199	-0.0887468	-1.42915	0.0878906	0.115646
HALLMARK_HEDGEHOG_SIGNALING	35	-0.223835	-1.57468	0.0570074	0.0812052
HALLMARK_MYC_TARGETS_V2	58	-0.193743	-1.72219	0.0235683	0.0346593
HALLMARK_UV_RESPONSE_DN	144	-0.137309	-1.90375	0.00618473	0.0110442
HALLMARK_KRAS_SIGNALING_UP	200	-0.118437	-1.91985	0.0047181	0.00907326
HALLMARK_APOPTOSIS	159	-0.134781	-1.94069	0.00803742	0.0138576
HALLMARK_COMPLEMENT	200	-0.124472	-2.01767	0.00255925	0.00556359
HALLMARK_ALLOGRAFT_REJECTION	191	-0.13044	-2.04709	0.00312529	0.00625059
HALLMARK_UNFOLDED_PROTEIN_RESPONSE	113	-0.167186	-2.0479	0.00539656	0.00999363
HALLMARK_CHOLESTEROL_HOMEOSTASIS	74	-0.211873	-2.11877	0.00162888	0.003702
HALLMARK_ANDROGEN_RESPONSE	98	-0.193413	-2.19664	0.00122534	0.00314884
HALLMARK_BILE_ACID_METABOLISM	112	-0.180184	-2.21399	0.00125953	0.00314884
HALLMARK_GLYCOLYSIS	199	-0.148265	-2.3876	0.000281477	0.00100527
HALLMARK_EPITHELIAL_MESENCHYMAL_TRANSITION	200	-0.182546	-2.95905	2.11662e-06	1.05831e-05
HALLMARK_PROTEIN_SECRETION	96	-0.272181	-3.05465	9.11405e-07	5.06336e-06
HALLMARK_IL2_STAT5_SIGNALING	199	-0.210341	-3.38725	2.10855e-08	1.70872e-07
HALLMARK_TNFA_SIGNALING_VIA_NFKB	200	-0.20922	-3.39143	2.4149e-08	1.70872e-07
HALLMARK_INFLAMMATORY_RESPONSE	200	-0.213216	-3.45621	1.39942e-08	1.39942e-07
HALLMARK_HYPOXIA	200	-0.213353	-3.45841	1.34988e-08	1.39942e-07
HALLMARK_MTORC1_SIGNALING	200	-0.257371	-4.17195	1e-10	1.66667e-09

## Sheet: DEG (d3)
Differential gene expression comparing HuT78empty (n = 3) to HuT78miR-141/200c (n = 3) at day 3
Ensembl gene ID	gene	chr	log2FC	pValue	FDR	mean HuT78empty at day 3	mean HuT78miR-141/200c at day 3
ENSG00000204866	IGFL2	19	-6.44765	0	0	7.20822	0.0809654
ENSG00000050628	PTGER3	1	-4.40253	0	0	1.69244	0.0795833
ENSG00000131771	PPP1R1B	17	3.76403	0	0	1.9745	26.8362
ENSG00000136717	BIN1	2	2.13277	0	0	6.3256	27.7419
ENSG00000129116	PALLD	4	-2.12828	0	0	13.0837	2.99462
ENSG00000067082	KLF6	10	-1.69144	0	0	48.7301	15.0857
ENSG00000182568	SATB1	3	-3.75178	0	9.9e-306	3.55148	0.262443
ENSG00000163106	HPGDS	4	-2.42882	2.37e-306	1.59e-302	52.6493	9.76299
ENSG00000171604	CXXC5	5	2.57527	1.73e-291	1.05e-287	1.87275	11.1571
ENSG00000142156	COL6A1	21	3.35142	4.06e-266	2.24e-262	5.64638	57.6451
ENSG00000138378	STAT4	2	-2.55634	1.39e-258	7.03e-255	7.38812	1.25668
ENSG00000196352	CD55	1	-1.44478	3.39e-249	1.58e-245	27.9261	10.2551
ENSG00000171408	PDE7B	6	-2.08456	2.82e-239	1.22e-235	9.23318	2.17967
ENSG00000163017	ACTG2	2	-3.42393	4.99e-239	2.02e-235	23.5991	2.19858
ENSG00000169860	P2RY1	3	-2.97157	3.72e-233	1.41e-229	2.27803	0.288926
ENSG00000157514	TSC22D3	X	-1.79529	1.43e-224	5.1e-221	100.643	28.9949
ENSG00000109452	INPP4B	4	2.44995	3.3e-220	1.11e-216	0.514878	2.82435
ENSG00000112773	TENT5A	6	-2.84311	8.77e-219	2.8e-215	2.60017	0.362334
ENSG00000075651	PLD1	3	-3.21298	2.12e-218	6.41e-215	2.67425	0.288388
ENSG00000107796	ACTA2	10	-2.29716	7.9e-213	2.28e-209	14.7148	2.98781
ENSG00000266074	BAHCC1	17	2.53393	7.66e-207	2.11e-203	0.857842	4.97185
ENSG00000129596	CDO1	5	-3.71701	6.21e-197	1.64e-193	4.80288	0.361599
ENSG00000179348	GATA2	3	-2.01044	2.22e-182	5.37e-179	4.30404	1.06723
ENSG00000115415	STAT1	2	2.0206	6.57e-182	1.53e-178	23.4723	95.2376
ENSG00000107863	ARHGAP21	10	-3.5711	1.21e-176	2.71e-173	1.34931	0.113136
ENSG00000181885	CLDN7	17	3.03448	1.01e-175	2.19e-172	0.59336	4.86938
ENSG00000160654	CD3G	11	1.54786	1.9e-175	3.98e-172	5.61536	16.4168
ENSG00000177614	PGBD5	1	2.47724	6.47e-170	1.31e-166	0.191155	1.06549
ENSG00000020181	ADGRA2	8	2.14966	2.45e-169	4.79e-166	0.693399	3.08075
ENSG00000099864	PALM	19	2.38407	1.55e-168	2.94e-165	1.23844	6.47287
ENSG00000103381	CPPED1	16	-2.05544	8.67e-166	1.59e-162	2.77347	0.666207
ENSG00000102962	CCL22	16	2.56751	1.39e-163	2.48e-160	0.923175	5.48104
ENSG00000065320	NTN1	17	2.56737	1.69e-163	2.92e-160	0.336605	2.00448
ENSG00000142173	COL6A2	21	3.6813	2.41e-163	4.05e-160	2.43922	31.316
ENSG00000154310	TNIK	3	-2.05137	1.03e-160	1.68e-157	1.91881	0.464192
ENSG00000170542	SERPINB9	6	-2.45526	1.07e-159	1.71e-156	53.7799	9.80318
ENSG00000129993	CBFA2T3	16	2.2942	8.35e-156	1.3e-152	0.480289	2.36725
ENSG00000136960	ENPP2	8	2.31892	6.22e-153	9.43e-150	1.52775	7.62497
ENSG00000105851	PIK3CG	7	1.2085	2.51e-149	3.62e-146	5.2848	12.2132
ENSG00000112378	PERP	6	-1.4469	1.1e-148	1.56e-145	34.9387	12.8167
ENSG00000143878	RHOB	2	-1.69347	1.21e-147	1.67e-144	54.1032	16.7249
ENSG00000128268	MGAT3	22	1.39546	3.43e-146	4.62e-143	3.10969	8.18899
ENSG00000166086	JAM3	11	-2.51506	4.89e-144	6.45e-141	1.79002	0.311704
ENSG00000072422	RHOBTB1	10	-3.17112	2.61e-143	3.37e-140	1.86072	0.207109
ENSG00000166105	GLB1L3	11	-2.49601	1.44e-142	1.82e-139	1.19807	0.212148
ENSG00000180730	SHISA2	13	-2.54209	7.44e-142	9.21e-139	17.45	2.99158
ENSG00000078589	P2RY10	X	-1.93636	4.42e-141	5.35e-138	19.4124	5.06964
ENSG00000102445	RUBCNL	13	-2.89487	1.51e-139	1.8e-136	3.78975	0.508489
ENSG00000087589	CASS4	20	2.79558	6.11e-139	7.12e-136	0.268171	1.86342
ENSG00000142149	HUNK	21	1.10082	2.56e-138	2.93e-135	3.07257	6.59374
ENSG00000152465	NMT2	10	-1.58476	9.11e-138	1.02e-134	13.6598	4.55241
ENSG00000158887	MPZ	1	-2.15491	4.05e-137	4.47e-134	6.19547	1.38428
ENSG00000176658	MYO1D	17	-1.41534	9.7e-137	1.05e-133	5.28654	1.98133
ENSG00000171951	SCG2	2	-2.26028	5.05e-136	5.37e-133	5.12931	1.06705
ENSG00000181790	ADGRB1	8	4.26809	5.17e-133	5.31e-130	0.0322647	0.637801
ENSG00000173559	NABP1	2	-1.14287	1.87e-132	1.89e-129	5.02384	2.27382
ENSG00000033327	GAB2	11	-2.66882	1.02e-129	1.02e-126	6.55923	1.03304
ENSG00000088992	TESC	12	-2.53897	2.6e-128	2.55e-125	5.11836	0.883234
ENSG00000149970	CNKSR2	X	-1.83534	1.01e-127	9.68e-125	0.779297	0.21836
ENSG00000184588	PDE4B	1	-1.80706	5.91e-126	5.6e-123	6.22787	1.77884
ENSG00000075043	KCNQ2	20	3.55718	2.21e-125	2.07e-122	0.0396511	0.472045
ENSG00000169826	CSGALNACT2	10	-0.964359	5.23e-124	4.81e-121	36.5199	18.7105
ENSG00000213949	ITGA1	5	-1.88246	6.48e-124	5.87e-121	1.02853	0.278763
ENSG00000103202	NME4	16	2.3122	6.89e-124	6.14e-121	0.590445	2.96524
ENSG00000163659	TIPARP	3	-1.15526	1.09e-122	9.61e-120	20.8207	9.34868
ENSG00000185527	PDE6G	17	2.45656	5.4e-122	4.67e-119	1.7796	9.73612
ENSG00000147465	STAR	8	2.09127	8.62e-121	7.36e-118	0.783144	3.34726
ENSG00000130592	LSP1	11	2.05985	2.71e-120	2.28e-117	2.77173	11.5635
ENSG00000142875	PRKACB	1	-1.20293	5.17e-119	4.29e-116	16.6001	7.20799
ENSG00000092820	EZR	6	-0.937205	6.58e-119	5.39e-116	294.713	153.907
ENSG00000116574	RHOU	1	-2.1157	1.62e-118	1.31e-115	2.85499	0.66073
ENSG00000171033	PKIA	8	-1.41577	3.94e-118	3.14e-115	5.65625	2.11944
ENSG00000108960	MMD	17	-1.07139	4.06e-118	3.2e-115	15.7603	7.5016
ENSG00000100385	IL2RB	22	1.18051	4.34e-118	3.37e-115	4.98914	11.3322
ENSG00000176597	B3GNT5	3	-2.69655	1.23e-117	9.43e-115	0.835409	0.128609
ENSG00000169194	IL13	5	-2.23793	2.14e-117	1.62e-114	3.86202	0.818782
ENSG00000198851	CD3E	11	1.13208	2.02e-113	1.51e-110	12.9478	28.3466
ENSG00000107551	RASSF4	10	1.64042	2.5e-113	1.85e-110	1.20358	3.75418
ENSG00000115112	TFCP2L1	2	2.05848	2.72e-113	1.99e-110	0.306989	1.27765
ENSG00000128917	DLL4	15	1.89436	1.14e-112	8.26e-110	0.896495	3.32528
ENSG00000187098	MITF	3	-2.01879	7.71e-110	5.5e-107	1.49054	0.368094
ENSG00000171766	GATM	15	-1.30351	2.08e-109	1.47e-106	4.63907	1.87867
ENSG00000168389	MFSD2A	1	-2.41886	4.05e-109	2.83e-106	1.71752	0.321641
ENSG00000185112	FAM43A	3	2.41868	5.95e-109	4.1e-106	0.910931	4.88046
ENSG00000007237	GAS7	17	1.08726	1.22e-108	8.32e-106	23.4188	49.7623
ENSG00000250366	TUNAR	14	-1.65102	9.33e-108	6.29e-105	32.9183	10.485
ENSG00000165716	DIPK1B	9	1.9906	2.71e-106	1.8e-103	1.22455	4.8334
ENSG00000100427	MLC1	22	1.20474	7.26e-106	4.79e-103	17.4255	40.1516
ENSG00000175029	CTBP2	10	2.51622	2.08e-105	1.36e-102	0.130455	0.743901
ENSG00000100814	CCNB1IP1	14	-1.03904	5.7e-104	3.67e-101	73.4275	35.7261
ENSG00000164292	RHOBTB3	5	-1.36454	4.03e-103	2.57e-100	7.16255	2.7837
ENSG00000113520	IL4	5	-2.41556	6.33e-102	3.96e-99	11.8584	2.20826
ENSG00000167642	SPINT2	19	-0.92178	2.16e-101	1.33e-98	96.7026	51.0362
ENSG00000075618	FSCN1	7	1.36618	4.22e-101	2.58e-98	15.4386	39.7941
ENSG00000152377	SPOCK1	5	-2.1021	5.12e-101	3.1e-98	2.60403	0.607964
ENSG00000173812	EIF1	17	-0.917639	5.26e-101	3.16e-98	433.645	229.551
ENSG00000137575	SDCBP	8	-1.1836	1.1e-100	6.53e-98	22.3441	9.8366
ENSG00000152463	OLAH	10	-3.1128	1.11e-100	6.53e-98	3.11057	0.356047
ENSG00000121858	TNFSF10	3	1.00465	1.25e-100	7.29e-98	15.2606	30.638
ENSG00000146285	SCML4	6	2.81273	6.15e-100	3.55e-97	0.109293	0.782619
ENSG00000132530	XAF1	17	1.77795	7.02e-100	4.01e-97	3.8433	13.2027
ENSG00000100473	COCH	14	-1.2452	3.28e-99	1.84e-96	12.7092	5.36151
ENSG00000051108	HERPUD1	16	-1.04116	8.82e-99	4.91e-96	44.8449	21.789
ENSG00000165215	CLDN3	7	3.48045	1.05e-98	5.8e-96	0.288726	3.25118
ENSG00000134827	TCN1	11	-3.18118	1.09e-98	5.94e-96	2.98884	0.327267
ENSG00000083857	FAT1	4	-1.14862	1.66e-98	8.98e-96	8.53301	3.84973
ENSG00000100336	APOL4	22	1.2617	5.48e-97	2.94e-94	3.37842	8.10058
ENSG00000177272	KCNA3	1	-2.8376	6.66e-97	3.54e-94	2.10501	0.291567
ENSG00000162909	CAPN2	1	0.939608	1.23e-96	6.49e-94	5.91942	11.3565
ENSG00000115850	LCT	2	2.2145	1.47e-96	7.7e-94	0.240443	1.12546
ENSG00000163069	SGCB	4	-1.38278	2.77e-96	1.44e-93	4.77995	1.83123
ENSG00000110328	GALNT18	11	-2.20088	6.37e-96	3.27e-93	3.29026	0.718145
ENSG00000124193	SRSF6	20	0.886326	1.23e-95	6.25e-93	18.1806	33.6047
ENSG00000137868	STRA6	15	1.26346	2.92e-95	1.48e-92	2.0974	5.03705
ENSG00000185436	IFNLR1	1	-1.5051	3.56e-95	1.79e-92	5.48104	1.93123
ENSG00000144843	ADPRH	3	-2.44022	3.52e-94	1.74e-91	1.75567	0.323481
ENSG00000185862	EVI2B	17	-1.34313	6.65e-94	3.25e-91	22.1158	8.71291
ENSG00000135346	CGA	6	-3.49041	7.45e-94	3.62e-91	2.26515	0.201645
ENSG00000114200	BCHE	3	-1.62344	9.56e-94	4.6e-91	3.94812	1.28334
ENSG00000165995	CACNB2	10	-5.37474	3.45e-93	1.65e-90	0.243402	0.00569387
ENSG00000145860	RNF145	5	-0.883574	3.93e-93	1.86e-90	37.2495	20.1886
ENSG00000149269	PAK1	11	-1.04896	8.72e-93	4.1e-90	6.84552	3.31111
ENSG00000103064	SLC7A6	16	0.901037	1.07e-92	5.01e-90	7.14824	13.3385
ENSG00000005486	RHBDD2	7	-1.31226	1.6e-92	7.4e-90	82.5347	33.2335
ENSG00000159674	SPON2	4	-1.2559	1.67e-92	7.66e-90	4.32794	1.80933
ENSG00000155307	SAMSN1	21	-1.06412	2.07e-92	9.45e-90	10.2307	4.89233
ENSG00000137460	FHDC1	4	1.88676	2.35e-92	1.06e-89	0.566492	2.10718
ENSG00000135052	GOLM1	9	1.0198	2.67e-91	1.2e-88	5.55271	11.2549
ENSG00000186827	TNFRSF4	1	2.95965	2.76e-91	1.23e-88	2.54378	19.8107
ENSG00000109906	ZBTB16	11	1.75031	3.35e-91	1.48e-88	3.92311	13.2055
ENSG00000125520	SLC2A4RG	20	1.42619	3.66e-91	1.61e-88	3.49703	9.38456
ENSG00000242265	PEG10	7	2.20456	1.54e-90	6.67e-88	1.67111	7.71416
ENSG00000130829	DUSP9	X	2.03031	1.87e-90	8.06e-88	1.01031	4.10878
ENSG00000115963	RND3	2	-1.66397	1.1e-89	4.7e-87	8.75876	2.76412
ENSG00000204482	LST1	6	2.09547	2.56e-89	1.09e-86	0.807943	3.45826
ENSG00000078596	ITM2A	X	1.33552	2.8e-89	1.18e-86	106.514	268.774
ENSG00000253313	C1orf210	1	3.5877	5.94e-89	2.47e-86	0.197467	2.43071
ENSG00000143882	ATP6V1C2	2	3.1853	1.33e-88	5.49e-86	0.508508	4.64174
ENSG00000175793	SFN	1	-1.35942	1.62e-88	6.64e-86	15.8696	6.17205
ENSG00000105835	NAMPT	7	-0.978457	2.55e-88	1.04e-85	58.2371	29.5537
ENSG00000026025	VIM	10	-1.19625	3.16e-88	1.28e-85	375.149	163.713
ENSG00000088899	LZTS3	20	-1.50759	4.6e-88	1.85e-85	2.66044	0.936905
ENSG00000112305	SMAP1	6	-0.993943	1.56e-87	6.23e-85	30.4773	15.3039
ENSG00000124429	POF1B	X	-3.28864	6.95e-87	2.76e-84	0.933774	0.0962143
ENSG00000171105	INSR	19	-1.87296	7.14e-87	2.81e-84	1.11167	0.303275
ENSG00000128564	VGF	7	-1.80106	1.72e-86	6.72e-84	8.77167	2.51352
ENSG00000168685	IL7R	5	1.82059	2.2e-86	8.56e-84	3.59892	12.7102
ENSG00000167767	KRT80	12	2.21557	7.32e-86	2.83e-83	0.72517	3.34896
ENSG00000134317	GRHL1	2	1.56725	2.75e-84	1.06e-81	0.913625	2.69987
ENSG00000197324	LRP10	14	-0.943626	3.25e-84	1.24e-81	14.9341	7.76421
ENSG00000148516	ZEB1	10	-2.49649	7.42e-84	2.81e-81	0.82871	0.146933
ENSG00000184730	APOBR	16	1.59079	2.15e-83	8.1e-81	2.90275	8.76923
ENSG00000104324	CPQ	8	-2.35533	1.09e-82	4.04e-80	1.67334	0.327158
ENSG00000071575	TRIB2	2	1.56367	7.6e-82	2.81e-79	9.73553	28.7701
ENSG00000152315	KCNK13	14	-3.67159	9.35e-82	3.43e-79	1.35063	0.105707
ENSG00000067141	NEO1	15	-1.45776	1.09e-81	3.98e-79	1.47318	0.536506
ENSG00000110665	C11orf21	11	1.26399	2.56e-81	9.31e-79	2.21919	5.32463
ENSG00000138336	TET1	10	1.86786	3e-81	1.08e-78	0.317562	1.16325
ENSG00000152661	GJA1	6	-1.2194	1.71e-80	6.11e-78	19.9785	8.57105
ENSG00000156113	KCNMA1	10	-1.87222	1.93e-80	6.86e-78	1.41077	0.385568
ENSG00000050405	LIMA1	12	-1.27253	3.86e-80	1.36e-77	9.23153	3.82208
ENSG00000120896	SORBS3	8	-1.58525	4.45e-80	1.56e-77	2.52772	0.842202
ENSG00000112379	ARFGEF3	6	-1.6093	9.16e-80	3.19e-77	1.6622	0.545446
ENSG00000198805	PNP	14	-0.854283	1.13e-79	3.91e-77	36.1486	19.9927
ENSG00000169891	REPS2	X	1.82055	1.3e-79	4.47e-77	0.553002	1.95028
ENSG00000088305	DNMT3B	20	1.40236	4.07e-79	1.39e-76	1.71028	4.53992
ENSG00000172893	DHCR7	11	-0.779918	1.95e-78	6.64e-76	57.9551	33.7459
ENSG00000100055	CYTH4	22	1.15724	7.94e-78	2.69e-75	2.3525	5.24263
ENSG00000127824	TUBA4A	2	-1.34316	2.24e-77	7.56e-75	13.3536	5.26188
ENSG00000141682	PMAIP1	18	-1.07397	4.4e-77	1.47e-74	108.889	51.7192
ENSG00000125266	EFNB2	13	1.96791	9.65e-77	3.22e-74	0.712924	2.7987
ENSG00000021355	SERPINB1	6	-1.02074	2.44e-76	8.07e-74	20.7342	10.2117
ENSG00000168453	HR	8	1.95874	3.63e-76	1.19e-73	0.345582	1.34918
ENSG00000132744	ACY3	11	1.70247	8.64e-76	2.83e-73	2.67403	8.70979
ENSG00000205336	ADGRG1	16	2.07432	1.42e-75	4.59e-73	0.372109	1.57425
ENSG00000135824	RGS8	1	2.01985	1.43e-75	4.61e-73	1.82966	7.41632
ENSG00000149573	MPZL2	11	3.27553	3.89e-75	1.25e-72	0.0712183	0.699471
ENSG00000163531	NFASC	1	2.48501	4.49e-75	1.43e-72	0.121371	0.683501
ENSG00000113504	SLC12A7	5	2.17425	6.24e-75	1.98e-72	0.388288	1.75119
ENSG00000135919	SERPINE2	2	-1.14549	1.52e-74	4.79e-72	7.74275	3.5007
ENSG00000162344	FGF19	11	4.06745	1.94e-74	6.1e-72	0.151457	2.62056
ENSG00000116761	CTH	1	-1.1701	2.33e-74	7.29e-72	35.6564	15.8417
ENSG00000076864	RAP1GAP	1	1.32309	3.08e-74	9.57e-72	2.70747	6.77385
ENSG00000164938	TP53INP1	8	-1.24461	4.6e-74	1.42e-71	6.40541	2.70095
ENSG00000196268	ZNF493	19	1.34889	6.51e-74	2e-71	0.650014	1.65612
ENSG00000005249	PRKAR2B	7	1.18651	6.96e-74	2.13e-71	2.8174	6.44
ENSG00000169991	IFFO2	1	1.01831	3.32e-73	1.01e-70	2.65619	5.38606
ENSG00000175556	LONRF3	X	-3.11681	1.28e-72	3.88e-70	0.786186	0.0899571
ENSG00000185989	RASA3	13	1.77287	1.57e-72	4.74e-70	0.513924	1.7654
ENSG00000161243	FBXO27	19	-1.1629	1.93e-72	5.79e-70	15.251	6.81415
ENSG00000173334	TRIB1	8	-1.40339	1.96e-72	5.86e-70	4.91353	1.85843
ENSG00000074966	TXK	4	1.63049	3.48e-72	1.03e-69	0.940906	2.90349
ENSG00000087074	PPP1R15A	19	-1.30825	4.09e-72	1.21e-69	25.5983	10.3386
ENSG00000174004	NRROS	3	0.793442	1.11e-71	3.27e-69	35.033	60.7101
ENSG00000182718	ANXA2	15	-0.972045	1.62e-71	4.75e-69	18.9225	9.64353
ENSG00000043355	ZIC2	13	1.34357	2.64e-71	7.71e-69	1.72541	4.39172
ENSG00000120910	PPP3CC	8	-1.11615	2.81e-71	8.15e-69	16.0047	7.37245
ENSG00000113916	BCL6	3	-1.18026	3.64e-71	1.05e-68	3.50846	1.54662
ENSG00000136848	DAB2IP	9	1.33024	3.68e-71	1.06e-68	2.14517	5.39811
ENSG00000153234	NR4A2	2	-1.63865	5.59e-71	1.6e-68	5.97337	1.91838
ENSG00000178718	RPP25	15	-1.13959	6.41e-71	1.82e-68	7.15329	3.24713
ENSG00000052802	MSMO1	4	-1.03867	6.93e-71	1.96e-68	111.507	54.2689
ENSG00000128016	ZFP36	19	-1.01698	8.37e-71	2.36e-68	44.0575	21.7637
ENSG00000165138	ANKS6	9	-1.36657	1.4e-70	3.92e-68	22.525	8.73681
ENSG00000067064	IDI1	10	-0.996179	1.87e-70	5.24e-68	54.501	27.3186
ENSG00000134278	SPIRE1	18	1.22813	4.91e-70	1.37e-67	1.15216	2.70195
ENSG00000188620	HMX3	10	-2.43712	7.55e-70	2.09e-67	1.46298	0.267929
ENSG00000134107	BHLHE40	3	-0.830248	3.09e-69	8.51e-67	42.9891	24.1706
ENSG00000145284	SCD5	4	-1.47518	3.42e-69	9.37e-67	2.72115	0.976001
ENSG00000004864	SLC25A13	7	1.04636	3.69e-69	1.01e-66	6.27193	12.957
ENSG00000044115	CTNNA1	5	-0.941205	8.53e-69	2.31e-66	4.90867	2.55582
ENSG00000101160	CTSZ	20	-3.93909	1.42e-68	3.84e-66	1.12118	0.0715659
ENSG00000078900	TP73	1	3.16751	2.98e-68	7.99e-66	0.0579044	0.503297
ENSG00000100351	GRAP2	22	3.40268	3.42e-68	9.12e-66	0.135086	1.43179
ENSG00000077782	FGFR1	8	2.12314	1.25e-67	3.31e-65	0.139805	0.611803
ENSG00000122877	EGR2	10	-1.54567	1.26e-67	3.33e-65	10.2491	3.50828
ENSG00000071537	SEL1L	14	-0.880414	2.03e-67	5.33e-65	34.6106	18.8017
ENSG00000117676	RPS6KA1	1	0.731172	4.01e-67	1.05e-64	18.5847	30.8375
ENSG00000184384	MAML2	11	1.51838	4.61e-67	1.2e-64	0.56645	1.62893
ENSG00000179144	GIMAP7	7	2.69316	1.29e-66	3.34e-64	0.824946	5.3299
ENSG00000136161	RCBTB2	13	1.16194	4.52e-66	1.17e-63	5.19017	11.596
ENSG00000018408	WWTR1	3	-1.38838	5.76e-66	1.48e-63	1.30052	0.49654
ENSG00000185924	RTN4RL1	17	2.9344	1.02e-65	2.6e-63	0.365642	2.79849
ENSG00000130066	SAT1	X	-1.93552	1.36e-65	3.46e-63	81.3136	21.2623
ENSG00000080823	MOK	14	-1.66067	1.45e-65	3.69e-63	0.924618	0.291307
ENSG00000123094	RASSF8	12	-1.34869	2.34e-65	5.92e-63	5.1721	2.03051
ENSG00000265190	ANXA8	10	2.70804	3.44e-65	8.65e-63	0.102664	0.692675
ENSG00000132821	VSTM2L	20	2.39467	7.14e-65	1.79e-62	0.411812	2.16721
ENSG00000115844	DLX2	2	-1.43065	1.36e-64	3.4e-62	3.17619	1.17943
ENSG00000151422	FER	5	-0.738414	2.51e-64	6.23e-62	5.21541	3.12487
ENSG00000241058	NSUN6	10	-1.0264	2.99e-64	7.39e-62	9.6662	4.74412
ENSG00000100580	TMED8	14	-0.651414	5.06e-64	1.25e-61	17.8423	11.3604
ENSG00000123146	ADGRE5	19	-0.997324	6.2e-64	1.52e-61	33.5211	16.7848
ENSG00000124813	RUNX2	6	-1.2577	8.44e-64	2.05e-61	3.4627	1.45038
ENSG00000113749	HRH2	5	-2.21401	9.33e-64	2.26e-61	20.3911	4.39613
ENSG00000150867	PIP4K2A	10	-0.778477	1.36e-63	3.29e-61	31.0739	18.1202
ENSG00000175895	PLEKHF2	8	-1.17027	1.51e-63	3.63e-61	13.2986	5.90759
ENSG00000151500	THYN1	11	-0.827849	1.64e-63	3.94e-61	61.9646	34.8998
ENSG00000158869	FCER1G	1	2.27927	2.04e-63	4.86e-61	1.66888	8.10209
ENSG00000117090	SLAMF1	1	-2.10873	2.25e-63	5.36e-61	1.15551	0.268379
ENSG00000188042	ARL4C	2	1.5535	3.87e-63	9.17e-61	9.57322	28.0994
ENSG00000145777	TSLP	5	-1.92762	6.37e-63	1.5e-60	1.36627	0.358612
ENSG00000162692	VCAM1	1	1.01621	9.81e-63	2.3e-60	3.42564	6.9212
ENSG00000177570	SAMD12	8	-3.45977	1.16e-62	2.69e-60	0.152051	0.0135524
ENSG00000100985	MMP9	20	1.70043	1.33e-62	3.09e-60	1.37769	4.4641
ENSG00000122986	HVCN1	12	0.869686	1.73e-62	4.01e-60	9.52299	17.3851
ENSG00000095794	CREM	10	-1.184	2.05e-62	4.72e-60	4.38483	1.9325
ENSG00000163536	SERPINI1	3	-1.98032	2.16e-62	4.97e-60	2.71412	0.684372
ENSG00000172349	IL16	15	0.724235	2.34e-62	5.35e-60	7.59501	12.5446
ENSG00000169554	ZEB2	2	-2.92259	2.59e-62	5.9e-60	0.135387	0.017888
ENSG00000085741	WNT11	11	1.46322	2.6e-62	5.9e-60	1.31982	3.64617
ENSG00000145687	SSBP2	5	1.06275	5.41e-62	1.22e-59	3.04019	6.35019
ENSG00000127838	PNKD	2	1.00091	1.77e-61	3.97e-59	5.71183	11.4279
ENSG00000170421	KRT8	12	2.05376	2.27e-61	5.07e-59	0.171915	0.722995
ENSG00000214063	TSPAN4	11	1.10354	2.5e-61	5.57e-59	2.53598	5.45269
ENSG00000164099	PRSS12	4	-2.61751	2.65e-61	5.88e-59	0.575182	0.0941766
ENSG00000107485	GATA3	10	-0.620997	2.68e-61	5.93e-59	83.8686	54.5257
ENSG00000141744	PNMT	17	3.07636	2.77e-61	6.11e-59	1.34823	11.4469
ENSG00000128591	FLNC	7	-1.31413	3.45e-61	7.58e-59	34.3545	13.8169
ENSG00000167508	MVD	16	-0.770243	4.54e-61	9.93e-59	10.7562	6.30448
ENSG00000134882	UBAC2	13	-0.760453	9.67e-61	2.11e-58	36.1388	21.3317
ENSG00000121964	GTDC1	2	-0.887035	1.03e-60	2.24e-58	4.3623	2.35913
ENSG00000157216	SSBP3	1	0.771572	2.27e-60	4.91e-58	24.7777	42.295
ENSG00000073756	PTGS2	1	-1.64289	2.43e-60	5.24e-58	4.8	1.53618
ENSG00000082397	EPB41L3	18	-0.892626	4.94e-60	1.06e-57	10.903	5.87314
ENSG00000128585	MKLN1	7	-0.830597	5.26e-60	1.13e-57	14.5569	8.1851
ENSG00000164749	HNF4G	8	-3.32131	6.72e-60	1.43e-57	0.656458	0.0653152
ENSG00000103544	VPS35L	16	-0.705524	7.91e-60	1.68e-57	10.8263	6.63641
ENSG00000182272	B4GALNT4	11	2.16008	8.51e-60	1.8e-57	0.234761	1.05522
ENSG00000159217	IGF2BP1	17	1.03997	1.44e-59	3.04e-57	1.45071	2.98226
ENSG00000166747	AP1G1	16	0.705859	1.64e-59	3.44e-57	7.37436	12.0241
ENSG00000117091	CD48	1	-1.03089	2.06e-59	4.32e-57	112.149	54.8833
ENSG00000164588	HCN1	5	-3.88698	2.75e-59	5.74e-57	0.159961	0.0105855
ENSG00000135272	MDFIC	7	-1.12219	3.24e-59	6.75e-57	11.8449	5.44018
ENSG00000162654	GBP4	1	0.919855	3.71e-59	7.7e-57	6.16957	11.6745
ENSG00000134986	NREP	5	0.8318	5.26e-59	1.09e-56	2.42544	4.31686
ENSG00000140848	CPNE2	16	1.92062	5.29e-59	1.09e-56	0.198149	0.741499
ENSG00000177459	ERICH5	8	-2.06658	5.89e-59	1.21e-56	2.78778	0.6646
ENSG00000149212	SESN3	11	-1.4464	6.14e-59	1.26e-56	1.04993	0.386507
ENSG00000054793	ATP9A	20	0.803755	1.44e-58	2.94e-56	4.46168	7.78142
ENSG00000104976	SNAPC2	19	-1.07999	1.52e-58	3.09e-56	14.2583	6.73427
ENSG00000132965	ALOX5AP	13	-0.872443	1.61e-58	3.27e-56	27.7017	15.1244
ENSG00000105357	MYH14	19	2.34356	2.37e-58	4.79e-56	0.0806834	0.414249
ENSG00000167460	TPM4	19	-0.781082	2.53e-58	5.1e-56	27.2416	15.8511
ENSG00000263528	IKBKE	1	0.838469	4.93e-58	9.9e-56	14.8404	26.5335
ENSG00000133805	AMPD3	11	1.30759	5.11e-58	1.02e-55	0.827998	2.05188
ENSG00000198435	NRARP	9	1.17683	8.43e-58	1.68e-55	2.33447	5.30053
ENSG00000183629	GOLGA8G	15	2.90929	9.27e-58	1.84e-55	0.0607293	0.457872
ENSG00000078399	HOXA9	7	-1.52179	1.03e-57	2.04e-55	3.5241	1.23082
ENSG00000105369	CD79A	19	1.70614	1.2e-57	2.37e-55	3.04168	9.92698
ENSG00000135678	CPM	12	2.27268	1.78e-57	3.5e-55	0.107487	0.519773
ENSG00000174233	ADCY6	12	2.20075	5.14e-57	1.01e-54	0.10888	0.502351
ENSG00000147155	EBP	X	-0.808998	5.34e-57	1.04e-54	64.5128	36.8021
ENSG00000132964	CDK8	13	-0.759919	1.46e-56	2.83e-54	33.0077	19.485
ENSG00000145703	IQGAP2	5	1.1062	1.6e-56	3.1e-54	10.8756	23.4183
ENSG00000170345	FOS	14	-1.45683	1.71e-56	3.31e-54	3.07447	1.11835
ENSG00000183688	RFLNB	17	0.916767	4.27e-56	8.22e-54	5.23437	9.87023
ENSG00000175352	NRIP3	11	-1.6851	4.73e-56	9.07e-54	1.70489	0.531372
ENSG00000105642	KCNN1	19	2.25949	5.72e-56	1.09e-53	0.530688	2.5498
ENSG00000175920	DOK7	4	2.35142	6.79e-56	1.3e-53	0.259776	1.30544
ENSG00000176244	ACBD7	10	-0.878072	1.79e-55	3.4e-53	14.1993	7.72799
ENSG00000135625	EGR4	2	-2.35987	2.28e-55	4.32e-53	1.54612	0.300953
ENSG00000128245	YWHAH	22	-0.672315	2.44e-55	4.6e-53	57.7415	36.2216
ENSG00000123240	OPTN	10	-0.864654	4.48e-55	8.43e-53	10.1796	5.59543
ENSG00000126259	KIRREL2	19	-0.854256	5.07e-55	9.51e-53	13.2976	7.35372
ENSG00000281406	BLACAT1	1	1.61692	6.04e-55	1.13e-52	0.427636	1.31111
ENSG00000147642	SYBU	8	-1.49905	8.15e-55	1.52e-52	1.12427	0.397718
ENSG00000064201	TSPAN32	11	1.78446	8.18e-55	1.52e-52	0.434152	1.4879
ENSG00000215012	RTL10	22	0.868461	9.24e-55	1.71e-52	2.03482	3.71842
ENSG00000153684	GOLGA8F	15	3.18258	1.2e-54	2.22e-52	0.0493906	0.445101
ENSG00000167880	EVPL	17	1.11658	1.44e-54	2.64e-52	2.79482	6.05949
ENSG00000168243	GNG4	1	-0.884956	1.49e-54	2.73e-52	28.3418	15.3443
ENSG00000135638	EMX1	2	2.14705	1.74e-54	3.17e-52	0.166756	0.746278
ENSG00000110031	LPXN	11	-0.572213	2.06e-54	3.75e-52	104.225	70.0909
ENSG00000166482	MFAP4	17	2.11808	2.19e-54	3.98e-52	2.12428	9.21128
ENSG00000160746	ANO10	3	-1.3826	2.46e-54	4.44e-52	1.91162	0.731846
ENSG00000148053	NTRK2	9	-1.25971	3.32e-54	5.99e-52	0.487281	0.203427
ENSG00000133639	BTG1	12	-0.98214	3.35e-54	6.02e-52	47.4181	24.0066
ENSG00000131370	SH3BP5	3	0.768943	5.46e-54	9.79e-52	10.3216	17.6093
ENSG00000130449	ZSWIM6	5	-1.21813	6.61e-54	1.18e-51	3.76087	1.61694
ENSG00000173198	CYSLTR1	X	-1.13001	1.15e-53	2.05e-51	13.1139	5.98659
ENSG00000124067	SLC12A4	16	-1.49291	1.29e-53	2.3e-51	0.907078	0.323104
ENSG00000198380	GFPT1	2	-0.799533	4.32e-53	7.64e-51	45.3583	26.0624
ENSG00000175130	MARCKSL1	1	0.736008	4.35e-53	7.67e-51	42.0373	69.9987
ENSG00000234602	MCIDAS	5	-1.43573	5.52e-53	9.69e-51	5.50421	2.04274
ENSG00000104611	SH2D4A	8	-3.44444	1.02e-52	1.78e-50	0.515857	0.0484801
ENSG00000131378	RFTN1	3	-0.786675	1.1e-52	1.92e-50	39.5784	22.944
ENSG00000051620	HEBP2	6	-0.78979	2.27e-52	3.96e-50	6.86085	3.97004
ENSG00000163624	CDS1	4	-2.03597	2.44e-52	4.24e-50	0.911492	0.221097
ENSG00000004399	PLXND1	3	1.31224	3.92e-52	6.79e-50	1.02758	2.55404
ENSG00000068831	RASGRP2	11	1.63032	4.33e-52	7.47e-50	0.633968	1.95797
ENSG00000150347	ARID5B	10	-1.9458	6e-52	1.03e-49	5.5346	1.43553
ENSG00000143502	SUSD4	1	0.716922	7.53e-52	1.29e-49	12.2575	20.1481
ENSG00000126778	SIX1	14	1.21776	8.47e-52	1.45e-49	0.877579	2.04166
ENSG00000168421	RHOH	4	0.669911	1.31e-51	2.23e-49	18.2487	29.0172
ENSG00000213889	PPM1N	19	-1.22683	1.35e-51	2.3e-49	4.55449	1.94282
ENSG00000173040	EVC2	4	-1.66918	1.6e-51	2.7e-49	1.98626	0.625897
ENSG00000132718	SYT11	1	-0.834815	1.66e-51	2.8e-49	7.62121	4.27648
ENSG00000115457	IGFBP2	2	3.29847	1.72e-51	2.9e-49	0.163105	1.62494
ENSG00000178078	STAP2	19	-0.882203	1.78e-51	2.98e-49	8.05767	4.37292
ENSG00000124334	IL9R	X	-1.09536	2.05e-51	3.42e-49	17.8849	8.36652
ENSG00000147459	DOCK5	8	2.04766	2.99e-51	4.98e-49	0.0590292	0.245765
ENSG00000100342	APOL1	22	1.14692	3.63e-51	6.03e-49	2.09315	4.6312
ENSG00000005844	ITGAL	16	-0.624096	3.66e-51	6.06e-49	85.5498	55.5063
ENSG00000100221	JOSD1	22	-0.619271	3.77e-51	6.23e-49	31.6022	20.5709
ENSG00000164733	CTSB	8	-0.754274	3.91e-51	6.44e-49	10.7517	6.37432
ENSG00000196517	SLC6A9	1	2.63156	4.1e-51	6.72e-49	0.211485	1.31165
ENSG00000183971	NPW	16	-2.39015	4.1e-51	6.72e-49	3.35576	0.636962
ENSG00000105374	NKG7	19	1.4429	4.55e-51	7.43e-49	7.50143	20.4068
ENSG00000156886	ITGAD	16	3.68676	6.38e-51	1.04e-48	0.0349363	0.462568
ENSG00000176871	WSB2	12	-0.917478	8.53e-51	1.39e-48	7.56422	4.0011
ENSG00000154451	GBP5	1	0.7005	8.73e-51	1.41e-48	5.47111	8.89198
ENSG00000204397	CARD16	11	-1.12049	9.06e-51	1.46e-48	9.43857	4.33219
ENSG00000167601	AXL	19	2.74934	9.48e-51	1.53e-48	0.0812879	0.552939
ENSG00000162490	DRAXIN	1	2.18164	1.41e-50	2.27e-48	0.19432	0.89471
ENSG00000108622	ICAM2	17	-0.881782	2.09e-50	3.36e-48	21.6012	11.7119
ENSG00000108639	SYNGR2	17	-0.869952	2.36e-50	3.77e-48	120.521	65.9437
ENSG00000148484	RSU1	10	-0.577031	2.7e-50	4.3e-48	41.1724	27.5954
ENSG00000149564	ESAM	11	-3.01414	3.07e-50	4.89e-48	0.856971	0.107194
ENSG00000168944	CEP120	5	-0.727871	3.11e-50	4.94e-48	14.0792	8.50284
ENSG00000149948	HMGA2	12	7.07698	3.91e-50	6.19e-48	0.000508485	0.084166
ENSG00000171223	JUNB	19	-0.725857	4.42e-50	6.98e-48	43.3389	26.2082
ENSG00000172794	RAB37	17	1.0989	7.2e-50	1.13e-47	5.96533	12.7673
ENSG00000197635	DPP4	2	-1.16031	7.74e-50	1.22e-47	5.85469	2.62004
ENSG00000162613	FUBP1	1	0.772457	8.85e-50	1.39e-47	5.614	9.59466
ENSG00000152078	TLCD4	1	-1.07776	9.02e-50	1.41e-47	4.10282	1.94362
ENSG00000144655	CSRNP1	3	-0.973192	1.64e-49	2.55e-47	12.6075	6.41116
ENSG00000134460	IL2RA	10	-1.18137	1.84e-49	2.86e-47	8.32217	3.66852
ENSG00000151292	CSNK1G3	5	-0.683575	1.9e-49	2.94e-47	16.8819	10.509
ENSG00000166833	NAV2	11	2.35908	2.68e-49	4.15e-47	0.0761177	0.395505
ENSG00000189334	S100A14	1	1.12432	3.06e-49	4.72e-47	44.4429	96.8519
ENSG00000114784	EIF1B	3	-0.692919	7.65e-49	1.18e-46	38.7151	23.9488
ENSG00000095203	EPB41L4B	9	0.739312	1.6e-48	2.46e-46	6.30917	10.5264
ENSG00000119720	NRDE2	14	-1.08749	1.64e-48	2.5e-46	2.89307	1.36182
ENSG00000256229	ZNF486	19	-1.33988	1.71e-48	2.61e-46	2.67343	1.05842
ENSG00000128567	PODXL	7	1.15543	4.46e-48	6.78e-46	1.41873	3.16847
ENSG00000117016	RIMS3	1	1.2081	8.68e-48	1.32e-45	0.790612	1.83092
ENSG00000133216	EPHB2	1	-1.48903	9.58e-48	1.45e-45	4.19451	1.49534
ENSG00000118263	KLF7	2	-1.19385	1.12e-47	1.7e-45	3.33712	1.45994
ENSG00000205517	RGL3	19	1.73103	2.22e-47	3.34e-45	0.331502	1.11655
ENSG00000184640	SEPTIN9	17	0.592134	3.81e-47	5.72e-45	28.113	42.3775
ENSG00000198355	PIM3	22	-0.64967	5.26e-47	7.85e-45	80.8293	51.5269
ENSG00000184545	DUSP8	11	-1.65505	1.12e-46	1.67e-44	1.08538	0.346045
ENSG00000159445	THEM4	1	0.741081	1.23e-46	1.83e-44	2.31731	3.87433
ENSG00000168906	MAT2A	2	0.772446	1.28e-46	1.9e-44	30.1395	51.4642
ENSG00000177674	AGTRAP	1	2.38014	1.71e-46	2.53e-44	0.268568	1.4069
ENSG00000137364	TPMT	6	-1.63173	2.07e-46	3.05e-44	1.98708	0.642153
ENSG00000138678	GPAT3	4	-2.55979	2.16e-46	3.18e-44	0.890629	0.151994
ENSG00000101474	APMAP	20	-0.681768	2.35e-46	3.45e-44	83.9775	52.3376
ENSG00000175175	PPM1E	17	-1.10034	2.4e-46	3.51e-44	3.26268	1.52263
ENSG00000240694	PNMA2	8	0.772821	2.78e-46	4.07e-44	8.87122	15.1484
ENSG00000100592	DAAM1	14	-1.08263	2.86e-46	4.16e-44	1.82947	0.864463
ENSG00000132386	SERPINF1	17	2.34337	3.03e-46	4.41e-44	0.216979	1.08645
ENSG00000104967	NOVA2	19	-1.5066	4.15e-46	6.01e-44	0.635678	0.223288
ENSG00000110172	CHORDC1	11	-0.631359	4.66e-46	6.74e-44	5.42559	3.50175
ENSG00000120306	CYSTM1	5	-0.807499	4.97e-46	7.17e-44	25.0256	14.293
ENSG00000182492	BGN	X	2.14491	5.19e-46	7.48e-44	0.427173	1.87902
ENSG00000039068	CDH1	16	1.26585	7.75e-46	1.11e-43	3.58454	8.62815
ENSG00000101846	STS	X	-0.657842	8.83e-46	1.26e-43	7.57226	4.80003
ENSG00000171777	RASGRP4	19	3.56366	9.26e-46	1.32e-43	0.0959327	1.11613
ENSG00000151718	WWC2	4	-0.976872	9.27e-46	1.32e-43	2.7081	1.3798
ENSG00000159788	RGS12	4	-1.61824	1.12e-45	1.59e-43	0.626109	0.204697
ENSG00000115944	COX7A2L	2	-0.828715	1.17e-45	1.65e-43	66.1389	37.2329
ENSG00000095932	SMIM24	19	1.67395	1.71e-45	2.42e-43	2.71053	8.62582
ENSG00000101665	SMAD7	18	-0.804223	1.83e-45	2.58e-43	6.54825	3.74538
ENSG00000120645	IQSEC3	12	2.4785	1.86e-45	2.61e-43	0.0782965	0.435072
ENSG00000128641	MYO1B	2	0.979958	5.94e-45	8.34e-43	0.694842	1.37233
ENSG00000155090	KLF10	8	1.38687	6.82e-45	9.55e-43	2.0724	5.41723
ENSG00000122862	SRGN	10	-1.00472	7.04e-45	9.84e-43	78.9173	39.3167
ENSG00000165914	TTC7B	14	-0.765433	7.08e-45	9.86e-43	1.16586	0.685556
ENSG00000099994	SUSD2	22	2.86663	7.35e-45	1.02e-42	0.108127	0.800556
ENSG00000010278	CD9	12	2.03388	7.97e-45	1.11e-42	0.196903	0.820637
ENSG00000167703	SLC43A2	17	1.53783	1.26e-44	1.74e-42	0.219036	0.629944
ENSG00000076924	XAB2	19	-0.609843	1.58e-44	2.17e-42	30.8316	20.2002
ENSG00000146416	AIG1	6	-0.951646	1.59e-44	2.19e-42	3.41609	1.76876
ENSG00000171055	FEZ2	2	-0.785296	1.82e-44	2.49e-42	3.72305	2.15963
ENSG00000156026	MCU	10	-0.658295	2.29e-44	3.14e-42	13.2926	8.4165
ENSG00000171132	PRKCE	2	-0.775819	2.42e-44	3.31e-42	6.51804	3.8079
ENSG00000158815	FGF17	8	2.14077	2.69e-44	3.66e-42	0.873481	3.86226
ENSG00000089335	ZNF302	19	0.843392	3.03e-44	4.11e-42	2.40674	4.30928
ENSG00000163110	PDLIM5	4	-0.74497	3.11e-44	4.22e-42	6.29001	3.7522
ENSG00000168679	SLC16A4	1	-1.70359	3.21e-44	4.35e-42	1.42315	0.436938
ENSG00000154589	LY96	8	-1.93023	3.23e-44	4.37e-42	6.98007	1.83306
ENSG00000182963	GJC1	17	-2.0466	3.86e-44	5.2e-42	0.424873	0.104129
ENSG00000163297	ANTXR2	4	-0.846128	3.94e-44	5.3e-42	11.4091	6.34421
ENSG00000032444	PNPLA6	19	-0.741836	3.98e-44	5.34e-42	13.1636	7.87055
ENSG00000269404	SPIB	19	1.9603	4.15e-44	5.55e-42	1.24631	4.84099
ENSG00000135541	AHI1	6	-0.702497	5.39e-44	7.2e-42	9.07782	5.58064
ENSG00000185090	MANEAL	1	0.709829	5.49e-44	7.31e-42	7.92588	12.9543
ENSG00000141458	NPC1	18	-0.749193	6.41e-44	8.52e-42	5.38854	3.20211
ENSG00000100558	PLEK2	14	-2.27035	7.35e-44	9.75e-42	1.83793	0.37908
ENSG00000100749	VRK1	14	-0.624613	1.01e-43	1.33e-41	80.1101	51.9525
ENSG00000130584	ZBTB46	20	1.97328	2.25e-43	2.95e-41	0.168024	0.670743
ENSG00000067057	PFKP	10	-0.605174	2.43e-43	3.19e-41	51.1524	33.6218
ENSG00000143641	GALNT2	1	0.736327	2.44e-43	3.19e-41	10.771	17.9406
ENSG00000011422	PLAUR	19	-0.748162	2.49e-43	3.25e-41	8.06507	4.80413
ENSG00000089006	SNX5	20	-0.580224	2.74e-43	3.56e-41	60.9789	40.7823
ENSG00000127124	HIVEP3	1	-1.76917	2.85e-43	3.7e-41	2.61538	0.767144
ENSG00000149218	ENDOD1	11	-1.08357	4.48e-43	5.8e-41	4.87787	2.30452
ENSG00000129757	CDKN1C	11	1.81552	5.67e-43	7.33e-41	0.565506	1.96196
ENSG00000067113	PLPP1	5	-0.851022	7.02e-43	9.03e-41	11.5084	6.36707
ENSG00000150938	CRIM1	2	2.34711	7.08e-43	9.09e-41	0.106922	0.544604
ENSG00000248905	FMN1	15	-3.05079	8.06e-43	1.03e-40	0.0894258	0.0107102
ENSG00000161714	PLCD3	17	0.962202	8.8e-43	1.13e-40	1.4053	2.74044
ENSG00000077616	NAALAD2	11	-6.87273	1.11e-42	1.41e-40	0.143372	0.000860086
ENSG00000239713	APOBEC3G	22	0.766898	1.79e-42	2.27e-40	7.92266	13.4688
ENSG00000136573	BLK	8	0.699588	1.96e-42	2.49e-40	8.00282	12.9859
ENSG00000196428	TSC22D2	3	-0.791494	1.99e-42	2.52e-40	4.52264	2.61628
ENSG00000166501	PRKCB	16	1.6556	2.03e-42	2.57e-40	0.124724	0.395876
ENSG00000163600	ICOS	2	0.973841	2.56e-42	3.23e-40	3.48306	6.86496
ENSG00000126821	SGPP1	14	-0.818505	2.9e-42	3.65e-40	10.8514	6.1475
ENSG00000164932	CTHRC1	8	1.73481	3.09e-42	3.88e-40	1.86705	6.20399
ENSG00000049249	TNFRSF9	1	-0.769006	3.29e-42	4.13e-40	7.01461	4.11719
ENSG00000145604	SKP2	5	0.722646	3.49e-42	4.37e-40	9.06646	14.9499
ENSG00000129038	LOXL1	15	2.48708	3.77e-42	4.72e-40	0.119937	0.680551
ENSG00000164070	HSPA4L	4	-0.968385	4.3e-42	5.36e-40	5.589	2.85834
ENSG00000164181	ELOVL7	5	-1.15832	4.35e-42	5.41e-40	2.47415	1.11217
ENSG00000100644	HIF1A	14	-0.63926	6.09e-42	7.56e-40	30.3932	19.5131
ENSG00000160050	CCDC28B	1	0.993558	6.29e-42	7.8e-40	11.7907	23.4556
ENSG00000070669	ASNS	7	-1.28497	7.11e-42	8.79e-40	1.40219	0.574622
ENSG00000069702	TGFBR3	1	0.857115	8.86e-42	1.09e-39	1.94579	3.51827
ENSG00000169288	MRPL1	4	0.779089	1.13e-41	1.39e-39	9.73287	16.6955
ENSG00000049860	HEXB	5	-0.787702	1.21e-41	1.49e-39	15.684	9.07651
ENSG00000134909	ARHGAP32	11	1.81392	1.32e-41	1.62e-39	0.152221	0.530699
ENSG00000118985	ELL2	5	-0.799447	1.33e-41	1.63e-39	8.62315	4.95714
ENSG00000169189	NSMCE1	16	-0.631098	1.54e-41	1.87e-39	39.2653	25.3468
ENSG00000172543	CTSW	11	1.86464	1.8e-41	2.18e-39	3.39796	12.367
ENSG00000091129	NRCAM	7	2.00931	2.19e-41	2.64e-39	0.100015	0.415028
ENSG00000011638	TMEM159	16	-1.16431	2.29e-41	2.76e-39	5.99968	2.67355
ENSG00000164691	TAGAP	6	-0.999639	3.03e-41	3.63e-39	6.03235	3.01383
ENSG00000114770	ABCC5	3	-0.874433	3.03e-41	3.63e-39	3.3849	1.84555
ENSG00000105855	ITGB8	7	-0.900118	3.24e-41	3.87e-39	2.85716	1.53251
ENSG00000125347	IRF1	5	0.744616	4.71e-41	5.63e-39	12.7293	21.3263
ENSG00000122733	PHF24	9	-1.9494	6.94e-41	8.26e-39	2.40282	0.623522
ENSG00000116717	GADD45A	1	-1.13461	7.38e-41	8.77e-39	6.44324	2.92885
ENSG00000188385	JAKMIP3	10	-0.850859	8.24e-41	9.78e-39	1.51789	0.841556
ENSG00000134874	DZIP1	13	-2.48147	9.85e-41	1.17e-38	0.254051	0.0457533
ENSG00000135829	DHX9	1	0.552201	1.03e-40	1.21e-38	46.5234	68.2094
ENSG00000100439	ABHD4	14	-1.48873	1.1e-40	1.3e-38	2.28389	0.811889
ENSG00000029364	SLC39A9	14	-0.86439	1.14e-40	1.34e-38	38.6153	21.2096
ENSG00000125354	SEPTIN6	X	0.569948	1.25e-40	1.47e-38	33.2892	49.4245
ENSG00000133935	ERG28	14	-0.686813	1.29e-40	1.51e-38	31.1786	19.36
ENSG00000073910	FRY	13	-0.674943	1.58e-40	1.85e-38	6.70519	4.20032
ENSG00000168952	STXBP6	14	-1.10309	1.59e-40	1.86e-38	2.22091	1.03402
ENSG00000005020	SKAP2	7	-0.609285	2.05e-40	2.39e-38	16.651	10.9122
ENSG00000143195	ILDR2	1	-1.12982	2.15e-40	2.5e-38	0.845651	0.386643
ENSG00000081087	OSTM1	6	-0.719125	2.79e-40	3.23e-38	8.64112	5.24694
ENSG00000110848	CD69	12	-0.713495	3.1e-40	3.59e-38	12.4823	7.60404
ENSG00000133961	NUMB	14	-0.576842	3.19e-40	3.69e-38	9.00754	6.04223
ENSG00000125656	CLPP	19	-0.625439	3.36e-40	3.88e-38	45.9457	29.7731
ENSG00000133131	MORC4	X	1.47333	3.54e-40	4.08e-38	0.398981	1.11291
ENSG00000162522	KIAA1522	1	0.879524	6.13e-40	7.05e-38	4.17118	7.67862
ENSG00000116711	PLA2G4A	1	-1.38059	6.15e-40	7.06e-38	15.9842	6.13738
ENSG00000198846	TOX	8	0.625302	6.72e-40	7.7e-38	20.7621	32.0169
ENSG00000134489	HRH4	18	-2.05592	7.47e-40	8.54e-38	0.783698	0.18837
ENSG00000198814	GK	X	-0.869248	8.99e-40	1.03e-37	27.9693	15.313
ENSG00000150907	FOXO1	13	-0.759465	9.14e-40	1.04e-37	4.51484	2.66484
ENSG00000166902	MRPL16	11	-0.50585	9.29e-40	1.06e-37	94.3538	66.4452
ENSG00000173801	JUP	17	0.667617	1.06e-39	1.21e-37	41.8724	66.5025
ENSG00000133561	GIMAP6	7	1.01544	1.08e-39	1.22e-37	4.80322	9.70037
ENSG00000119801	YPEL5	2	-0.815856	1.18e-39	1.33e-37	22.146	12.5775
ENSG00000129562	DAD1	14	-0.777242	1.73e-39	1.95e-37	175.685	102.474
ENSG00000131650	KREMEN2	16	1.01977	2.03e-39	2.29e-37	4.47642	9.06863
ENSG00000140943	MBTPS1	16	0.613415	2.48e-39	2.79e-37	8.01204	12.2498
ENSG00000197594	ENPP1	6	0.994467	2.64e-39	2.96e-37	0.763852	1.52812
ENSG00000174943	KCTD13	16	-0.794536	3.29e-39	3.69e-37	4.57202	2.63564
ENSG00000110777	POU2AF1	11	1.35402	3.7e-39	4.14e-37	0.603817	1.54833
ENSG00000133134	BEX2	X	-1.24124	4.11e-39	4.59e-37	13.9076	5.8896
ENSG00000138814	PPP3CA	4	0.595743	4.44e-39	4.95e-37	21.5437	32.5585
ENSG00000102804	TSC22D1	13	-1.01674	6.4e-39	7.12e-37	17.6732	8.73477
ENSG00000070081	NUCB2	11	-0.593456	6.52e-39	7.24e-37	22.4405	14.8738
ENSG00000122644	ARL4A	7	-0.69063	6.78e-39	7.52e-37	14.1028	8.7367
ENSG00000152766	ANKRD22	10	1.22173	6.9e-39	7.63e-37	0.843851	1.95966
ENSG00000160991	ORAI2	7	0.689772	7.59e-39	8.38e-37	22.2729	35.932
ENSG00000169180	XPO6	16	-0.473382	8.98e-39	9.9e-37	71.4035	51.4277
ENSG00000221890	NPTXR	22	2.04351	9.01e-39	9.91e-37	0.175779	0.721225
ENSG00000070159	PTPN3	9	-0.87622	9.84e-39	1.08e-36	5.54496	3.02174
ENSG00000112367	FIG4	6	-0.793431	1.17e-38	1.29e-36	7.54707	4.34624
ENSG00000071073	MGAT4A	2	-0.771982	1.46e-38	1.59e-36	9.52846	5.57886
ENSG00000132613	MTSS2	16	2.1708	1.48e-38	1.62e-36	0.119198	0.545991
ENSG00000111181	SLC6A12	12	-1.7015	1.8e-38	1.96e-36	1.56887	0.482853
ENSG00000131724	IL13RA1	X	-1.32292	1.88e-38	2.05e-36	1.47187	0.587722
ENSG00000110448	CD5	11	-0.68733	2.74e-38	2.97e-36	113.039	70.1955
ENSG00000113319	RASGRF2	5	-2.88542	2.81e-38	3.05e-36	0.154321	0.0212841
ENSG00000132639	SNAP25	20	-1.78752	3.09e-38	3.34e-36	0.973052	0.28045
ENSG00000170312	CDK1	10	-0.646448	3.37e-38	3.64e-36	61.5865	39.3389
ENSG00000137944	KYAT3	1	-0.649674	3.98e-38	4.28e-36	32.8514	20.9311
ENSG00000101115	SALL4	20	1.04765	4.08e-38	4.38e-36	0.956865	1.97739
ENSG00000181788	SIAH2	3	-0.706043	4.4e-38	4.72e-36	78.0933	47.8651
ENSG00000065665	SEC61A2	10	-0.957162	6.37e-38	6.83e-36	3.57269	1.8395
ENSG00000154079	SDHAF4	6	-0.711655	7.13e-38	7.63e-36	16.3627	9.98548
ENSG00000155966	AFF2	X	1.75913	8.77e-38	9.36e-36	0.243945	0.828628
ENSG00000120738	EGR1	5	-1.87516	9.61e-38	1.02e-35	6.44427	1.75282
ENSG00000089902	RCOR1	14	-0.515203	1.01e-37	1.08e-35	19.8369	13.8781
ENSG00000165030	NFIL3	9	-0.951412	1.03e-37	1.09e-35	6.57669	3.39464
ENSG00000110047	EHD1	11	0.756078	1.56e-37	1.65e-35	11.168	18.8578
ENSG00000102554	KLF5	13	-0.796066	1.62e-37	1.7e-35	4.78283	2.75825
ENSG00000178053	MLF1	3	-1.00982	1.67e-37	1.76e-35	4.43148	2.19416
ENSG00000107331	ABCA2	9	0.810194	1.77e-37	1.86e-35	2.05524	3.6067
ENSG00000198728	LDB1	10	0.562196	1.84e-37	1.93e-35	13.9492	20.5974
ENSG00000072134	EPN2	17	-1.33788	1.86e-37	1.94e-35	1.34655	0.534516
ENSG00000185697	MYBL1	8	-1.11719	1.88e-37	1.97e-35	1.50853	0.696907
ENSG00000179583	CIITA	16	1.23343	1.92e-37	2e-35	1.76163	4.14427
ENSG00000123700	KCNJ2	17	1.35893	2.56e-37	2.67e-35	0.715737	1.82583
ENSG00000104894	CD37	19	-0.662082	6.74e-37	7.01e-35	24.303	15.3529
ENSG00000162946	DISC1	1	1.57008	6.99e-37	7.25e-35	0.131475	0.387772
ENSG00000198830	HMGN2	1	0.524482	6.99e-37	7.25e-35	101.898	146.555
ENSG00000185164	NOMO2	16	-0.647079	7.8e-37	8.07e-35	48.2263	30.7935
ENSG00000172057	ORMDL3	17	0.653109	7.95e-37	8.21e-35	6.80035	10.6846
ENSG00000145730	PAM	5	-0.866442	8.01e-37	8.26e-35	4.2507	2.33198
ENSG00000182149	IST1	16	0.503159	1.28e-36	1.32e-34	13.1191	18.591
ENSG00000026652	AGPAT4	6	-1.36028	1.33e-36	1.36e-34	0.378279	0.147307
ENSG00000172262	ZNF131	5	0.54799	1.34e-36	1.38e-34	5.02292	7.342
ENSG00000144369	FAM171B	2	-2.49817	1.37e-36	1.41e-34	0.393667	0.0683325
ENSG00000106077	ABHD11	7	0.799946	1.38e-36	1.41e-34	5.01159	8.71107
ENSG00000111981	ULBP1	6	-0.854118	1.49e-36	1.52e-34	6.24796	3.4638
ENSG00000067560	RHOA	3	-0.637195	1.52e-36	1.55e-34	550.821	354.143
ENSG00000118922	KLF12	13	-1.04066	1.85e-36	1.88e-34	3.15056	1.53177
ENSG00000184451	CCR10	17	2.26965	1.91e-36	1.94e-34	0.231468	1.09798
ENSG00000137267	TUBB2A	6	-1.044	1.92e-36	1.95e-34	5.56312	2.69533
ENSG00000153814	JAZF1	7	-0.789396	2.08e-36	2.11e-34	7.5786	4.38664
ENSG00000142798	HSPG2	1	1.31182	2.73e-36	2.76e-34	0.893175	2.21788
ENSG00000050438	SLC4A8	12	0.983196	2.98e-36	3.01e-34	0.291614	0.576175
ENSG00000197852	INKA2	1	1.52892	3.85e-36	3.87e-34	0.459488	1.32684
ENSG00000148411	NACC2	9	1.34089	4.03e-36	4.06e-34	0.46334	1.1721
ENSG00000142627	EPHA2	1	2.48902	4.62e-36	4.64e-34	0.0874948	0.493808
ENSG00000166579	NDEL1	17	-0.69049	4.76e-36	4.77e-34	8.1973	5.07698
ENSG00000066583	ISOC1	5	-0.619325	6.77e-36	6.77e-34	28.676	18.6537
ENSG00000102409	BEX4	X	-1.67027	7.95e-36	7.94e-34	2.88346	0.906396
ENSG00000186854	TRABD2A	2	-0.73265	8.72e-36	8.68e-34	2.18149	1.31263
ENSG00000162614	NEXN	1	0.846196	1.08e-35	1.07e-33	3.5523	6.40258
ENSG00000100744	GSKIP	14	-0.727235	1.2e-35	1.18e-33	10.3556	6.24758
ENSG00000175866	BAIAP2	17	0.794574	1.2e-35	1.18e-33	1.10646	1.91599
ENSG00000119917	IFIT3	10	1.29108	1.46e-35	1.44e-33	1.44049	3.53146
ENSG00000117228	GBP1	1	0.815991	1.53e-35	1.5e-33	10.6684	18.7761
ENSG00000196917	HCAR1	12	-1.73868	2.15e-35	2.11e-33	0.738111	0.217777
ENSG00000121807	CCR2	3	3.531	3.36e-35	3.29e-33	0.0419231	0.487393
ENSG00000106211	HSPB1	7	-0.858915	3.36e-35	3.29e-33	94.9934	52.3734
ENSG00000170293	CMTM8	3	-0.989943	4.58e-35	4.47e-33	8.10274	4.07299
ENSG00000133454	MYO18B	22	3.74579	4.74e-35	4.62e-33	0.00980918	0.130439
ENSG00000160293	VAV2	9	0.915778	5.88e-35	5.72e-33	2.3215	4.37676
ENSG00000040608	RTN4R	22	1.50006	6.14e-35	5.97e-33	0.488278	1.38096
ENSG00000163618	CADPS	3	-2.17713	7.21e-35	7e-33	0.16304	0.0365215
ENSG00000140853	NLRC5	16	0.865034	1.25e-34	1.21e-32	1.14638	2.09501
ENSG00000156398	SFXN2	10	0.706762	1.26e-34	1.22e-32	1.82752	2.98157
ENSG00000165983	PTER	10	-0.530313	1.27e-34	1.23e-32	24.3574	16.8635
ENSG00000115956	PLEK	2	-1.31685	1.28e-34	1.24e-32	67.9536	27.2784
ENSG00000151208	DLG5	10	1.39794	1.85e-34	1.78e-32	0.237041	0.630598
ENSG00000101082	SLA2	20	0.97813	2.84e-34	2.72e-32	3.6013	7.08421
ENSG00000167323	STIM1	11	-0.515045	3.14e-34	3.02e-32	22.79	15.9502
ENSG00000144711	IQSEC1	3	0.8172	3.3e-34	3.16e-32	3.89136	6.86227
ENSG00000171115	GIMAP8	7	2.24557	3.42e-34	3.27e-32	0.10351	0.500547
ENSG00000099785	MARCHF2	19	-1.09145	3.72e-34	3.55e-32	3.48923	1.62653
ENSG00000138185	ENTPD1	10	-0.633359	4.36e-34	4.16e-32	2.30527	1.48537
ENSG00000185947	ZNF267	16	-0.6087	4.81e-34	4.58e-32	10.5726	6.93425
ENSG00000130164	LDLR	19	-0.732853	5.32e-34	5.05e-32	20.3076	12.2185
ENSG00000164161	HHIP	4	-1.5559	5.93e-34	5.62e-32	0.688808	0.233724
ENSG00000158321	AUTS2	7	2.39944	6.5e-34	6.16e-32	0.0178568	0.09504
ENSG00000165757	JCAD	10	-0.95179	7.07e-34	6.69e-32	1.82526	0.94395
ENSG00000118402	ELOVL4	6	-1.85965	7.85e-34	7.41e-32	0.982342	0.269945
ENSG00000110002	VWA5A	11	-1.76315	8.12e-34	7.66e-32	0.486621	0.142021
ENSG00000134326	CMPK2	2	0.62196	8.71e-34	8.2e-32	6.59119	10.1414
ENSG00000084444	FAM234B	12	-0.984604	1.06e-33	9.99e-32	1.93721	0.977191
ENSG00000101384	JAG1	20	-0.89057	1.1e-33	1.04e-31	2.34909	1.26606
ENSG00000113163	CERT1	5	-0.590477	1.19e-33	1.12e-31	4.05596	2.69434
ENSG00000166164	BRD7	16	-0.714053	1.25e-33	1.17e-31	14.2669	8.70048
ENSG00000176928	GCNT4	5	-2.4386	1.42e-33	1.33e-31	0.316286	0.0571725
ENSG00000162599	NFIA	1	-0.961593	1.56e-33	1.45e-31	0.334525	0.172074
ENSG00000166025	AMOTL1	11	0.809968	1.7e-33	1.58e-31	1.71693	3.01306
ENSG00000154783	FGD5	3	2.10353	2.07e-33	1.92e-31	0.0674193	0.281698
ENSG00000060558	GNA15	19	-0.898899	2.08e-33	1.94e-31	43.5707	23.3653
ENSG00000163421	PROK2	3	-1.84784	2.14e-33	1.99e-31	2.77764	0.7678
ENSG00000066056	TIE1	1	3.26641	2.31e-33	2.13e-31	0.0239788	0.238391
ENSG00000161011	SQSTM1	5	-0.648016	2.52e-33	2.33e-31	19.3792	12.3626
ENSG00000151883	PARP8	5	0.510977	2.81e-33	2.59e-31	3.8819	5.53165
ENSG00000178996	SNX18	5	0.80283	2.92e-33	2.69e-31	2.12859	3.71098
ENSG00000070614	NDST1	5	0.845156	3.11e-33	2.86e-31	1.08639	1.95591
ENSG00000164463	CREBRF	5	-0.748456	3.14e-33	2.88e-31	1.44498	0.861604
ENSG00000172239	PAIP1	5	0.539947	3.19e-33	2.93e-31	16.1132	23.4222
ENSG00000183386	FHL3	1	0.982654	3.93e-33	3.6e-31	2.56012	5.05694
ENSG00000119655	NPC2	14	-0.829032	4.15e-33	3.8e-31	11.1134	6.24579
ENSG00000102034	ELF4	X	0.786101	4.23e-33	3.86e-31	5.28947	9.11439
ENSG00000264230	ANXA8L1	10	2.91376	5.48e-33	4.99e-31	0.111491	0.830612
ENSG00000119718	EIF2B2	14	-0.521234	7.34e-33	6.67e-31	10.2034	7.10466
ENSG00000113328	CCNG1	5	-0.689166	7.61e-33	6.91e-31	112.245	69.6082
ENSG00000162591	MEGF6	1	2.90848	9.3e-33	8.43e-31	0.0214924	0.161331
ENSG00000100865	CINP	14	-0.581083	9.43e-33	8.53e-31	8.81978	5.89504
ENSG00000176903	PNMA1	14	-0.560147	9.79e-33	8.85e-31	41.2695	27.9837
ENSG00000160072	ATAD3B	1	0.822444	1.01e-32	9.07e-31	2.86065	5.05669
ENSG00000104267	CA2	8	2.25601	1.02e-32	9.14e-31	0.229568	1.06908
ENSG00000035720	STAP1	4	1.05538	1.04e-32	9.35e-31	7.53028	15.6252
ENSG00000119616	FCF1	14	-0.460314	1.11e-32	9.94e-31	22.0639	16.0394
ENSG00000121989	ACVR2A	2	-0.897204	1.13e-32	1.02e-30	2.52107	1.35235
ENSG00000134802	SLC43A3	11	-2.17404	1.14e-32	1.02e-30	2.93038	0.650862
ENSG00000115762	PLEKHB2	2	-0.455193	1.34e-32	1.2e-30	37.8676	27.6163
ENSG00000109471	IL2	4	-1.48333	1.41e-32	1.25e-30	4.17268	1.49025
ENSG00000105991	HOXA1	7	-0.82959	1.45e-32	1.29e-30	5.91341	3.3368
ENSG00000185650	ZFP36L1	14	-0.688351	1.48e-32	1.32e-30	16.7354	10.3871
ENSG00000166900	STX3	11	-0.494192	1.76e-32	1.57e-30	16.497	11.7124
ENSG00000182379	NXPH4	12	1.39823	1.77e-32	1.57e-30	3.69636	9.75305
ENSG00000176083	ZNF683	1	2.92407	2.34e-32	2.07e-30	0.0853878	0.641778
ENSG00000080822	CLDND1	3	-0.646286	2.56e-32	2.26e-30	39.2172	25.0504
ENSG00000151692	RNF144A	2	-0.465957	2.66e-32	2.35e-30	31.0922	22.511
ENSG00000167081	PBX3	9	-0.620724	2.84e-32	2.51e-30	7.84492	5.10617
ENSG00000158528	PPP1R9A	7	2.57304	3.06e-32	2.7e-30	0.0307453	0.186013
ENSG00000112309	B3GAT2	6	-1.61081	3.3e-32	2.9e-30	0.54713	0.178944
ENSG00000111674	ENO2	12	-0.758959	3.37e-32	2.96e-30	4.11287	2.43155
ENSG00000104368	PLAT	8	-4.72823	3.47e-32	3.04e-30	0.12949	0.00454282
ENSG00000100603	SNW1	14	-0.444505	4.14e-32	3.62e-30	63.9808	47.0185
ENSG00000162734	PEA15	1	-0.579579	4.93e-32	4.31e-30	20.2102	13.5219
ENSG00000126878	AIF1L	9	0.962999	4.98e-32	4.34e-30	0.955966	1.86196
ENSG00000160712	IL6R	1	-1.52534	5.21e-32	4.54e-30	0.863849	0.300027
ENSG00000136770	DNAJC1	10	-0.755082	7.36e-32	6.39e-30	10.7362	6.37193
ENSG00000227051	C14orf132	14	-0.575494	7.66e-32	6.65e-30	6.67251	4.47721
ENSG00000011132	APBA3	19	-0.718468	8.93e-32	7.71e-30	6.93581	4.21267
ENSG00000143340	FAM163A	1	-0.8856	9.17e-32	7.91e-30	16.0502	8.69169
ENSG00000110675	ELMOD1	11	-3.45457	9.37e-32	8.07e-30	0.207745	0.0186178
ENSG00000072736	NFATC3	16	0.750971	9.58e-32	8.24e-30	10.5776	17.7994
ENSG00000123908	AGO2	8	-0.628245	9.79e-32	8.41e-30	15.6789	10.1436
ENSG00000127990	SGCE	7	1.46999	1.02e-31	8.77e-30	0.0646478	0.180197
ENSG00000111537	IFNG	12	2.27764	1.07e-31	9.13e-30	0.356368	1.70529
ENSG00000168214	RBPJ	4	0.588019	1.25e-31	1.07e-29	24.7789	37.2438
ENSG00000169213	RAB3B	1	-1.21357	1.3e-31	1.11e-29	0.619035	0.266618
ENSG00000153551	CMTM7	3	-0.78498	1.87e-31	1.59e-29	4.51733	2.62233
ENSG00000109062	SLC9A3R1	17	0.643539	1.96e-31	1.66e-29	62.3438	97.3757
ENSG00000137693	YAP1	11	-3.65091	1.96e-31	1.66e-29	0.169128	0.0130119
ENSG00000136286	MYO1G	7	-0.590523	2e-31	1.69e-29	48.2628	32.0514
ENSG00000134830	C5AR2	19	2.42005	2.01e-31	1.7e-29	0.0724956	0.391528
ENSG00000154153	RETREG1	5	-3.31506	2.01e-31	1.7e-29	0.257003	0.0249776
ENSG00000080815	PSEN1	14	-0.59119	2.03e-31	1.71e-29	11.9162	7.90461
ENSG00000126934	MAP2K2	19	-0.498392	2.4e-31	2.02e-29	37.7371	26.7137
ENSG00000116106	EPHA4	2	4.58946	2.44e-31	2.05e-29	0.00447856	0.120164
ENSG00000126705	AHDC1	1	1.0538	3e-31	2.52e-29	1.32688	2.75585
ENSG00000135604	STX11	6	-0.574653	3.29e-31	2.76e-29	6.9739	4.68188
ENSG00000198964	SGMS1	10	-0.590974	3.48e-31	2.91e-29	4.59316	3.04858
ENSG00000101194	SLC17A9	20	3.40918	3.5e-31	2.93e-29	0.018813	0.210376
ENSG00000173950	XXYLT1	3	0.547475	3.64e-31	3.04e-29	8.61849	12.5875
ENSG00000164949	GEM	8	-1.36935	3.76e-31	3.14e-29	1.67367	0.648777
ENSG00000169896	ITGAM	16	4.20112	3.85e-31	3.21e-29	0.00832702	0.167913
ENSG00000138166	DUSP5	10	-0.722941	4e-31	3.32e-29	9.58493	5.80203
ENSG00000159200	RCAN1	21	-0.914354	4.75e-31	3.94e-29	6.13981	3.25631
ENSG00000107798	LIPA	10	-0.518257	6.17e-31	5.11e-29	21.0196	14.674
ENSG00000141542	RAB40B	17	0.90797	6.22e-31	5.15e-29	0.949189	1.7947
ENSG00000102786	INTS6	13	-0.550809	7.08e-31	5.84e-29	2.44711	1.67069
ENSG00000206557	TRIM71	3	1.81824	7.15e-31	5.89e-29	0.103215	0.359883
ENSG00000108405	P2RX1	17	1.44195	8.21e-31	6.75e-29	0.360999	0.978652
ENSG00000074842	MYDGF	19	-0.60004	8.91e-31	7.32e-29	58.935	38.8649
ENSG00000185504	FAAP100	17	0.653682	9.23e-31	7.57e-29	4.31814	6.78846
ENSG00000153563	CD8A	2	-2.27346	9.7e-31	7.94e-29	0.659145	0.13473
ENSG00000103056	SMPD3	16	1.55608	1.11e-30	9.08e-29	0.155154	0.46212
ENSG00000112290	WASF1	6	-1.21476	1.19e-30	9.69e-29	3.58093	1.54028
ENSG00000160360	GPSM1	9	0.761779	1.24e-30	1.01e-28	3.02732	5.13747
ENSG00000102007	PLP2	X	-0.751922	1.76e-30	1.43e-28	30.1075	17.854
ENSG00000149182	ARFGAP2	11	0.575277	1.87e-30	1.52e-28	9.22344	13.7347
ENSG00000091436	MAP3K20	2	-0.507872	2.16e-30	1.75e-28	3.87714	2.72554
ENSG00000134321	RSAD2	2	0.756618	2.26e-30	1.83e-28	3.94161	6.65874
ENSG00000184515	BEX5	X	-1.46785	2.27e-30	1.84e-28	3.60771	1.29406
ENSG00000128284	APOL3	22	0.665956	2.54e-30	2.06e-28	5.4645	8.67009
ENSG00000167123	CERCAM	9	0.931598	2.75e-30	2.22e-28	0.755216	1.43816
ENSG00000118965	WDR35	2	-0.679363	2.92e-30	2.35e-28	9.59253	5.99091
ENSG00000179934	CCR8	3	1.2928	2.92e-30	2.36e-28	10.9673	26.9027
ENSG00000129657	SEC14L1	17	-0.439879	3.07e-30	2.47e-28	22.8202	16.8214
ENSG00000008283	CYB561	17	0.830475	3.3e-30	2.66e-28	1.60285	2.84807
ENSG00000120539	MASTL	10	-0.624988	3.49e-30	2.8e-28	8.82358	5.72036
ENSG00000164849	GPR146	7	1.71995	3.55e-30	2.85e-28	0.566277	1.86304
ENSG00000103512	NOMO1	16	-0.577101	3.71e-30	2.97e-28	27.5485	18.458
ENSG00000147454	SLC25A37	8	-0.627314	4.48e-30	3.58e-28	7.74535	5.01665
ENSG00000078081	LAMP3	3	-0.957285	4.86e-30	3.88e-28	27.0062	13.9154
ENSG00000102241	HTATSF1	X	0.529012	5.26e-30	4.2e-28	20.4413	29.5065
ENSG00000134453	RBM17	10	-0.479978	5.44e-30	4.33e-28	23.4956	16.8459
ENSG00000114742	WDR48	3	0.514032	5.8e-30	4.61e-28	12.9855	18.537
ENSG00000083290	ULK2	17	-0.707428	5.81e-30	4.62e-28	2.77979	1.70619
ENSG00000198231	DDX42	17	0.534343	6.21e-30	4.93e-28	12.6639	18.3426
ENSG00000165521	EML5	14	-1.58573	8.11e-30	6.42e-28	0.501188	0.167737
ENSG00000127528	KLF2	19	-1.83142	9.32e-30	7.37e-28	26.63	7.47951
ENSG00000168280	KIF5C	2	-0.851332	9.72e-30	7.67e-28	1.22595	0.679079
ENSG00000139323	POC1B	12	-0.648902	9.94e-30	7.83e-28	9.43339	6.01344
ENSG00000182534	MXRA7	17	-0.681539	1.02e-29	8.04e-28	2.31639	1.44208
ENSG00000068078	FGFR3	4	1.37675	1.07e-29	8.44e-28	0.722028	1.86259
ENSG00000204179	PTPN20	10	0.800536	1.13e-29	8.85e-28	1.67882	2.93087
ENSG00000177700	POLR2L	11	0.681342	1.36e-29	1.06e-27	25.6641	41.1465
ENSG00000142556	ZNF614	19	0.663754	1.36e-29	1.07e-27	2.61395	4.133
ENSG00000130005	GAMT	19	0.709522	1.42e-29	1.11e-27	7.25582	11.841
ENSG00000102879	CORO1A	16	-0.528084	1.52e-29	1.18e-27	471.357	326.867
ENSG00000055208	TAB2	6	-0.57844	1.55e-29	1.2e-27	56.6663	37.9502
ENSG00000125734	GPR108	19	-0.689818	1.58e-29	1.23e-27	17.531	10.8696
ENSG00000125968	ID1	20	0.983186	1.67e-29	1.3e-27	10.0484	19.8457
ENSG00000104818	CGB2	19	-1.58816	1.79e-29	1.39e-27	3.41041	1.14172
ENSG00000198668	CALM1	14	-0.469709	2e-29	1.55e-27	41.7428	30.1382
ENSG00000139289	PHLDA1	12	-1.25085	2.01e-29	1.55e-27	1.90964	0.801561
ENSG00000152782	PANK1	10	0.674801	2.14e-29	1.65e-27	1.40976	2.25537
ENSG00000148481	MINDY3	10	-0.584257	2.19e-29	1.69e-27	8.66543	5.78207
ENSG00000143110	C1orf162	1	1.35004	2.28e-29	1.76e-27	0.563207	1.4408
ENSG00000140829	DHX38	16	0.630922	2.38e-29	1.83e-27	7.00642	10.8568
ENSG00000156510	HKDC1	10	3.01809	2.55e-29	1.96e-27	0.0341519	0.288154
ENSG00000184937	WT1	11	0.53711	2.66e-29	2.04e-27	5.97237	8.66478
ENSG00000188732	FAM221A	7	-2.48005	2.66e-29	2.04e-27	0.207403	0.0364023
ENSG00000155961	RAB39B	X	-0.575014	2.83e-29	2.17e-27	17.4281	11.695
ENSG00000102897	LYRM1	16	-0.573355	2.84e-29	2.17e-27	14.5701	9.79513
ENSG00000275993	SIK1B	21	-0.76089	2.94e-29	2.25e-27	5.19399	3.06681
ENSG00000166311	SMPD1	11	-1.59476	3.01e-29	2.29e-27	2.71645	0.90325
ENSG00000070182	SPTB	14	-1.42145	3.12e-29	2.38e-27	0.393231	0.146804
ENSG00000089280	FUS	16	0.682184	3.13e-29	2.38e-27	27.5309	44.1801
ENSG00000170231	FABP6	5	-0.895973	3.23e-29	2.45e-27	16.4538	8.84891
ENSG00000050327	ARHGEF5	7	-1.5387	3.5e-29	2.65e-27	0.508916	0.175496
ENSG00000103811	CTSH	15	0.795261	3.87e-29	2.93e-27	4.32503	7.49805
ENSG00000167658	EEF2	19	-0.53855	3.92e-29	2.96e-27	3477.54	2394.15
ENSG00000196220	SRGAP3	3	1.51081	4.36e-29	3.29e-27	0.0594686	0.167711
ENSG00000149150	SLC43A1	11	-0.702598	4.66e-29	3.52e-27	31.2792	19.2193
ENSG00000075142	SRI	7	-0.586533	4.75e-29	3.58e-27	49.0534	32.6567
ENSG00000006210	CX3CL1	16	4.12248	4.98e-29	3.75e-27	0.00827485	0.152158
ENSG00000162869	PPP1R21	2	-0.526758	5.1e-29	3.84e-27	10.9538	7.60686
ENSG00000116212	LRRC42	1	-0.657887	6.32e-29	4.75e-27	9.4422	5.97788
ENSG00000100376	FAM118A	22	-0.792223	6.82e-29	5.12e-27	4.08509	2.36197
ENSG00000065809	FAM107B	10	-0.577942	7.12e-29	5.34e-27	53.5929	35.8994
ENSG00000125534	PPDPF	20	0.848456	8.22e-29	6.15e-27	27.8122	50.0464
ENSG00000117602	RCAN3	1	0.480816	9.14e-29	6.83e-27	17.668	24.6579
ENSG00000102393	GLA	X	-0.63108	9.63e-29	7.19e-27	9.03092	5.82458
ENSG00000144355	DLX1	2	-1.12862	1.09e-28	8.12e-27	1.45481	0.662357
ENSG00000153561	RMND5A	2	-0.419571	1.12e-28	8.32e-27	76.9214	57.5094
ENSG00000152689	RASGRP3	2	1.03638	1.16e-28	8.62e-27	0.720591	1.47496
ENSG00000144647	POMGNT2	3	-0.619303	1.24e-28	9.24e-27	10.705	6.95711
ENSG00000121064	SCPEP1	17	-0.613807	1.45e-28	1.08e-26	26.4977	17.3063
ENSG00000109919	MTCH2	11	0.518541	1.46e-28	1.08e-26	33.6791	48.2407
ENSG00000167645	YIF1B	19	-0.508522	1.46e-28	1.08e-26	14.2187	9.98511
ENSG00000033867	SLC4A7	3	-0.590053	1.48e-28	1.1e-26	19.6957	13.0832
ENSG00000106723	SPIN1	9	0.522909	1.52e-28	1.12e-26	22.9244	32.9286
ENSG00000144935	TRPC1	3	-1.0063	1.55e-28	1.14e-26	1.44574	0.721314
ENSG00000134247	PTGFRN	1	-1.70484	1.57e-28	1.16e-26	0.433036	0.135025
ENSG00000184185	KCNJ12	17	2.31153	1.67e-28	1.23e-26	0.0615555	0.305535
ENSG00000188641	DPYD	1	0.796462	1.77e-28	1.3e-26	4.52956	7.85961
ENSG00000001630	CYP51A1	7	-0.744021	1.83e-28	1.34e-26	5.4125	3.2255
ENSG00000149418	ST14	11	0.497608	2.2e-28	1.61e-26	10.3496	14.6166
ENSG00000138311	ZNF365	10	-1.34823	2.21e-28	1.61e-26	0.830858	0.329739
ENSG00000085117	CD82	11	0.565032	2.21e-28	1.62e-26	10.0182	14.8265
ENSG00000164287	CDC20B	5	-3.00235	2.26e-28	1.65e-26	0.267415	0.0332487
ENSG00000106415	GLCCI1	7	-0.653126	2.34e-28	1.7e-26	4.95117	3.14935
ENSG00000089916	GPATCH2L	14	-0.609005	3.03e-28	2.2e-26	3.88342	2.54605
ENSG00000155792	DEPTOR	8	1.19166	3.22e-28	2.33e-26	1.27273	2.90611
ENSG00000076716	GPC4	X	-1.72537	3.38e-28	2.44e-26	0.55212	0.167146
ENSG00000145349	CAMK2D	4	0.788118	3.38e-28	2.44e-26	6.82337	11.7831
ENSG00000171798	KNDC1	10	4.1968	4.04e-28	2.91e-26	0.00596169	0.115196
ENSG00000182040	USH1G	17	4.69624	5.25e-28	3.78e-26	0.0073051	0.225077
ENSG00000141994	DUS3L	19	-0.536847	5.54e-28	3.98e-26	30.9335	21.3153
ENSG00000205795	CYS1	2	0.657948	5.72e-28	4.1e-26	7.45031	11.7658
ENSG00000178199	ZC3H12D	6	-1.26814	5.76e-28	4.13e-26	4.44892	1.84852
ENSG00000163171	CDC42EP3	2	-1.06636	5.78e-28	4.13e-26	0.950518	0.454785
ENSG00000127663	KDM4B	19	0.52533	6.36e-28	4.54e-26	7.17397	10.3269
ENSG00000173611	SCAI	9	-0.611901	6.62e-28	4.73e-26	2.14303	1.40361
ENSG00000073712	FERMT2	14	-1.21822	6.73e-28	4.8e-26	5.52859	2.37772
ENSG00000159388	BTG2	1	-0.564484	7.04e-28	5.01e-26	18.2748	12.349
ENSG00000110931	CAMKK2	12	0.445521	7.18e-28	5.11e-26	10.8038	14.7099
ENSG00000081181	ARG2	14	-0.734856	7.71e-28	5.48e-26	13.706	8.23325
ENSG00000197442	MAP3K5	6	-0.69237	8.65e-28	6.14e-26	8.26426	5.11712
ENSG00000170779	CDCA4	14	-0.478291	8.76e-28	6.21e-26	38.1965	27.4131
ENSG00000173762	CD7	17	2.43835	8.9e-28	6.3e-26	0.365947	1.97038
ENSG00000164483	SAMD3	6	-0.7388	9.43e-28	6.67e-26	3.06725	1.83808
ENSG00000037474	NSUN2	5	0.492724	1.02e-27	7.2e-26	11.0831	15.594
ENSG00000203667	COX20	1	0.65607	1.39e-27	9.81e-26	4.7839	7.53782
ENSG00000167671	UBXN6	19	-0.486464	1.49e-27	1.05e-25	15.4589	11.0281
ENSG00000158813	EDA	X	-1.2658	1.52e-27	1.07e-25	0.579741	0.240713
ENSG00000265763	ZNF488	10	1.65631	1.89e-27	1.32e-25	0.239266	0.756536
ENSG00000163145	C1QTNF7	4	0.940994	1.94e-27	1.36e-25	0.811704	1.56207
ENSG00000171791	BCL2	18	-0.65834	2.01e-27	1.4e-25	3.63232	2.3016
ENSG00000073792	IGF2BP2	3	1.92183	2.05e-27	1.43e-25	0.112769	0.425934
ENSG00000140199	SLC12A6	15	-0.809509	2.08e-27	1.45e-25	3.10811	1.77398
ENSG00000183617	MRPL54	19	-0.573864	2.17e-27	1.52e-25	85.0919	57.1237
ENSG00000198040	ZNF84	12	0.654756	2.25e-27	1.57e-25	1.78727	2.81515
ENSG00000197128	ZNF772	19	0.785775	2.29e-27	1.59e-25	1.83733	3.1567
ENSG00000101197	BIRC7	20	2.55419	2.41e-27	1.68e-25	0.155758	0.920876
ENSG00000110013	SIAE	11	-1.0892	2.46e-27	1.71e-25	0.925739	0.434441
ENSG00000134508	CABLES1	18	0.563932	2.54e-27	1.76e-25	3.78195	5.59906
ENSG00000157978	LDLRAP1	1	0.740223	2.59e-27	1.79e-25	2.37165	3.96353
ENSG00000111897	SERINC1	6	-0.555855	2.85e-27	1.97e-25	93.8221	63.8145
ENSG00000198171	DDRGK1	20	-0.50773	2.86e-27	1.97e-25	31.4793	22.1195
ENSG00000068305	MEF2A	15	-0.477824	2.95e-27	2.04e-25	12.1894	8.75412
ENSG00000104689	TNFRSF10A	8	-0.591402	3.16e-27	2.18e-25	15.32	10.1711
ENSG00000163606	CD200R1	3	-1.31838	3.48e-27	2.39e-25	1.21261	0.481695
ENSG00000128394	APOBEC3F	22	0.734924	3.54e-27	2.43e-25	1.79913	2.99115
ENSG00000175600	SUGCT	7	-1.70199	3.65e-27	2.5e-25	1.31873	0.404182
ENSG00000051009	FAM160A2	11	-0.780692	3.69e-27	2.53e-25	5.37988	3.13212
ENSG00000136068	FLNB	3	0.477262	3.72e-27	2.55e-25	32.8977	45.7979
ENSG00000119922	IFIT2	10	1.01046	3.91e-27	2.67e-25	1.14497	2.31216
ENSG00000134824	FADS2	11	-0.605435	4.05e-27	2.76e-25	5.94997	3.90988
ENSG00000116667	C1orf21	1	-0.61916	4.27e-27	2.91e-25	3.12133	2.03435
ENSG00000166965	RCCD1	15	0.69892	4.44e-27	3.03e-25	3.39765	5.50662
ENSG00000167515	TRAPPC2L	16	0.639465	4.53e-27	3.08e-25	4.17623	6.49764
ENSG00000142227	EMP3	19	-0.664469	4.58e-27	3.11e-25	53.4597	33.7251
ENSG00000123358	NR4A1	12	-1.80297	4.8e-27	3.26e-25	35.1922	10.0847
ENSG00000136295	TTYH3	7	0.752747	5.01e-27	3.4e-25	2.5571	4.31277
ENSG00000177105	RHOG	11	-0.489006	5.08e-27	3.44e-25	77.1753	54.9752
ENSG00000143256	PFDN2	1	-0.589719	5.39e-27	3.65e-25	123.288	81.9579
ENSG00000108370	RGS9	17	-2.0813	5.63e-27	3.81e-25	0.268543	0.0639073
ENSG00000117318	ID3	1	-0.632741	5.83e-27	3.93e-25	43.1903	27.8267
ENSG00000113532	ST8SIA4	5	-0.677252	6.03e-27	4.07e-25	21.5164	13.4525
ENSG00000116254	CHD5	1	2.21232	6.12e-27	4.12e-25	0.0348365	0.163451
ENSG00000173442	EHBP1L1	11	0.680701	6.33e-27	4.26e-25	3.73165	5.99043
ENSG00000196172	ZNF681	19	-1.29334	6.48e-27	4.36e-25	0.659549	0.269546
ENSG00000171848	RRM2	2	-0.478857	7.23e-27	4.85e-25	144.937	103.997
ENSG00000183943	PRKX	X	-0.572304	7.39e-27	4.95e-25	26.4742	17.8027
ENSG00000107738	VSIR	10	1.30164	7.47e-27	5e-25	0.534826	1.32167
ENSG00000135540	NHSL1	6	-1.49263	7.58e-27	5.07e-25	1.84863	0.658195
ENSG00000173083	HPSE	4	-2.75581	8.88e-27	5.94e-25	0.26161	0.0386451
ENSG00000076641	PAG1	8	0.611221	9.63e-27	6.43e-25	8.75826	13.3777
ENSG00000188522	FAM83G	17	-0.873608	9.94e-27	6.63e-25	4.8037	2.62246
ENSG00000196684	HSH2D	19	0.688582	1.07e-26	7.1e-25	5.99143	9.67582
ENSG00000170417	TMEM182	2	-0.64601	1.09e-26	7.24e-25	2.81705	1.80241
ENSG00000108239	TBC1D12	10	-3.97245	1.16e-26	7.71e-25	0.115923	0.00716158
ENSG00000125245	GPR18	13	-1.28992	1.17e-26	7.79e-25	3.71828	1.51718
ENSG00000125257	ABCC4	13	-0.507678	1.18e-26	7.82e-25	14.6396	10.2957
ENSG00000155849	ELMO1	7	-0.42383	1.19e-26	7.91e-25	18.0303	13.4379
ENSG00000134285	FKBP11	12	-0.731395	1.25e-26	8.25e-25	10.8012	6.50617
ENSG00000159618	ADGRG5	16	1.53808	1.34e-26	8.86e-25	0.17346	0.508876
ENSG00000068697	LAPTM4A	2	-0.511711	1.42e-26	9.36e-25	57.2157	40.1096
ENSG00000102760	RGCC	13	-1.58895	1.42e-26	9.36e-25	2.62088	0.877974
ENSG00000121753	ADGRB2	1	1.14107	1.58e-26	1.04e-24	0.71131	1.56596
ENSG00000177303	CASKIN2	17	1.21915	1.64e-26	1.08e-24	0.366928	0.849421
ENSG00000161681	SHANK1	19	-2.81023	1.64e-26	1.08e-24	0.686058	0.0981457
ENSG00000136754	ABI1	10	-0.509673	1.74e-26	1.14e-24	29.4821	20.7035
ENSG00000172322	CLEC12A	12	1.02963	1.85e-26	1.21e-24	1.08915	2.22221
ENSG00000125740	FOSB	19	-1.51587	1.87e-26	1.22e-24	0.65519	0.227904
ENSG00000076944	STXBP2	19	-0.572498	1.97e-26	1.29e-24	8.00626	5.3846
ENSG00000169750	RAC3	17	1.06238	2.07e-26	1.35e-24	2.10374	4.37303
ENSG00000131142	CCL25	19	1.95447	2.11e-26	1.38e-24	0.485706	1.899
ENSG00000152256	PDK1	2	0.584158	2.18e-26	1.42e-24	2.05095	3.07483
ENSG00000135127	BICDL1	12	-0.841815	2.22e-26	1.45e-24	5.22949	2.92142
ENSG00000185950	IRS2	13	-0.665722	2.38e-26	1.55e-24	3.70471	2.33447
ENSG00000180626	ZNF594	17	0.972939	2.49e-26	1.62e-24	0.760306	1.48991
ENSG00000205189	ZBTB10	8	-0.495432	2.68e-26	1.74e-24	8.5513	6.06608
ENSG00000198561	CTNND1	11	1.43513	2.79e-26	1.8e-24	0.149788	0.402162
ENSG00000075624	ACTB	7	-0.512409	2.96e-26	1.91e-24	1367.11	958.404
ENSG00000104904	OAZ1	19	-0.491866	3.06e-26	1.98e-24	161.827	115.067
ENSG00000117114	ADGRL2	1	-0.920691	3.24e-26	2.09e-24	0.690394	0.364513
ENSG00000151690	MFSD6	2	-0.599443	3.46e-26	2.23e-24	5.23408	3.4527
ENSG00000109790	KLHL5	4	-0.422276	3.58e-26	2.3e-24	23.1857	17.3004
ENSG00000116478	HDAC1	1	0.503033	3.68e-26	2.36e-24	62.9306	89.1714
ENSG00000119632	IFI27L2	14	-1.46263	3.79e-26	2.43e-24	4.86466	1.75765
ENSG00000145936	KCNMB1	5	-2.35897	3.88e-26	2.49e-24	0.230396	0.0440809
ENSG00000171488	LRRC8C	1	-0.67349	3.98e-26	2.55e-24	8.94307	5.60645
ENSG00000139719	VPS33A	12	0.594993	4.15e-26	2.66e-24	4.64539	7.01039
ENSG00000020577	SAMD4A	14	-2.03349	4.39e-26	2.81e-24	0.154024	0.0381686
ENSG00000069188	SDK2	17	3.59682	4.61e-26	2.94e-24	0.0238421	0.289486
ENSG00000123329	ARHGAP9	12	0.590949	4.72e-26	3.01e-24	5.01932	7.54916
ENSG00000096060	FKBP5	6	0.529227	4.75e-26	3.03e-24	10.3978	15.0072
ENSG00000112655	PTK7	6	1.50011	4.9e-26	3.12e-24	0.202677	0.577469
ENSG00000181804	SLC9A9	3	-1.22916	4.93e-26	3.14e-24	1.67371	0.713819
ENSG00000163517	HDAC11	3	1.16373	5.13e-26	3.25e-24	0.436854	0.978307
ENSG00000158716	DUSP23	1	-1.06288	5.36e-26	3.4e-24	7.2196	3.44933
ENSG00000143797	MBOAT2	2	0.626541	5.5e-26	3.49e-24	10.2697	15.8542
ENSG00000122515	ZMIZ2	7	0.751767	5.88e-26	3.72e-24	4.54696	7.65877
ENSG00000119899	SLC17A5	6	-0.932989	6.01e-26	3.8e-24	3.53185	1.8514
ENSG00000172123	SLFN12	17	-0.737744	6.82e-26	4.3e-24	27.1357	16.2741
ENSG00000110076	NRXN2	11	2.0554	7.29e-26	4.6e-24	0.0399992	0.165296
ENSG00000132824	SERINC3	20	-0.461351	7.8e-26	4.92e-24	50.3651	36.5756
ENSG00000143569	UBAP2L	1	0.434886	8.83e-26	5.56e-24	14.8831	20.1213
ENSG00000196975	ANXA4	2	-0.539493	9.63e-26	6.06e-24	6.28044	4.32119
ENSG00000105186	ANKRD27	19	0.415928	9.75e-26	6.12e-24	17.9854	23.9957
ENSG00000101199	ARFGAP1	20	0.590481	1.02e-25	6.41e-24	7.00917	10.551
ENSG00000110080	ST3GAL4	11	-0.65828	1.09e-25	6.84e-24	3.23322	2.05208
ENSG00000213465	ARL2	11	-0.668139	1.23e-25	7.7e-24	16.6139	10.4566
ENSG00000170965	PLAC1	X	-1.36919	1.33e-25	8.31e-24	4.48246	1.73379
ENSG00000139445	FOXN4	12	-1.90174	1.35e-25	8.43e-24	0.518257	0.137933
ENSG00000105613	MAST1	19	-0.780762	1.51e-25	9.4e-24	2.57165	1.49953
ENSG00000118971	CCND2	12	0.512272	1.58e-25	9.83e-24	32.0596	45.7211
ENSG00000196208	GREB1	2	0.891178	1.62e-25	1.01e-23	0.453843	0.841784
ENSG00000135047	CTSL	9	-2.02665	1.68e-25	1.04e-23	0.970356	0.233966
ENSG00000189057	FAM111B	11	-1.34789	1.83e-25	1.14e-23	0.841347	0.330538
ENSG00000179855	GIPC3	19	1.78046	1.84e-25	1.14e-23	0.576224	1.97492
ENSG00000186469	GNG2	14	0.685848	1.92e-25	1.19e-23	6.67101	10.7251
ENSG00000105401	CDC37	19	-0.522859	1.98e-25	1.22e-23	55.8523	38.8712
ENSG00000135960	EDAR	2	1.67703	2.14e-25	1.33e-23	0.187205	0.5885
ENSG00000154640	BTG3	21	-0.628618	2.21e-25	1.37e-23	11.6106	7.50294
ENSG00000144741	SLC25A26	3	-0.573803	2.24e-25	1.38e-23	9.18098	6.16272
ENSG00000080854	IGSF9B	11	0.830584	2.39e-25	1.47e-23	3.44513	6.12736
ENSG00000180549	FUT7	9	2.67591	2.61e-25	1.61e-23	0.111632	0.739148
ENSG00000162222	TTC9C	11	-0.564844	2.95e-25	1.82e-23	20.433	13.8008
ENSG00000009790	TRAF3IP3	1	0.465757	3.04e-25	1.87e-23	5.55492	7.67259
ENSG00000170689	HOXB9	17	-0.632471	3.06e-25	1.88e-23	97.4923	62.8901
ENSG00000119408	NEK6	9	0.56671	3.29e-25	2.02e-23	11.0297	16.3262
ENSG00000198626	RYR2	1	-1.20013	3.32e-25	2.03e-23	0.229117	0.099771
ENSG00000135454	B4GALNT1	12	-1.00148	3.48e-25	2.13e-23	0.961411	0.481253
ENSG00000055118	KCNH2	7	0.756563	3.67e-25	2.24e-23	2.52148	4.2696
ENSG00000138448	ITGAV	2	-1.33661	3.79e-25	2.31e-23	0.490472	0.191616
ENSG00000133731	IMPA1	8	-0.636987	3.94e-25	2.4e-23	6.89611	4.43856
ENSG00000206113	CFAP99	4	-1.22692	4.39e-25	2.67e-23	0.722544	0.306502
ENSG00000104903	LYL1	19	1.33636	4.76e-25	2.89e-23	0.446954	1.12051
ENSG00000148358	GPR107	9	-0.402806	5.15e-25	3.13e-23	12.0103	9.08417
ENSG00000164484	TMEM200A	6	-0.787676	5.59e-25	3.39e-23	40.106	23.2337
ENSG00000135124	P2RX4	12	-0.827649	5.83e-25	3.53e-23	3.29189	1.85365
ENSG00000186193	SAPCD2	9	0.692884	5.89e-25	3.57e-23	11.5113	18.6093
ENSG00000122378	PRXL2A	10	-0.804753	5.97e-25	3.61e-23	2.50716	1.43306
ENSG00000012660	ELOVL5	6	-0.580514	6.52e-25	3.94e-23	182.235	121.858
ENSG00000198818	SFT2D1	6	-0.514533	7.15e-25	4.32e-23	25.2277	17.6532
ENSG00000092929	UNC13D	17	0.406874	7.36e-25	4.44e-23	29.5798	39.2228
ENSG00000152767	FARP1	13	1.89419	7.54e-25	4.54e-23	0.0138034	0.0520237
ENSG00000112996	MRPS30	5	-0.486864	7.64e-25	4.6e-23	18.9086	13.4907
ENSG00000085733	CTTN	11	-1.26947	7.65e-25	4.6e-23	7.01937	2.91385
ENSG00000138031	ADCY3	2	-0.482304	7.68e-25	4.61e-23	22.1895	15.883
ENSG00000182107	TMEM30B	14	1.09636	7.88e-25	4.73e-23	0.636835	1.3504
ENSG00000197540	GZMM	19	0.891472	9.05e-25	5.42e-23	5.35237	9.92383
ENSG00000077264	PAK3	X	0.936424	9.52e-25	5.7e-23	0.562624	1.0756
ENSG00000081320	STK17B	2	-0.564286	9.69e-25	5.79e-23	26.7186	18.0647
ENSG00000138670	RASGEF1B	4	1.02917	1.04e-24	6.21e-23	0.273468	0.55601
ENSG00000132429	POPDC3	6	-1.00834	1.05e-24	6.24e-23	4.90388	2.4373
ENSG00000124356	STAMBP	2	-0.45033	1.18e-24	7.04e-23	13.5416	9.90699
ENSG00000125962	ARMCX5	X	-1.51925	1.21e-24	7.18e-23	0.498456	0.172676
ENSG00000140548	ZNF710	15	0.910071	1.26e-24	7.5e-23	2.54082	4.77522
ENSG00000163399	ATP1A1	1	-0.47355	1.35e-24	8.04e-23	58.9706	42.4636
ENSG00000116670	MAD2L2	1	0.514261	1.41e-24	8.36e-23	23.424	33.4354
ENSG00000157870	PRXL2B	1	0.830982	1.5e-24	8.87e-23	2.73074	4.8578
ENSG00000176092	CRYBG2	1	2.05386	1.5e-24	8.87e-23	0.0577377	0.239528
ENSG00000172716	SLFN11	17	-0.396989	1.66e-24	9.85e-23	38.6148	29.3183
ENSG00000076554	TPD52	8	-0.652418	1.69e-24	1e-22	12.4977	7.9522
ENSG00000063322	MED29	19	0.528523	1.76e-24	1.04e-22	6.61439	9.55577
ENSG00000151465	CDC123	10	-0.417902	1.77e-24	1.04e-22	86.5819	64.7939
ENSG00000145022	TCTA	3	0.799508	1.91e-24	1.13e-22	5.21195	9.06226
ENSG00000187017	ESPN	1	0.584417	1.94e-24	1.14e-22	5.03564	7.55168
ENSG00000188707	ZBED6CL	7	0.801495	2.27e-24	1.34e-22	1.16318	2.02249
ENSG00000072840	EVC	4	-1.15792	2.34e-24	1.37e-22	0.693291	0.313263
ENSG00000175155	YPEL2	17	-0.812612	2.53e-24	1.48e-22	1.2068	0.687126
ENSG00000107719	PALD1	10	0.578536	2.63e-24	1.54e-22	8.87507	13.2572
ENSG00000119943	PYROXD2	10	0.922716	2.63e-24	1.54e-22	1.35856	2.57508
ENSG00000165802	NSMF	9	0.572508	2.65e-24	1.55e-22	7.77346	11.5587
ENSG00000101342	TLDC2	20	2.02439	2.96e-24	1.73e-22	0.162836	0.656136
ENSG00000037280	FLT4	5	4.0676	3.01e-24	1.76e-22	0.00468661	0.0853186
ENSG00000159733	ZFYVE28	4	-1.62183	3.08e-24	1.8e-22	0.683432	0.222253
ENSG00000173272	MZT2A	2	-0.479057	3.3e-24	1.92e-22	45.0429	32.3088
ENSG00000159461	AMFR	16	-0.520069	3.39e-24	1.97e-22	19.896	13.8674
ENSG00000137674	MMP20	11	-2.89552	3.65e-24	2.12e-22	0.394014	0.0531966
ENSG00000104879	CKM	19	1.48583	3.66e-24	2.13e-22	0.611124	1.70444
ENSG00000065308	TRAM2	6	0.505121	3.72e-24	2.16e-22	12.3985	17.5892
ENSG00000213626	LBH	2	-0.595849	3.79e-24	2.2e-22	17.4383	11.5321
ENSG00000118217	ATF6	1	-0.396021	3.8e-24	2.2e-22	15.9488	12.1211
ENSG00000104312	RIPK2	8	-0.506301	4.01e-24	2.32e-22	16.4262	11.558
ENSG00000148426	PROSER2	10	-1.01526	4.05e-24	2.34e-22	2.21147	1.08709
ENSG00000214022	REPIN1	7	0.535874	4.17e-24	2.41e-22	14.5313	21.0696
ENSG00000151651	ADAM8	10	0.999736	4.23e-24	2.44e-22	0.791788	1.58037
ENSG00000099783	HNRNPM	19	0.52077	4.31e-24	2.48e-22	35.7103	51.2329
ENSG00000137193	PIM1	6	-0.605573	4.58e-24	2.64e-22	46.8046	30.757
ENSG00000091409	ITGA6	2	0.941027	4.6e-24	2.65e-22	2.61166	5.01318
ENSG00000239900	ADSL	22	0.666795	4.86e-24	2.8e-22	1.63953	2.59778
ENSG00000142453	CARM1	19	-0.480626	4.89e-24	2.81e-22	30.59	21.9218
ENSG00000108821	COL1A1	17	1.05704	5.09e-24	2.92e-22	1.24581	2.59441
ENSG00000112246	SIM1	6	-0.742718	5.24e-24	3.01e-22	1.74248	1.04303
ENSG00000077721	UBE2A	X	-0.493649	5.28e-24	3.03e-22	21.213	15.0641
ENSG00000113272	THG1L	5	-0.594336	5.3e-24	3.03e-22	15.4318	10.21
ENSG00000124222	STX16	20	-0.504836	5.37e-24	3.07e-22	16.945	11.9438
ENSG00000073803	MAP3K13	3	-0.570241	5.49e-24	3.14e-22	2.01567	1.35841
ENSG00000187833	C2orf78	2	-1.17446	5.54e-24	3.16e-22	1.51791	0.675799
ENSG00000078124	ACER3	11	-0.546884	5.67e-24	3.23e-22	4.26662	2.91986
ENSG00000077150	NFKB2	10	-0.530127	5.94e-24	3.38e-22	83.2095	57.6236
ENSG00000143344	RGL1	1	-0.827169	6.11e-24	3.48e-22	1.70424	0.961826
ENSG00000130402	ACTN4	19	-0.508273	6.37e-24	3.62e-22	58.26	40.9631
ENSG00000138496	PARP9	3	0.670333	6.55e-24	3.72e-22	3.28702	5.2322
ENSG00000165195	PIGA	X	-0.509258	7.05e-24	4e-22	5.15793	3.61961
ENSG00000183742	MACC1	7	-0.870325	7.28e-24	4.13e-22	1.18837	0.652062
ENSG00000187260	WDR86	7	2.7148	7.44e-24	4.21e-22	0.0443777	0.290286
ENSG00000260220	CCDC187	9	2.30159	8.11e-24	4.59e-22	0.0252036	0.126238
ENSG00000060971	ACAA1	3	0.530539	8.59e-24	4.86e-22	6.30956	9.10834
ENSG00000102265	TIMP1	X	-0.548039	9.26e-24	5.23e-22	25.0953	17.1406
ENSG00000107625	DDX50	10	-0.481126	9.32e-24	5.26e-22	61.4959	44.0434
ENSG00000243943	ZNF512	2	0.583352	9.52e-24	5.37e-22	9.1933	13.7765
ENSG00000196365	LONP1	19	-0.493662	9.82e-24	5.53e-22	103.311	73.3758
ENSG00000239305	RNF103	2	-0.567377	9.9e-24	5.57e-22	2.89748	1.95308
ENSG00000008382	MPND	19	-0.515324	1.1e-23	6.2e-22	15.3835	10.7728
ENSG00000102755	FLT1	13	-1.26246	1.13e-23	6.36e-22	0.358411	0.149057
ENSG00000131981	LGALS3	14	-0.903957	1.19e-23	6.67e-22	5.54195	2.95441
ENSG00000112276	BVES	6	-1.28869	1.21e-23	6.77e-22	0.700517	0.287085
ENSG00000105974	CAV1	7	-1.35277	1.22e-23	6.82e-22	2.95451	1.15721
ENSG00000133703	KRAS	12	-0.620893	1.23e-23	6.89e-22	7.15098	4.64783
ENSG00000148339	SLC25A25	9	-0.520315	1.28e-23	7.13e-22	8.17771	5.70115
ENSG00000130818	ZNF426	19	0.801273	1.35e-23	7.53e-22	0.869036	1.51865
ENSG00000105438	KDELR1	19	-0.450597	1.42e-23	7.93e-22	45.9939	33.6372
ENSG00000011028	MRC2	17	0.542184	1.45e-23	8.1e-22	8.87762	12.9324
ENSG00000166228	PCBD1	10	-0.665422	1.59e-23	8.82e-22	23.0277	14.5009
ENSG00000163710	PCOLCE2	3	-1.06024	1.69e-23	9.36e-22	4.50374	2.16303
ENSG00000114812	VIPR1	3	0.940263	1.72e-23	9.52e-22	0.510715	0.977634
ENSG00000174705	SH3PXD2B	5	1.49354	1.77e-23	9.8e-22	0.135823	0.385765
ENSG00000086061	DNAJA1	9	0.46472	1.83e-23	1.01e-21	67.0834	92.5639
ENSG00000121210	TMEM131L	4	0.505285	1.96e-23	1.08e-21	9.25397	13.1361
ENSG00000086065	CHMP5	9	-0.528866	1.97e-23	1.08e-21	23.1675	16.0547
ENSG00000136167	LCP1	13	-0.460878	2.03e-23	1.12e-21	519.25	377.253
ENSG00000130294	KIF1A	2	4.47024	2.1e-23	1.16e-21	0.00165308	0.0406082
ENSG00000214212	C19orf38	19	0.846954	2.13e-23	1.17e-21	2.74519	4.92142
ENSG00000115687	PASK	2	0.488043	2.16e-23	1.19e-21	9.68287	13.5794
ENSG00000027697	IFNGR1	6	-0.541695	2.18e-23	1.2e-21	14.0014	9.60829
ENSG00000236609	ZNF853	7	1.05675	2.2e-23	1.21e-21	0.897547	1.87682
ENSG00000183087	GAS6	13	3.71876	2.21e-23	1.21e-21	0.00964924	0.128991
ENSG00000162636	FAM102B	1	-0.541528	2.24e-23	1.23e-21	8.48559	5.82882
ENSG00000102781	KATNAL1	13	-0.758206	2.41e-23	1.32e-21	1.84614	1.09038
ENSG00000196284	SUPT3H	6	-0.523641	2.57e-23	1.41e-21	9.03149	6.27796
ENSG00000213445	SIPA1	11	-0.943862	2.87e-23	1.57e-21	1.52429	0.791406
ENSG00000080166	DCT	13	-1.79522	2.88e-23	1.57e-21	0.544933	0.157604
ENSG00000029153	ARNTL2	12	-0.632777	3.09e-23	1.68e-21	4.22584	2.72983
ENSG00000138821	SLC39A8	4	-0.551322	3.12e-23	1.7e-21	39.2199	26.76
ENSG00000162639	HENMT1	1	0.453859	3.16e-23	1.72e-21	16.7923	23.009
ENSG00000160752	FDPS	1	-0.492134	3.4e-23	1.85e-21	67.4072	47.917
ENSG00000179933	C14orf119	14	-0.514861	3.86e-23	2.1e-21	19.943	13.9475
ENSG00000203485	INF2	14	0.522653	3.92e-23	2.13e-21	3.72182	5.34538
ENSG00000180354	MTURN	7	-0.503281	4.02e-23	2.18e-21	6.79738	4.79385
ENSG00000107262	BAG1	9	0.489756	4.03e-23	2.18e-21	4.34969	6.10717
ENSG00000100804	PSMB5	14	-0.519587	4.21e-23	2.28e-21	98.0643	68.3816
ENSG00000112144	CILK1	6	0.578038	4.61e-23	2.49e-21	4.85424	7.25105
ENSG00000023330	ALAS1	3	-0.420799	4.73e-23	2.55e-21	58.9553	44.0307
ENSG00000103942	HOMER2	15	-0.727406	4.82e-23	2.6e-21	0.947626	0.573314
ENSG00000114315	HES1	3	1.24825	4.88e-23	2.63e-21	1.89096	4.50486
ENSG00000179051	RCC2	1	0.386842	5.26e-23	2.83e-21	188.026	245.835
ENSG00000205659	LIN52	14	-0.503613	5.71e-23	3.07e-21	11.4801	8.094
ENSG00000115009	CCL20	2	-1.26585	6.34e-23	3.4e-21	2.3281	0.969029
ENSG00000184922	FMNL1	17	-0.447928	6.48e-23	3.47e-21	36.5833	26.8223
ENSG00000124802	EEF1E1	6	-0.559979	7.09e-23	3.8e-21	11.1841	7.58583
ENSG00000119514	GALNT12	9	-0.593581	7.42e-23	3.97e-21	16.8288	11.1434
ENSG00000183018	SPNS2	17	1.01239	7.51e-23	4.02e-21	0.63772	1.28581
ENSG00000160305	DIP2A	21	0.671088	7.56e-23	4.04e-21	1.0085	1.60496
ENSG00000110435	PDHX	11	0.435049	7.97e-23	4.25e-21	11.1689	15.1068
ENSG00000135002	RFK	9	-0.632013	8.17e-23	4.35e-21	18.7172	12.0753
ENSG00000140678	ITGAX	16	2.09131	9.01e-23	4.8e-21	0.0471274	0.201758
ENSG00000171723	GPHN	14	0.61282	9.08e-23	4.84e-21	3.4748	5.30188
ENSG00000106868	SUSD1	9	-0.615322	9.5e-23	5.05e-21	3.74961	2.44626
ENSG00000128191	DGCR8	22	0.591126	1.07e-22	5.67e-21	2.57388	3.87613
ENSG00000134910	STT3A	11	-0.411101	1.07e-22	5.7e-21	28.181	21.187
ENSG00000107937	GTPBP4	10	-0.372216	1.13e-22	5.98e-21	33.124	25.5895
ENSG00000033170	FUT8	14	0.471235	1.14e-22	6.04e-21	9.23763	12.8
ENSG00000174125	TLR1	4	-1.06568	1.15e-22	6.06e-21	0.991059	0.471623
ENSG00000124160	NCOA5	20	0.470452	1.15e-22	6.09e-21	19.7667	27.3619
ENSG00000102245	CD40LG	X	3.6959	1.16e-22	6.1e-21	0.031435	0.413939
ENSG00000133103	COG6	13	-0.447183	1.19e-22	6.26e-21	8.84616	6.48761
ENSG00000049759	NEDD4L	18	-0.623525	1.2e-22	6.31e-21	1.34195	0.872045
ENSG00000219545	UMAD1	7	-0.7588	1.2e-22	6.31e-21	3.01563	1.78152
ENSG00000164654	MIOS	7	-0.560852	1.26e-22	6.65e-21	5.45467	3.69285
ENSG00000067842	ATP2B3	X	3.22892	1.3e-22	6.81e-21	0.0131375	0.117527
ENSG00000109133	TMEM33	4	-0.482728	1.35e-22	7.08e-21	23.4862	16.8047
ENSG00000106799	TGFBR1	9	0.537151	1.4e-22	7.34e-21	4.79431	6.95774
ENSG00000178445	GLDC	9	-0.380671	1.45e-22	7.57e-21	12.6736	9.73434
ENSG00000167483	NIBAN3	19	3.06167	1.77e-22	9.27e-21	0.0168637	0.138532
ENSG00000125089	SH3TC1	4	1.78142	1.81e-22	9.44e-21	0.0498132	0.170564
ENSG00000164532	TBX20	7	-0.706916	1.81e-22	9.44e-21	5.46691	3.34219
ENSG00000156273	BACH1	21	-0.446176	1.86e-22	9.68e-21	24.8875	18.2649
ENSG00000110318	CEP126	11	-1.54109	1.96e-22	1.02e-20	0.329261	0.113921
ENSG00000106397	PLOD3	7	-0.503261	2.04e-22	1.06e-20	7.81129	5.51004
ENSG00000146192	FGD2	6	0.722246	2.05e-22	1.06e-20	0.732821	1.20772
ENSG00000162975	KCNF1	2	1.60954	2.21e-22	1.15e-20	0.473306	1.45035
ENSG00000143315	PIGM	1	0.711488	2.39e-22	1.24e-20	2.38078	3.8967
ENSG00000196954	CASP4	11	-0.740612	2.41e-22	1.25e-20	7.29986	4.37
ENSG00000147180	ZNF711	X	-1.89746	2.46e-22	1.27e-20	0.346823	0.0913029
ENSG00000044459	CNTLN	9	-0.69816	2.52e-22	1.31e-20	1.11204	0.687041
ENSG00000133687	TMTC1	12	-3.89964	2.54e-22	1.32e-20	0.0473706	0.00301816
ENSG00000100154	TTC28	22	-1.59884	2.7e-22	1.4e-20	0.185888	0.061757
ENSG00000189046	ALKBH2	12	-0.686702	2.71e-22	1.4e-20	14.3119	8.8858
ENSG00000181444	ZNF467	7	2.16141	2.8e-22	1.44e-20	0.109906	0.495975
ENSG00000197782	ZNF780A	19	0.739463	2.81e-22	1.45e-20	0.921156	1.54106
ENSG00000102967	DHODH	16	0.679721	2.84e-22	1.46e-20	2.41932	3.8723
ENSG00000096264	NCR2	6	0.958736	3.01e-22	1.55e-20	2.34964	4.56192
ENSG00000136828	RALGPS1	9	0.602107	3.06e-22	1.57e-20	1.79726	2.72462
ENSG00000013583	HEBP1	12	-0.860639	3.14e-22	1.61e-20	6.13042	3.37633
ENSG00000165678	GHITM	10	-0.472077	3.23e-22	1.66e-20	171.648	123.733
ENSG00000095397	WHRN	9	1.50957	3.35e-22	1.71e-20	0.547987	1.56327
ENSG00000108932	SLC16A6	17	0.898851	3.49e-22	1.78e-20	0.888572	1.67158
ENSG00000184226	PCDH9	13	-0.649354	3.56e-22	1.82e-20	0.863325	0.550024
ENSG00000165997	ARL5B	10	-0.54504	3.72e-22	1.9e-20	21.4005	14.6649
ENSG00000203780	FANK1	10	-2.22822	3.72e-22	1.9e-20	0.490986	0.105404
ENSG00000128039	SRD5A3	4	-0.807292	4.43e-22	2.26e-20	3.38827	1.93604
ENSG00000163006	CCDC138	2	0.585819	4.46e-22	2.27e-20	2.09628	3.15174
ENSG00000163697	APBB2	4	-1.35873	4.54e-22	2.31e-20	0.23054	0.0908145
ENSG00000140057	AK7	14	-1.19086	4.65e-22	2.36e-20	0.707029	0.311839
ENSG00000065485	PDIA5	3	-0.427939	4.86e-22	2.47e-20	13.8617	10.2973
ENSG00000139998	RAB15	14	0.996825	4.86e-22	2.47e-20	0.601679	1.20854
ENSG00000118276	B4GALT6	18	0.924305	5.07e-22	2.57e-20	1.36062	2.58173
ENSG00000104365	IKBKB	8	0.706882	5.17e-22	2.62e-20	1.0164	1.65926
ENSG00000256053	COA8	14	-0.615823	5.76e-22	2.91e-20	6.03172	3.93357
ENSG00000224470	ATXN1L	16	0.614291	5.99e-22	3.03e-20	3.40558	5.20377
ENSG00000213203	GIMAP1	7	1.43331	6.49e-22	3.27e-20	0.223509	0.601819
ENSG00000166595	CIAO2B	16	-0.478451	6.64e-22	3.35e-20	84.0677	60.3414
ENSG00000119640	ACYP1	14	-0.739281	6.96e-22	3.51e-20	7.80749	4.67092
ENSG00000153832	FBXO36	2	-0.735421	7.5e-22	3.77e-20	2.84941	1.71105
ENSG00000173894	CBX2	17	0.516858	7.58e-22	3.81e-20	20.7124	29.6354
ENSG00000140905	GCSH	16	0.822122	7.62e-22	3.83e-20	2.36627	4.18362
ENSG00000158201	ABHD3	18	-0.628874	7.64e-22	3.84e-20	8.6144	5.56519
ENSG00000221914	PPP2R2A	8	-0.428074	7.83e-22	3.93e-20	16.7007	12.4101
ENSG00000205268	PDE7A	8	0.392167	8.29e-22	4.16e-20	19.605	25.7242
ENSG00000068366	ACSL4	X	-0.511678	8.82e-22	4.42e-20	30.209	21.1879
ENSG00000165512	ZNF22	10	-0.486108	8.93e-22	4.47e-20	38.8092	27.6948
ENSG00000105355	PLIN3	19	-0.462904	9.09e-22	4.55e-20	17.6176	12.7866
ENSG00000137501	SYTL2	11	-0.922477	9.35e-22	4.67e-20	2.94468	1.55574
ENSG00000115350	POLE4	2	-0.566156	9.57e-22	4.78e-20	22.1117	14.9294
ENSG00000162069	BICDL2	16	1.59045	9.67e-22	4.82e-20	0.160154	0.48149
ENSG00000173692	PSMD1	2	0.431276	9.85e-22	4.91e-20	19.783	26.6691
ENSG00000138134	STAMBPL1	10	0.484837	1.04e-21	5.2e-20	3.78892	5.29395
ENSG00000189077	TMEM120A	7	-1.0162	1.05e-21	5.25e-20	27.8058	13.7498
ENSG00000215717	TMEM167B	1	-0.441654	1.06e-21	5.26e-20	15.1072	11.1184
ENSG00000143862	ARL8A	1	-0.526857	1.16e-21	5.75e-20	13.5846	9.42112
ENSG00000125967	NECAB3	20	0.719593	1.19e-21	5.92e-20	1.9528	3.21274
ENSG00000266094	RASSF5	1	0.405495	1.29e-21	6.41e-20	18.1595	24.0535
ENSG00000197019	SERTAD1	19	-0.748569	1.36e-21	6.72e-20	5.16967	3.06587
ENSG00000185499	MUC1	1	0.762898	1.37e-21	6.8e-20	2.80112	4.75012
ENSG00000178425	NT5DC1	6	-0.457661	1.41e-21	6.99e-20	23.1083	16.8259
ENSG00000165175	MID1IP1	X	-0.433458	1.45e-21	7.17e-20	58.7966	43.5331
ENSG00000100577	GSTZ1	14	-0.605915	1.69e-21	8.34e-20	4.70387	3.08745
ENSG00000159640	ACE	17	1.41292	1.69e-21	8.36e-20	0.170382	0.456032
ENSG00000109787	KLF3	4	-0.893904	1.71e-21	8.43e-20	2.70732	1.45683
ENSG00000144597	EAF1	3	-0.376494	1.75e-21	8.59e-20	26.4303	20.3492
ENSG00000047597	XK	X	-2.35531	1.92e-21	9.42e-20	0.229966	0.0447232
ENSG00000145362	ANK2	4	-1.12769	1.92e-21	9.42e-20	0.263963	0.120986
ENSG00000091490	SEL1L3	4	-0.410339	1.96e-21	9.62e-20	16.9548	12.7545
ENSG00000049323	LTBP1	2	-0.694076	1.97e-21	9.67e-20	11.8966	7.35547
ENSG00000160471	COX6B2	19	-2.31902	2.03e-21	9.93e-20	0.310426	0.0620393
ENSG00000227507	LTB	6	0.654249	2.03e-21	9.94e-20	4.58504	7.21635
ENSG00000101868	POLA1	X	0.416956	2.08e-21	1.02e-19	10.1922	13.6016
ENSG00000139737	SLAIN1	13	-0.480057	2.1e-21	1.03e-19	12.9563	9.28869
ENSG00000102934	PLLP	16	1.35394	2.12e-21	1.04e-19	0.133108	0.342223
ENSG00000151623	NR3C2	4	-1.70032	2.16e-21	1.05e-19	0.319002	0.098622
ENSG00000184349	EFNA5	5	-4.16901	2.2e-21	1.07e-19	0.106455	0.00575676
ENSG00000175463	TBC1D10C	11	0.696772	2.26e-21	1.1e-19	4.40249	7.13528
ENSG00000123612	ACVR1C	2	-1.69376	2.29e-21	1.12e-19	0.22768	0.0716025
ENSG00000163001	CFAP36	2	-0.472621	2.3e-21	1.12e-19	13.4849	9.7114
ENSG00000126860	EVI2A	17	-0.80213	2.37e-21	1.15e-19	13.8608	7.93979
ENSG00000133318	RTN3	11	-0.51795	2.54e-21	1.23e-19	61.0957	42.6673
ENSG00000019485	PRDM11	11	0.746211	2.81e-21	1.36e-19	0.456091	0.764368
ENSG00000087206	UIMC1	5	-0.503412	3.05e-21	1.48e-19	8.32479	5.87372
ENSG00000101935	AMMECR1	X	-0.528572	3.08e-21	1.49e-19	13.0907	9.07188
ENSG00000089060	SLC8B1	12	-0.751559	3.21e-21	1.55e-19	1.83653	1.08904
ENSG00000211584	SLC48A1	12	-0.655772	3.44e-21	1.66e-19	5.79445	3.67813
ENSG00000198742	SMURF1	7	-0.571743	3.45e-21	1.66e-19	9.08372	6.11167
ENSG00000157303	SUSD3	9	0.568301	3.87e-21	1.87e-19	35.8784	53.1769
ENSG00000110395	CBL	11	-0.60533	3.9e-21	1.88e-19	14.1608	9.30784
ENSG00000075884	ARHGAP15	2	-0.466181	3.95e-21	1.9e-19	71.2162	51.5501
ENSG00000129472	RAB2B	14	-0.596465	4.15e-21	2e-19	5.91349	3.90867
ENSG00000100413	POLR3H	22	0.535004	4.23e-21	2.03e-19	3.26248	4.72529
ENSG00000173890	GPR160	3	-0.522305	4.52e-21	2.18e-19	7.67078	5.34458
ENSG00000109099	PMP22	17	-0.913598	4.91e-21	2.36e-19	2.61593	1.393
ENSG00000035862	TIMP2	17	0.532436	5.02e-21	2.41e-19	3.4687	5.02002
ENSG00000111424	VDR	12	-1.01019	5.28e-21	2.53e-19	1.36739	0.677869
ENSG00000263001	GTF2I	7	0.384182	5.53e-21	2.65e-19	18.1025	23.6269
ENSG00000180398	MCFD2	2	-0.390567	5.85e-21	2.8e-19	25.29	19.2934
ENSG00000107816	LZTS2	10	0.823208	5.92e-21	2.83e-19	1.1955	2.11722
ENSG00000148288	GBGT1	9	-1.2802	5.96e-21	2.85e-19	0.734354	0.300977
ENSG00000119650	IFT43	14	-0.728608	6.06e-21	2.89e-19	4.03209	2.42799
ENSG00000196557	CACNA1H	16	1.51101	6.06e-21	2.89e-19	0.332393	0.94709
ENSG00000055211	GINM1	6	-0.450189	6.09e-21	2.91e-19	32.1461	23.5185
ENSG00000109854	HTATIP2	11	-0.512255	6.15e-21	2.93e-19	16.3852	11.4861
ENSG00000165392	WRN	8	0.468975	6.35e-21	3.02e-19	6.35828	8.7963
ENSG00000161992	PRR35	16	3.01597	6.51e-21	3.09e-19	0.0486124	0.388837
ENSG00000196083	IL1RAP	3	-0.914144	6.75e-21	3.21e-19	0.549361	0.291512
ENSG00000114757	PEX5L	3	-2.40248	7.01e-21	3.33e-19	0.105131	0.0198051
ENSG00000139372	TDG	12	0.532969	7.07e-21	3.35e-19	8.2643	11.9561
ENSG00000158458	NRG2	5	-1.35173	7.22e-21	3.42e-19	0.600075	0.238024
ENSG00000116675	DNAJC6	1	-1.03738	7.8e-21	3.69e-19	0.653894	0.319429
ENSG00000152527	PLEKHH2	2	-2.02689	7.95e-21	3.76e-19	0.135611	0.0333227
ENSG00000197943	PLCG2	16	0.670146	7.98e-21	3.77e-19	6.13612	9.76496
ENSG00000112146	FBXO9	6	0.633452	8.01e-21	3.78e-19	4.43516	6.8872
ENSG00000108852	MPP2	17	-0.586443	8.97e-21	4.23e-19	3.79373	2.52563
ENSG00000182247	UBE2E2	3	-0.485297	9.3e-21	4.38e-19	9.432	6.74816
ENSG00000057935	MTA3	2	-0.444229	9.37e-21	4.41e-19	4.19	3.0796
ENSG00000129219	PLD2	17	-0.90724	9.65e-21	4.54e-19	1.25835	0.669129
ENSG00000162739	SLAMF6	1	0.569932	1.13e-20	5.3e-19	6.53872	9.69081
ENSG00000070190	DAPP1	4	-0.603362	1.14e-20	5.37e-19	5.08874	3.35763
ENSG00000112576	CCND3	6	0.521319	1.21e-20	5.69e-19	9.94386	14.2619
ENSG00000092036	HAUS4	14	-0.501489	1.21e-20	5.69e-19	19.6746	13.8842
ENSG00000163577	EIF5A2	3	-0.634363	1.25e-20	5.84e-19	3.06677	1.97492
ENSG00000130762	ARHGEF16	1	1.79243	1.26e-20	5.89e-19	0.100521	0.344933
ENSG00000150756	ATPSCKMT	5	0.765949	1.41e-20	6.57e-19	1.79343	3.04047
ENSG00000181481	RNF135	17	-0.629518	1.43e-20	6.65e-19	6.19296	4.01864
ENSG00000151498	ACAD8	11	-0.518291	1.49e-20	6.96e-19	4.38129	3.05592
ENSG00000115289	PCGF1	2	-0.65722	1.52e-20	7.09e-19	9.52048	6.02638
ENSG00000137486	ARRB1	11	0.448452	1.54e-20	7.15e-19	16.4162	22.3962
ENSG00000184785	SMIM10	X	-1.63734	1.54e-20	7.17e-19	1.24366	0.398085
ENSG00000103226	NOMO3	16	-0.685478	1.56e-20	7.25e-19	17.8021	11.0666
ENSG00000013503	POLR3B	12	0.442853	1.57e-20	7.31e-19	6.0479	8.2102
ENSG00000070540	WIPI1	17	-0.773529	1.62e-20	7.52e-19	9.8473	5.7588
ENSG00000117758	STX12	1	-0.482626	1.64e-20	7.58e-19	10.0571	7.19397
ENSG00000215788	TNFRSF25	1	3.70013	1.66e-20	7.7e-19	0.0118883	0.156818
ENSG00000138760	SCARB2	4	-0.484978	1.66e-20	7.7e-19	2.24062	1.60079
ENSG00000099246	RAB18	10	-0.523545	1.71e-20	7.89e-19	7.42736	5.16588
ENSG00000155368	DBI	2	-0.423276	1.74e-20	8.02e-19	73.6467	54.9136
ENSG00000066739	ATG2B	14	-0.397698	1.87e-20	8.62e-19	4.88659	3.70894
ENSG00000163293	NIPAL1	4	1.42676	1.88e-20	8.65e-19	0.138408	0.376738
ENSG00000141068	KSR1	17	1.01797	1.88e-20	8.68e-19	1.47192	2.98388
ENSG00000182621	PLCB1	20	1.90154	1.98e-20	9.14e-19	0.0214945	0.0826668
ENSG00000198719	DLL1	6	-2.96553	2e-20	9.18e-19	0.211613	0.0272901
ENSG00000077238	IL4R	16	-0.634321	2.08e-20	9.58e-19	18.0072	11.6027
ENSG00000077463	SIRT6	19	-0.55203	2.34e-20	1.07e-18	10.1014	6.88232
ENSG00000171224	FAM241B	10	-0.866	2.44e-20	1.12e-18	5.16763	2.82772
ENSG00000115109	EPB41L5	2	-0.780317	2.53e-20	1.16e-18	3.91383	2.27871
ENSG00000188822	CNR2	1	0.779681	2.62e-20	1.2e-18	0.916546	1.56725
ENSG00000162704	ARPC5	1	-0.402632	2.69e-20	1.23e-18	27.6837	20.9399
ENSG00000101096	NFATC2	20	0.635054	2.71e-20	1.24e-18	6.76459	10.508
ENSG00000110092	CCND1	11	1.38606	3.06e-20	1.4e-18	0.40203	1.043
ENSG00000174837	ADGRE1	19	-0.683191	3.15e-20	1.44e-18	10.0097	6.23434
ENSG00000130377	ACSBG2	19	-1.3978	3.16e-20	1.44e-18	2.21743	0.844157
ENSG00000082512	TRAF5	1	0.624349	3.22e-20	1.47e-18	2.2008	3.39353
ENSG00000010319	SEMA3G	3	1.26482	3.27e-20	1.49e-18	0.41727	1.01325
ENSG00000119522	DENND1A	9	-0.564298	3.43e-20	1.56e-18	14.7312	9.96333
ENSG00000028839	TBPL1	6	-0.490785	3.6e-20	1.64e-18	12.2604	8.72026
ENSG00000214113	LYRM4	6	-0.460514	3.69e-20	1.67e-18	5.74306	4.16981
ENSG00000166478	ZNF143	11	-0.527389	3.73e-20	1.69e-18	5.7839	4.01624
ENSG00000111907	TPD52L1	6	-1.56642	3.79e-20	1.72e-18	0.25472	0.0850788
ENSG00000031003	FAM13B	5	0.916513	3.79e-20	1.72e-18	0.991129	1.87666
ENSG00000181915	ADO	10	-0.427952	4.12e-20	1.87e-18	31.8278	23.6559
ENSG00000112782	CLIC5	6	-1.41751	4.14e-20	1.87e-18	0.219684	0.0814397
ENSG00000125868	DSTN	20	-0.415958	4.25e-20	1.92e-18	85.669	64.211
ENSG00000146414	SHPRH	6	0.494953	4.5e-20	2.03e-18	2.34018	3.29995
ENSG00000168234	TTC39C	18	-0.540758	4.58e-20	2.07e-18	4.351	2.98845
ENSG00000205542	TMSB4X	X	-0.413945	4.7e-20	2.12e-18	2158.32	1619.95
ENSG00000125170	DOK4	16	0.649544	4.88e-20	2.2e-18	4.34195	6.80331
ENSG00000189067	LITAF	16	-0.533804	4.89e-20	2.2e-18	16.2991	11.2505
ENSG00000072858	SIDT1	3	-0.652445	4.92e-20	2.21e-18	1.39619	0.890175
ENSG00000137094	DNAJB5	9	-0.824914	5.08e-20	2.28e-18	1.24209	0.700368
ENSG00000125430	HS3ST3B1	17	-0.797845	5.27e-20	2.37e-18	35.4113	20.3675
ENSG00000067798	NAV3	12	1.56382	5.56e-20	2.5e-18	0.0547089	0.162948
ENSG00000153574	RPIA	2	-0.381142	5.57e-20	2.5e-18	77.2135	59.2574
ENSG00000118418	HMGN3	6	0.460753	5.63e-20	2.52e-18	27.0837	37.3005
ENSG00000162390	ACOT11	1	0.912154	5.79e-20	2.6e-18	0.476493	0.894691
ENSG00000162664	ZNF326	1	0.733536	5.97e-20	2.67e-18	2.29743	3.82241
ENSG00000145569	OTULINL	5	0.685245	6.04e-20	2.7e-18	2.27616	3.65668
ENSG00000173852	DPY19L1	7	-0.589071	6.07e-20	2.71e-18	3.69205	2.45359
ENSG00000253276	CCDC71L	7	-0.507906	6.45e-20	2.88e-18	6.48257	4.56113
ENSG00000185043	CIB1	15	-0.413694	6.95e-20	3.1e-18	35.6161	26.7221
ENSG00000152669	CCNO	5	-1.0806	7.73e-20	3.45e-18	4.27756	2.03226
ENSG00000172403	SYNPO2	4	0.877702	7.83e-20	3.49e-18	0.261625	0.478345
ENSG00000127948	POR	7	-0.521847	8.09e-20	3.6e-18	16.8994	11.7674
ENSG00000125037	EMC3	3	-0.487752	8.28e-20	3.68e-18	13.0586	9.30337
ENSG00000164211	STARD4	5	-0.603959	8.44e-20	3.75e-18	7.06617	4.64828
ENSG00000123595	RAB9A	X	-0.407742	8.66e-20	3.85e-18	147.77	111.373
ENSG00000167716	WDR81	17	0.705591	8.8e-20	3.9e-18	1.03309	1.68455
ENSG00000104490	NCALD	8	1.30756	8.98e-20	3.98e-18	0.145259	0.361242
ENSG00000146904	EPHA1	7	0.557024	9.19e-20	4.07e-18	4.85535	7.13458
ENSG00000040199	PHLPP2	16	0.573793	9.37e-20	4.15e-18	1.02052	1.52003
ENSG00000103066	PLA2G15	16	-0.624572	9.37e-20	4.15e-18	3.29904	2.13335
ENSG00000155463	OXA1L	14	-0.432869	9.4e-20	4.16e-18	49.4612	36.6344
ENSG00000154359	LONRF1	8	-0.544586	9.8e-20	4.33e-18	7.07327	4.85015
ENSG00000104524	PYCR3	8	0.787369	9.91e-20	4.38e-18	1.19528	2.06364
ENSG00000129990	SYT5	19	-1.56586	1.03e-19	4.55e-18	0.370464	0.123964
ENSG00000153721	CNKSR3	6	1.48645	1.1e-19	4.86e-18	0.0397446	0.111964
ENSG00000187908	DMBT1	10	-2.65674	1.12e-19	4.92e-18	0.0939707	0.0148597
ENSG00000160678	S100A1	1	2.9245	1.13e-19	4.98e-18	0.0337898	0.272508
ENSG00000179195	ZNF664	12	0.411979	1.16e-19	5.08e-18	10.3993	13.8405
ENSG00000124788	ATXN1	6	-0.641945	1.32e-19	5.78e-18	1.73366	1.11197
ENSG00000070770	CSNK2A2	16	-0.371413	1.39e-19	6.08e-18	16.6336	12.8543
ENSG00000188372	ZP3	7	-0.623517	1.4e-19	6.12e-18	18.5092	12.0078
ENSG00000135387	CAPRIN1	11	0.369718	1.42e-19	6.22e-18	51.9217	67.0831
ENSG00000090661	CERS4	19	0.708427	1.51e-19	6.61e-18	5.12057	8.34909
ENSG00000162377	COA7	1	0.515277	1.54e-19	6.72e-18	8.88505	12.7048
ENSG00000144118	RALB	2	-0.451442	1.58e-19	6.92e-18	14.9433	10.9282
ENSG00000088826	SMOX	20	0.652435	1.61e-19	7.02e-18	3.7101	5.82108
ENSG00000180917	CMTR2	16	0.500826	1.69e-19	7.37e-18	3.20797	4.53646
ENSG00000005884	ITGA3	17	-0.74277	1.72e-19	7.51e-18	4.2887	2.56469
ENSG00000128335	APOL2	22	0.580636	1.73e-19	7.54e-18	3.15368	4.7077
ENSG00000089775	ZBTB25	14	-0.524955	1.73e-19	7.54e-18	2.13627	1.48579
ENSG00000177646	ACAD9	3	0.460419	1.74e-19	7.58e-18	15.9263	21.9003
ENSG00000106771	TMEM245	9	-0.413998	1.77e-19	7.68e-18	26.1028	19.5892
ENSG00000140526	ABHD2	15	-0.458234	1.81e-19	7.85e-18	9.724	7.07663
ENSG00000125746	EML2	19	-0.574707	1.87e-19	8.13e-18	5.57501	3.74252
ENSG00000177971	IMP3	15	0.392927	1.89e-19	8.2e-18	20.0393	26.3106
ENSG00000131375	CAPN7	3	0.421077	1.99e-19	8.64e-18	7.8976	10.5793
ENSG00000115266	APC2	19	2.19132	2.01e-19	8.71e-18	0.0185819	0.0876145
ENSG00000000938	FGR	1	2.3284	2.06e-19	8.9e-18	0.0822294	0.412822
ENSG00000137309	HMGA1	6	-0.446862	2.15e-19	9.3e-18	339.594	249.122
ENSG00000100601	ALKBH1	14	-0.53107	2.2e-19	9.52e-18	9.91207	6.84736
ENSG00000160953	PWWP3A	19	0.591838	2.25e-19	9.74e-18	1.72341	2.59643
ENSG00000223572	CKMT1A	15	-0.845992	2.37e-19	1.02e-17	2.65479	1.47791
ENSG00000213619	NDUFS3	11	0.418455	2.47e-19	1.06e-17	20.863	27.8639
ENSG00000204946	ZNF783	7	0.588054	2.56e-19	1.1e-17	2.58307	3.87947
ENSG00000103051	COG4	16	0.43316	2.59e-19	1.12e-17	5.29483	7.15347
ENSG00000167207	NOD2	16	1.88682	2.64e-19	1.14e-17	0.0538038	0.19897
ENSG00000198890	PRMT6	1	0.480553	2.67e-19	1.15e-17	6.36938	8.87558
ENSG00000169692	AGPAT2	9	-0.495716	2.71e-19	1.16e-17	23.4109	16.5907
ENSG00000119673	ACOT2	14	-0.669282	2.74e-19	1.18e-17	8.06407	5.06285
ENSG00000286169	AHRR.1	5	0.697139	2.79e-19	1.2e-17	3.17123	5.14517
ENSG00000136273	HUS1	7	-0.510144	2.85e-19	1.22e-17	4.93169	3.45749
ENSG00000163683	SMIM14	4	-0.413081	2.9e-19	1.25e-17	21.1719	15.9036
ENSG00000179454	KLHL28	14	-0.476183	2.96e-19	1.27e-17	3.71252	2.67094
ENSG00000100784	RPS6KA5	14	-0.433086	3.51e-19	1.5e-17	3.00498	2.22667
ENSG00000136718	IMP4	2	-0.346667	3.54e-19	1.51e-17	56.3511	44.3033
ENSG00000166326	TRIM44	11	0.392231	3.68e-19	1.57e-17	9.66481	12.6859
ENSG00000111540	RAB5B	12	0.395882	3.78e-19	1.61e-17	11.7996	15.5195
ENSG00000127666	TICAM1	19	-0.823406	3.81e-19	1.62e-17	9.3609	5.29487
ENSG00000104979	C19orf53	19	-0.420038	3.86e-19	1.64e-17	42.7296	31.922
ENSG00000171444	MCC	5	-0.836208	3.89e-19	1.66e-17	4.31174	2.41671
ENSG00000213185	FAM24B	10	-0.951687	3.92e-19	1.67e-17	8.20723	4.25616
ENSG00000072042	RDH11	14	-0.422481	4.03e-19	1.71e-17	7.49158	5.58561
ENSG00000136527	TRA2B	3	0.367845	4.06e-19	1.73e-17	15.5279	20.0367
ENSG00000171016	PYGO1	15	1.00139	4.07e-19	1.73e-17	0.249902	0.50333
ENSG00000072786	STK10	5	0.399928	4.22e-19	1.79e-17	11.3809	15.0231
ENSG00000076826	CAMSAP3	19	-0.545371	4.31e-19	1.83e-17	6.15654	4.21631
ENSG00000165861	ZFYVE1	14	-0.510928	4.32e-19	1.83e-17	4.54066	3.18475
ENSG00000007312	CD79B	17	3.34244	4.43e-19	1.88e-17	0.0287574	0.325515
ENSG00000067840	PDZD4	X	1.65203	4.62e-19	1.96e-17	0.173281	0.543879
ENSG00000108788	MLX	17	-0.419125	4.69e-19	1.98e-17	35.5164	26.5518
ENSG00000144579	CTDSP1	2	0.436073	4.81e-19	2.03e-17	15.0045	20.2974
ENSG00000030582	GRN	17	-0.456457	4.96e-19	2.09e-17	29.8561	21.7501
ENSG00000135821	GLUL	1	0.592446	5.03e-19	2.12e-17	13.1233	19.782
ENSG00000116990	MYCL	1	0.766528	5.13e-19	2.16e-17	0.848499	1.4369
ENSG00000138613	APH1B	15	0.587533	5.14e-19	2.16e-17	2.98582	4.47876
ENSG00000167657	DAPK3	19	-0.446587	5.96e-19	2.5e-17	8.98325	6.59389
ENSG00000140876	NUDT7	16	-0.907487	6.02e-19	2.53e-17	3.30292	1.76233
ENSG00000138594	TMOD3	15	-0.382773	6.14e-19	2.58e-17	17.8798	13.7108
ENSG00000120697	ALG5	13	-0.463426	6.19e-19	2.59e-17	22.7593	16.4836
ENSG00000119862	LGALSL	2	-0.678934	6.24e-19	2.61e-17	2.31775	1.44653
ENSG00000109321	AREG	4	-2.34683	6.32e-19	2.65e-17	0.620109	0.118046
ENSG00000107537	PHYH	10	-0.643465	6.58e-19	2.75e-17	6.5116	4.17318
ENSG00000169398	PTK2	8	-0.430916	6.58e-19	2.75e-17	11.155	8.27527
ENSG00000144040	SFXN5	2	1.02252	6.73e-19	2.81e-17	0.193905	0.396493
ENSG00000132376	INPP5K	17	-0.473646	7.26e-19	3.03e-17	12.5098	9.00113
ENSG00000117151	CTBS	1	-0.501205	7.29e-19	3.04e-17	4.19123	2.95706
ENSG00000154930	ACSS1	20	0.504943	8.16e-19	3.4e-17	20.9212	29.6812
ENSG00000121380	BCL2L14	12	-0.805548	8.31e-19	3.46e-17	1.26796	0.724728
ENSG00000204287	HLA.DRA	6	0.935109	8.47e-19	3.53e-17	5.00983	9.59457
ENSG00000172115	CYCS	7	-0.407513	8.61e-19	3.58e-17	70.5432	53.185
ENSG00000213793	ZNF888	19	-0.938991	8.77e-19	3.64e-17	1.18495	0.617241
ENSG00000112983	BRD8	5	0.542475	8.88e-19	3.69e-17	3.59304	5.23457
ENSG00000112902	SEMA5A	5	-7.53329	9.19e-19	3.81e-17	0.0383466	0
ENSG00000140030	GPR65	14	-0.454921	9.2e-19	3.82e-17	26.745	19.5065
ENSG00000126351	THRA	17	0.49839	9.44e-19	3.91e-17	2.68829	3.80387
ENSG00000158850	B4GALT3	1	-0.499397	9.73e-19	4.03e-17	16.4772	11.6468
ENSG00000213859	KCTD11	17	1.13215	9.76e-19	4.04e-17	0.496308	1.07943
ENSG00000041353	RAB27B	18	-3.02253	9.91e-19	4.1e-17	0.103408	0.0129878
ENSG00000182472	CAPN12	19	1.71521	1.02e-18	4.22e-17	0.11021	0.361557
ENSG00000157483	MYO1E	15	-0.458697	1.03e-18	4.25e-17	5.02639	3.65685
ENSG00000112759	SLC29A1	6	0.402459	1.03e-18	4.26e-17	55.1622	72.8964
ENSG00000159023	EPB41	1	0.348829	1.05e-18	4.34e-17	6.92031	8.81152
ENSG00000275832	ARHGAP23	17	0.82789	1.09e-18	4.51e-17	1.53942	2.73666
ENSG00000065911	MTHFD2	2	-0.367945	1.11e-18	4.58e-17	297.258	230.335
ENSG00000186204	CYP4F12	19	-2.07176	1.11e-18	4.58e-17	0.221489	0.0521399
ENSG00000110042	DTX4	11	2.1341	1.13e-18	4.66e-17	0.0414027	0.180679
ENSG00000134291	TMEM106C	12	-0.468259	1.15e-18	4.71e-17	27.075	19.5618
ENSG00000173702	MUC13	3	-4.50822	1.22e-18	5e-17	0.142723	0.00549995
ENSG00000112992	NNT	5	0.448507	1.33e-18	5.46e-17	4.59894	6.27404
ENSG00000197312	DDI2	1	0.614927	1.36e-18	5.56e-17	3.30883	5.06999
ENSG00000140993	TIGD7	16	1.25566	1.37e-18	5.6e-17	0.310416	0.742709
ENSG00000162496	DHRS3	1	-1.3279	1.39e-18	5.7e-17	12.444	4.95906
ENSG00000005893	LAMP2	X	-0.38149	1.41e-18	5.78e-17	25.5284	19.5953
ENSG00000101347	SAMHD1	20	0.550336	1.42e-18	5.81e-17	9.76909	14.3046
ENSG00000122224	LY9	1	-1.213	1.46e-18	5.96e-17	0.317579	0.136581
ENSG00000141012	GALNS	16	0.487936	1.51e-18	6.17e-17	2.05704	2.88297
ENSG00000166391	MOGAT2	11	2.15323	1.54e-18	6.3e-17	0.0627063	0.285901
ENSG00000138685	FGF2	4	-1.22271	1.56e-18	6.37e-17	0.405578	0.175069
ENSG00000197857	ZNF44	19	1.31374	1.58e-18	6.42e-17	0.159111	0.398354
ENSG00000197457	STMN3	20	0.713709	1.59e-18	6.47e-17	4.74705	7.78869
ENSG00000111186	WNT5B	12	1.27363	1.62e-18	6.57e-17	0.252032	0.612813
ENSG00000100417	PMM1	22	-0.670863	1.69e-18	6.87e-17	2.45364	1.54043
ENSG00000204899	MZT1	13	-0.542654	1.73e-18	7.04e-17	21.3765	14.6703
ENSG00000147526	TACC1	8	-0.403361	1.74e-18	7.07e-17	11.7202	8.86342
ENSG00000116260	QSOX1	1	-0.38787	1.74e-18	7.07e-17	6.91563	5.28358
ENSG00000153201	RANBP2	2	0.500486	1.74e-18	7.07e-17	13.8051	19.5311
ENSG00000071282	LMCD1	3	-0.818692	1.76e-18	7.13e-17	1.35209	0.767762
ENSG00000085982	USP40	2	0.754192	1.77e-18	7.18e-17	0.927478	1.56524
ENSG00000050344	NFE2L3	7	0.402107	1.8e-18	7.28e-17	26.0414	34.4109
ENSG00000166888	STAT6	12	0.373209	1.82e-18	7.35e-17	9.21199	11.9278
ENSG00000173546	CSPG4	15	2.11172	1.82e-18	7.36e-17	0.035413	0.14913
ENSG00000179335	CLK3	15	-0.44873	1.89e-18	7.62e-17	1.74727	1.2795
ENSG00000136213	CHST12	7	0.623165	1.91e-18	7.7e-17	0.633999	0.973024
ENSG00000177879	AP3S1	5	-0.441182	1.99e-18	8.03e-17	24.6777	18.1616
ENSG00000111266	DUSP16	12	-0.67843	2.01e-18	8.11e-17	2.9312	1.83106
ENSG00000108848	LUC7L3	17	0.548048	2.03e-18	8.17e-17	4.5897	6.7175
ENSG00000076351	SLC46A1	17	0.647856	2.08e-18	8.39e-17	1.11028	1.74392
ENSG00000165102	HGSNAT	8	0.490163	2.1e-18	8.43e-17	1.84138	2.58083
ENSG00000167646	DNAAF3	19	-1.30764	2.1e-18	8.43e-17	0.715777	0.288701
ENSG00000011021	CLCN6	1	-0.621172	2.1e-18	8.45e-17	2.41122	1.56975
ENSG00000147234	FRMPD3	X	2.25769	2.12e-18	8.5e-17	0.0233293	0.112283
ENSG00000156587	UBE2L6	11	0.469807	2.17e-18	8.72e-17	97.357	134.811
ENSG00000077585	GPR137B	1	-0.471035	2.22e-18	8.9e-17	13.0381	9.40135
ENSG00000147130	ZMYM3	X	0.49997	2.31e-18	9.27e-17	8.57275	12.1224
ENSG00000103888	CEMIP	15	2.83689	2.4e-18	9.63e-17	0.0382437	0.274051
ENSG00000140263	SORD	15	-0.458865	2.47e-18	9.87e-17	29.3933	21.383
ENSG00000137090	DMRT1	9	1.36426	2.57e-18	1.03e-16	0.310236	0.814168
ENSG00000131470	PSMC3IP	17	-0.61416	2.68e-18	1.07e-16	5.41255	3.54788
ENSG00000068354	TBC1D25	X	-0.473073	2.79e-18	1.11e-16	6.03702	4.34114
ENSG00000130830	MPP1	X	-0.464483	2.79e-18	1.11e-16	6.23322	4.51339
ENSG00000137707	BTG4	11	-1.38865	2.8e-18	1.11e-16	1.19273	0.460021
ENSG00000169919	GUSB	7	-0.437532	2.84e-18	1.13e-16	19.1657	14.1395
ENSG00000156414	TDRD9	14	-2.09573	2.94e-18	1.17e-16	0.222868	0.0529388
ENSG00000115641	FHL2	2	-0.414731	3.11e-18	1.24e-16	5.43117	4.0699
ENSG00000186448	ZNF197	3	-0.749097	3.24e-18	1.29e-16	1.29078	0.768545
ENSG00000077984	CST7	20	-0.547726	3.5e-18	1.39e-16	25.3699	17.3493
ENSG00000137962	ARHGAP29	1	0.983932	3.62e-18	1.43e-16	0.287314	0.566708
ENSG00000180884	ZNF792	19	0.770224	3.83e-18	1.52e-16	1.15508	1.95751
ENSG00000137821	LRRC49	15	-1.32144	3.91e-18	1.55e-16	0.229664	0.090588
ENSG00000107819	SFXN3	10	-0.773033	4.08e-18	1.61e-16	1.56689	0.921459
ENSG00000090013	BLVRB	19	-0.675324	4.24e-18	1.68e-16	6.52715	4.08169
ENSG00000065989	PDE4A	19	-0.619878	4.24e-18	1.68e-16	7.86309	5.11798
ENSG00000101298	SNPH	20	-1.12757	4.34e-18	1.71e-16	0.712207	0.327375
ENSG00000129083	COPB1	11	-0.454805	4.36e-18	1.72e-16	64.5304	47.0758
ENSG00000069399	BCL3	19	0.464497	4.37e-18	1.72e-16	23.8121	32.8562
ENSG00000166123	GPT2	16	0.623967	4.49e-18	1.77e-16	5.73063	8.83134
ENSG00000136758	YME1L1	10	-0.396991	4.62e-18	1.82e-16	47.889	36.3627
ENSG00000169598	DFFB	1	0.596715	4.68e-18	1.84e-16	3.26573	4.93517
ENSG00000158747	NBL1	1	0.572108	4.69e-18	1.84e-16	2.88224	4.28318
ENSG00000165568	AKR1E2	10	-0.925315	4.89e-18	1.92e-16	1.93952	1.01572
ENSG00000118004	COLEC11	2	0.833648	5.11e-18	2.01e-16	1.0944	1.94658
ENSG00000175274	TP53I11	11	1.21007	5.22e-18	2.05e-16	1.11512	2.57809
ENSG00000182389	CACNB4	2	-1.78041	5.63e-18	2.21e-16	0.03785	0.0111764
ENSG00000115839	RAB3GAP1	2	-0.384541	5.78e-18	2.26e-16	61.6983	47.2597
ENSG00000104320	NBN	8	0.374119	5.97e-18	2.33e-16	19.6515	25.4683
ENSG00000077713	SLC25A43	X	-0.50873	6.34e-18	2.48e-16	8.17399	5.74817
ENSG00000102931	ARL2BP	16	0.507603	6.55e-18	2.56e-16	25.4483	36.1682
ENSG00000176894	PXMP2	12	0.684512	6.59e-18	2.57e-16	4.0465	6.50723
ENSG00000197183	NOL4L	20	0.658484	6.62e-18	2.58e-16	2.81877	4.45145
ENSG00000105810	CDK6	7	-2.30517	6.63e-18	2.59e-16	0.0771602	0.0156619
ENSG00000196821	ILRUN	6	-0.361857	6.68e-18	2.6e-16	58.6295	45.6202
ENSG00000141736	ERBB2	17	0.731313	6.72e-18	2.62e-16	0.608423	1.01526
ENSG00000155324	GRAMD2B	5	-1.23037	6.78e-18	2.64e-16	0.526702	0.225321
ENSG00000152795	HNRNPDL	4	0.430977	7.14e-18	2.78e-16	22.6765	30.5749
ENSG00000178028	DMAP1	1	0.613851	7.2e-18	2.8e-16	1.41431	2.1554
ENSG00000140836	ZFHX3	16	1.06695	7.24e-18	2.81e-16	0.134819	0.285595
ENSG00000178904	DPY19L3	19	0.411064	7.29e-18	2.83e-16	3.29178	4.37904
ENSG00000183134	PTGDR2	11	2.40793	7.38e-18	2.86e-16	0.124645	0.656498
ENSG00000064545	TMEM161A	19	-0.436173	7.79e-18	3.02e-16	11.3263	8.367
ENSG00000084234	APLP2	11	-0.400938	8.15e-18	3.15e-16	21.5976	16.3548
ENSG00000198839	ZNF277	7	-0.618976	8.26e-18	3.2e-16	22.4655	14.6227
ENSG00000140284	SLC27A2	15	-0.503239	8.92e-18	3.45e-16	20.4183	14.3942
ENSG00000112812	PRSS16	6	-0.602156	9.02e-18	3.49e-16	2.21205	1.45412
ENSG00000071127	WDR1	4	-0.349408	9.03e-18	3.49e-16	79.1567	62.1242
ENSG00000107736	CDH23	10	2.10078	9.11e-18	3.51e-16	0.0138786	0.0594743
ENSG00000078177	N4BP2	4	0.509213	9.37e-18	3.61e-16	5.2415	7.46415
ENSG00000198756	COLGALT2	1	-1.47112	9.56e-18	3.68e-16	2.95318	1.06605
ENSG00000198911	SREBF2	22	-0.350936	1.02e-17	3.92e-16	41.4619	32.509
ENSG00000134748	PRPF38A	1	0.362701	1.1e-17	4.22e-16	11.6283	14.9475
ENSG00000090061	CCNK	14	-0.363002	1.1e-17	4.24e-16	10.8111	8.40508
ENSG00000140941	MAP1LC3B	16	-0.410939	1.19e-17	4.55e-16	49.5672	37.2828
ENSG00000127533	F2RL3	19	1.77713	1.21e-17	4.65e-16	0.114557	0.407835
ENSG00000128928	IVD	15	0.398558	1.24e-17	4.75e-16	6.98074	9.19681
ENSG00000118257	NRP2	2	1.00292	1.24e-17	4.77e-16	0.189267	0.379891
ENSG00000148572	NRBF2	10	-0.397869	1.25e-17	4.77e-16	21.3471	16.1916
ENSG00000179403	VWA1	1	2.82052	1.31e-17	5e-16	0.0192316	0.150387
ENSG00000063244	U2AF2	19	0.369209	1.32e-17	5.06e-16	45.8497	59.2139
ENSG00000164066	INTU	4	-1.24283	1.32e-17	5.06e-16	0.15701	0.0662654
ENSG00000104081	BMF	15	0.519393	1.36e-17	5.21e-16	6.93139	9.9403
ENSG00000169032	MAP2K1	15	-0.479133	1.37e-17	5.21e-16	72.2137	51.8041
ENSG00000184675	AMER1	X	0.486844	1.4e-17	5.33e-16	3.21842	4.50602
ENSG00000162714	ZNF496	1	-0.389919	1.41e-17	5.35e-16	8.92797	6.81209
ENSG00000007516	BAIAP3	16	1.39788	1.41e-17	5.38e-16	0.1442	0.374811
ENSG00000156795	WDYHV1	8	-0.538666	1.43e-17	5.44e-16	4.65658	3.20034
ENSG00000182667	NTM	11	4.05389	1.45e-17	5.52e-16	0.0034822	0.0729959
ENSG00000088682	COQ9	16	0.522422	1.46e-17	5.53e-16	2.91742	4.18255
ENSG00000066735	KIF26A	14	4.10109	1.52e-17	5.78e-16	0.00661404	0.114635
ENSG00000114439	BBX	3	-0.483818	1.55e-17	5.86e-16	9.41785	6.73755
ENSG00000181274	FRAT2	10	0.443241	1.55e-17	5.86e-16	11.5595	15.7051
ENSG00000156052	GNAQ	9	-0.495063	1.57e-17	5.95e-16	4.66347	3.31244
ENSG00000215041	NEURL4	17	0.535901	1.65e-17	6.26e-16	2.37143	3.4387
ENSG00000147853	AK3	9	-0.381533	1.66e-17	6.29e-16	37.1256	28.4925
ENSG00000166046	TCP11L2	12	-1.14332	1.67e-17	6.33e-16	1.85247	0.83651
ENSG00000100600	LGMN	14	-0.553864	1.7e-17	6.43e-16	12.2264	8.32658
ENSG00000113734	BNIP1	5	-0.550716	1.76e-17	6.64e-16	6.2208	4.23426
ENSG00000125651	GTF2F1	19	-0.439443	1.78e-17	6.71e-16	63.22	46.6292
ENSG00000214357	NEURL1B	5	4.10562	1.84e-17	6.95e-16	0.0042665	0.0818712
ENSG00000175567	UCP2	11	0.483855	1.84e-17	6.95e-16	27.2998	38.1647
ENSG00000105371	ICAM4	19	1.44296	1.85e-17	6.98e-16	0.61404	1.65817
ENSG00000204217	BMPR2	2	-0.483505	1.86e-17	7.02e-16	4.27951	3.06076
ENSG00000197785	ATAD3A	1	0.395806	1.86e-17	7.02e-16	17.946	23.5974
ENSG00000197879	MYO1C	17	-0.881675	1.89e-17	7.1e-16	3.53219	1.91731
ENSG00000171219	CDC42BPG	11	0.854632	1.92e-17	7.2e-16	1.10538	2.0053
ENSG00000115419	GLS	2	-0.42676	1.92e-17	7.22e-16	11.5106	8.56227
ENSG00000165312	OTUD1	10	-0.703811	1.93e-17	7.24e-16	3.1738	1.95101
ENSG00000179218	CALR	19	0.314164	1.96e-17	7.36e-16	195.026	242.477
ENSG00000067369	TP53BP1	15	0.438669	2.04e-17	7.64e-16	2.96868	4.0287
ENSG00000127418	FGFRL1	4	-0.56057	2.23e-17	8.35e-16	4.4296	3.00548
ENSG00000111450	STX2	12	-0.650093	2.26e-17	8.46e-16	2.48927	1.58894
ENSG00000164615	CAMLG	5	-0.454465	2.32e-17	8.66e-16	57.6575	42.0556
ENSG00000103197	TSC2	16	0.460853	2.44e-17	9.1e-16	1.82356	2.50667
ENSG00000130598	TNNI2	11	2.33704	2.44e-17	9.12e-16	0.159918	0.829923
ENSG00000006451	RALA	7	-0.426217	2.48e-17	9.26e-16	42.8626	31.8895
ENSG00000105122	RASAL3	19	-0.42444	2.54e-17	9.46e-16	9.16863	6.82402
ENSG00000151640	DPYSL4	10	2.02984	2.6e-17	9.67e-16	0.188337	0.764232
ENSG00000115165	CYTIP	2	-0.925252	2.61e-17	9.71e-16	11.4542	6.02964
ENSG00000005187	ACSM3	16	-0.618356	2.72e-17	1.01e-15	6.2731	4.08748
ENSG00000162078	ZG16B	16	-0.71937	2.77e-17	1.03e-15	5.2014	3.1596
ENSG00000184979	USP18	22	0.62144	2.84e-17	1.05e-15	3.82131	5.87636
ENSG00000100364	KIAA0930	22	0.38851	2.92e-17	1.08e-15	4.37931	5.73319
ENSG00000106785	TRIM14	9	0.447302	3.02e-17	1.12e-15	12.2618	16.7269
ENSG00000113758	DBN1	5	0.446335	3.18e-17	1.18e-15	14.3122	19.4933
ENSG00000021762	OSBPL5	11	0.855216	3.32e-17	1.23e-15	0.53993	0.969226
ENSG00000160959	LRRC14	8	0.538893	3.36e-17	1.24e-15	3.1718	4.6087
ENSG00000170425	ADORA2B	17	-0.73956	3.46e-17	1.28e-15	2.65141	1.58217
ENSG00000183963	SMTN	22	-0.729587	3.48e-17	1.29e-15	0.633008	0.38177
ENSG00000133056	PIK3C2B	1	0.712567	3.49e-17	1.29e-15	1.15782	1.90132
ENSG00000138795	LEF1	4	0.44653	3.58e-17	1.32e-15	73.2438	99.8131
ENSG00000017483	SLC38A5	X	-0.407213	3.69e-17	1.36e-15	25.4028	19.1416
ENSG00000112394	SLC16A10	6	0.629822	3.7e-17	1.36e-15	1.50646	2.33301
ENSG00000148798	INA	10	0.423562	3.79e-17	1.4e-15	9.41437	12.6267
ENSG00000066923	STAG3	7	-0.48614	3.8e-17	1.4e-15	3.27339	2.33654
ENSG00000184083	FAM120C	X	0.646022	3.85e-17	1.42e-15	1.2068	1.88803
ENSG00000101608	MYL12A	18	-0.426331	3.87e-17	1.43e-15	173.384	129.011
ENSG00000155366	RHOC	1	-0.476352	4.14e-17	1.52e-15	13.9441	10.0088
ENSG00000100350	FOXRED2	22	0.559411	4.35e-17	1.6e-15	3.54021	5.21908
ENSG00000119689	DLST	14	-0.362189	4.36e-17	1.6e-15	44.4244	34.5506
ENSG00000164024	METAP1	4	-0.364068	4.59e-17	1.68e-15	43.6651	33.9148
ENSG00000145675	PIK3R1	5	0.403893	4.71e-17	1.73e-15	8.9449	11.8356
ENSG00000118503	TNFAIP3	6	-0.659258	4.8e-17	1.76e-15	62.0399	39.2832
ENSG00000109674	NEIL3	4	-0.407661	4.82e-17	1.77e-15	29.9057	22.5408
ENSG00000130340	SNX9	6	0.92959	4.91e-17	1.8e-15	1.58995	3.0301
ENSG00000165113	GKAP1	9	-0.803473	5.06e-17	1.85e-15	1.75222	1.00198
ENSG00000170348	TMED10	14	-0.402725	5.09e-17	1.86e-15	87.2864	66.0171
ENSG00000176387	HSD11B2	16	-0.658292	5.1e-17	1.87e-15	5.23731	3.32339
ENSG00000119772	DNMT3A	2	0.739589	5.18e-17	1.89e-15	2.29115	3.83028
ENSG00000102572	STK24	13	-0.339355	5.47e-17	2e-15	20.563	16.2507
ENSG00000196911	KPNA5	6	-0.468492	5.78e-17	2.11e-15	2.40277	1.7379
ENSG00000188559	RALGAPA2	20	0.492011	6.01e-17	2.19e-15	5.57888	7.85017
ENSG00000143970	ASXL2	2	-0.557212	6.18e-17	2.25e-15	8.19535	5.57144
ENSG00000052723	SIKE1	1	0.347901	6.24e-17	2.27e-15	15.6142	19.8755
ENSG00000110442	COMMD9	11	0.505269	6.31e-17	2.3e-15	3.83616	5.43928
ENSG00000144895	EIF2A	3	-0.401296	6.34e-17	2.3e-15	56.6862	42.9121
ENSG00000124493	GRM4	6	2.21324	6.4e-17	2.33e-15	0.0126579	0.0589866
ENSG00000119684	MLH3	14	-0.550938	6.41e-17	2.33e-15	3.76423	2.56837
ENSG00000104870	FCGRT	19	-0.624265	6.42e-17	2.33e-15	3.91246	2.53257
ENSG00000164466	SFXN1	5	-0.355547	6.7e-17	2.43e-15	24.3437	19.0262
ENSG00000162129	CLPB	11	-0.594971	6.78e-17	2.46e-15	3.79968	2.51657
ENSG00000168268	NT5DC2	3	0.431041	6.79e-17	2.46e-15	8.38797	11.3117
ENSG00000111684	LPCAT3	12	-0.471068	6.8e-17	2.46e-15	4.38652	3.16475
ENSG00000203879	GDI1	X	-0.436641	6.86e-17	2.48e-15	15.1283	11.1777
ENSG00000066044	ELAVL1	19	-0.320067	6.87e-17	2.48e-15	41.4164	33.1736
ENSG00000111727	HCFC2	12	-0.587149	6.94e-17	2.51e-15	2.07486	1.37842
ENSG00000023902	PLEKHO1	1	0.670108	6.95e-17	2.51e-15	2.57348	4.09559
ENSG00000131941	RHPN2	19	0.624425	7.01e-17	2.53e-15	1.59145	2.44689
ENSG00000007376	RPUSD1	16	0.492438	7.26e-17	2.62e-15	5.48849	7.71018
ENSG00000140481	CCDC33	15	0.864091	7.8e-17	2.81e-15	0.582463	1.06692
ENSG00000142634	EFHD2	1	-0.386662	7.82e-17	2.82e-15	28.0601	21.4689
ENSG00000170775	GPR37	7	-0.886248	8.19e-17	2.95e-15	1.04681	0.565907
ENSG00000115607	IL18RAP	2	1.59594	8.74e-17	3.14e-15	0.179418	0.535492
ENSG00000182118	FAM89A	1	-0.459096	8.95e-17	3.22e-15	12.7625	9.27709
ENSG00000160856	FCRL3	1	-1.55026	9.02e-17	3.24e-15	0.280537	0.0949489
ENSG00000118816	CCNI	4	-0.327918	9.22e-17	3.31e-15	80.9105	64.4525
ENSG00000100612	DHRS7	14	-0.423789	9.29e-17	3.33e-15	12.0977	9.00957
ENSG00000101210	EEF1A2	20	-0.442666	9.29e-17	3.33e-15	59.1909	43.5447
ENSG00000137285	TUBB2B	6	-0.944206	9.31e-17	3.34e-15	2.31419	1.2007
ENSG00000162415	ZSWIM5	1	0.802741	9.36e-17	3.35e-15	0.532558	0.932097
ENSG00000197622	CDC42SE1	1	-0.412112	9.46e-17	3.38e-15	26.896	20.2058
ENSG00000204070	SYS1	20	-0.493363	9.47e-17	3.39e-15	10.3141	7.32302
ENSG00000116741	RGS2	1	-0.831987	9.59e-17	3.43e-15	2.55993	1.43521
ENSG00000179918	SEPHS2	16	0.395974	9.59e-17	3.43e-15	99.0056	130.275
ENSG00000159176	CSRP1	1	-0.370855	1.01e-16	3.6e-15	10.0586	7.77766
ENSG00000167513	CDT1	16	-0.410228	1.07e-16	3.82e-15	90.998	68.4742
ENSG00000164754	RAD21	8	-0.332856	1.11e-16	3.96e-15	253.407	201.191
ENSG00000164300	SERINC5	5	-0.451658	1.13e-16	4.03e-15	8.70772	6.36705
ENSG00000159399	HK2	2	-0.475482	1.16e-16	4.11e-15	42.4658	30.5404
ENSG00000143727	ACP1	2	-0.362613	1.17e-16	4.16e-15	71.5074	55.6093
ENSG00000156515	HK1	10	-0.423279	1.17e-16	4.16e-15	43.8152	32.6669
ENSG00000149177	PTPRJ	11	0.676544	1.18e-16	4.19e-15	2.87028	4.58925
ENSG00000268916	CSAG3	X	1.108	1.2e-16	4.26e-15	6.11149	13.1901
ENSG00000006638	TBXA2R	19	1.93733	1.21e-16	4.28e-15	0.186286	0.705352
ENSG00000185432	METTL7A	12	0.835703	1.24e-16	4.4e-15	1.8278	3.26481
ENSG00000167984	NLRC3	16	0.531671	1.28e-16	4.55e-15	2.2735	3.29222
ENSG00000114416	FXR1	3	-0.324841	1.29e-16	4.59e-15	21.8148	17.4158
ENSG00000154447	SH3RF1	4	0.820519	1.3e-16	4.62e-15	1.48014	2.61665
ENSG00000170537	TMC7	16	-1.4823	1.34e-16	4.74e-15	0.29564	0.104589
ENSG00000156411	ATP5MPL	14	-0.497651	1.39e-16	4.91e-15	26.2663	18.5969
ENSG00000173120	KDM2A	11	0.474009	1.41e-16	4.98e-15	9.68753	13.4572
ENSG00000131389	SLC6A6	3	-0.515219	1.41e-16	4.99e-15	14.7791	10.3413
ENSG00000105499	PLA2G4C	19	-1.33838	1.42e-16	5.01e-15	0.431404	0.170627
ENSG00000124786	SLC35B3	6	-0.460835	1.44e-16	5.06e-15	8.33612	6.05464
ENSG00000167914	GSDMA	17	-1.15766	1.45e-16	5.11e-15	1.5709	0.701271
ENSG00000132254	ARFIP2	11	-0.408436	1.45e-16	5.12e-15	11.3695	8.56245
ENSG00000182117	NOP10	15	-0.392747	1.52e-16	5.34e-15	163.316	124.366
ENSG00000198189	HSD17B11	4	-0.482036	1.57e-16	5.51e-15	33.0301	23.6311
ENSG00000157470	FAM81A	15	-0.512865	1.58e-16	5.55e-15	2.82623	1.98416
ENSG00000158234	FAIM	3	0.740008	1.64e-16	5.76e-15	1.07857	1.80024
ENSG00000065328	MCM10	10	-0.426402	1.67e-16	5.87e-15	16.7457	12.4629
ENSG00000090612	ZNF268	12	0.530801	1.7e-16	5.96e-15	0.695333	1.00881
ENSG00000114850	SSR3	3	-0.383873	1.71e-16	5.99e-15	65.1855	49.9505
ENSG00000113356	POLR3G	5	-0.502124	1.73e-16	6.06e-15	8.6388	6.10242
ENSG00000204323	SMIM5	17	1.68543	1.76e-16	6.16e-15	0.0880686	0.289429
ENSG00000109917	ZPR1	11	-0.392388	1.78e-16	6.22e-15	12.8828	9.81179
ENSG00000088836	SLC4A11	20	-0.687325	1.79e-16	6.28e-15	5.22813	3.24622
ENSG00000120690	ELF1	13	-0.402591	1.88e-16	6.59e-15	67.2998	50.9027
ENSG00000103319	EEF2K	16	0.478284	1.91e-16	6.7e-15	9.89343	13.7841
ENSG00000070087	PFN2	3	-0.468549	1.98e-16	6.93e-15	6.9414	5.0127
ENSG00000198771	RCSD1	1	0.404147	1.99e-16	6.97e-15	23.9862	31.7423
ENSG00000125835	SNRPB	20	-0.436156	2.03e-16	7.08e-15	514.66	380.36
ENSG00000101844	ATG4A	X	-0.470868	2.06e-16	7.2e-15	8.21451	5.92005
ENSG00000135503	ACVR1B	12	0.380268	2.11e-16	7.36e-15	14.5242	18.9052
ENSG00000165671	NSD1	5	0.466684	2.15e-16	7.5e-15	5.36587	7.41834
ENSG00000173193	PARP14	3	0.371831	2.15e-16	7.5e-15	6.79289	8.7901
ENSG00000057019	DCBLD2	3	-0.633636	2.17e-16	7.55e-15	0.849479	0.548243
ENSG00000180611	MB21D2	3	0.753745	2.19e-16	7.62e-15	2.28354	3.8327
ENSG00000026508	CD44	11	-0.371087	2.21e-16	7.69e-15	153.226	118.47
ENSG00000175197	DDIT3	12	-0.663446	2.21e-16	7.69e-15	31.4605	19.8724
ENSG00000130479	MAP1S	19	-0.441171	2.23e-16	7.75e-15	8.01916	5.90821
ENSG00000068097	HEATR6	17	-0.42585	2.3e-16	8e-15	4.85024	3.60913
ENSG00000163923	RPL39L	3	-0.560332	2.32e-16	8.06e-15	41.5869	28.1966
ENSG00000154319	FAM167A	8	1.14633	2.33e-16	8.09e-15	0.245824	0.550787
ENSG00000165695	AK8	9	2.06701	2.36e-16	8.19e-15	0.28528	1.19204
ENSG00000131473	ACLY	17	-0.357141	2.42e-16	8.37e-15	127.194	99.2966
ENSG00000205426	KRT81	12	0.914557	2.5e-16	8.65e-15	10.3336	19.4627
ENSG00000090104	RGS1	1	-0.675187	2.52e-16	8.71e-15	20.9584	13.1272
ENSG00000081059	TCF7	5	0.362729	2.55e-16	8.83e-15	33.0002	42.4364
ENSG00000183150	GPR19	12	-0.796557	2.63e-16	9.09e-15	2.02408	1.16433
ENSG00000162398	LEXM	1	1.65222	2.71e-16	9.35e-15	0.255799	0.813974
ENSG00000165156	ZHX1	8	0.358649	2.78e-16	9.59e-15	7.41378	9.50536
ENSG00000173207	CKS1B	1	-0.412486	2.86e-16	9.89e-15	78.8264	59.2111
ENSG00000158457	TSPAN33	7	-0.534582	2.9e-16	1e-14	9.58878	6.61987
ENSG00000125498	KIR2DL1	19	-1.69505	2.94e-16	1.01e-14	0.871901	0.273784
ENSG00000104356	POP1	8	0.545647	2.95e-16	1.02e-14	3.09495	4.51361
ENSG00000143367	TUFT1	1	-0.648012	3.13e-16	1.08e-14	3.13164	1.99327
ENSG00000079263	SP140	2	0.390542	3.15e-16	1.09e-14	6.33475	8.29835
ENSG00000154945	ANKRD40	17	-0.327934	3.18e-16	1.1e-14	29.9754	23.8739
ENSG00000169442	CD52	1	1.36924	3.21e-16	1.1e-14	7.46095	19.2606
ENSG00000143412	ANXA9	1	0.65664	3.23e-16	1.11e-14	3.48681	5.4945
ENSG00000100650	SRSF5	14	0.400709	3.35e-16	1.15e-14	8.24553	10.8838
ENSG00000186314	PRELID2	5	-0.508522	3.44e-16	1.18e-14	2.83992	1.9931
ENSG00000103365	GGA2	16	0.473141	3.45e-16	1.18e-14	6.78365	9.40956
ENSG00000180044	C3orf80	3	1.00102	3.57e-16	1.22e-14	0.628133	1.26574
ENSG00000130487	KLHDC7B	22	0.986704	3.59e-16	1.23e-14	5.78631	11.4713
ENSG00000187796	CARD9	9	0.74101	3.63e-16	1.24e-14	0.649181	1.08435
ENSG00000188636	RTL6	22	0.436934	3.67e-16	1.26e-14	7.73564	10.4608
ENSG00000171448	ZBTB26	9	0.547241	3.71e-16	1.27e-14	4.05043	5.92068
ENSG00000132359	RAP1GAP2	17	1.03909	3.73e-16	1.28e-14	0.321995	0.658385
ENSG00000083937	CHMP2B	3	-0.422249	3.73e-16	1.28e-14	31.3288	23.3755
ENSG00000107611	CUBN	10	-0.683484	3.75e-16	1.28e-14	0.64649	0.401205
ENSG00000187601	MAGEH1	X	-0.686246	3.81e-16	1.3e-14	5.84633	3.63417
ENSG00000196700	ZNF512B	20	0.751512	3.85e-16	1.31e-14	3.35014	5.64646
ENSG00000158710	TAGLN2	1	-0.392662	3.89e-16	1.32e-14	295.535	225.093
ENSG00000198624	CCDC69	5	0.594812	3.95e-16	1.35e-14	5.82138	8.79138
ENSG00000105223	PLD3	19	-0.381183	3.97e-16	1.35e-14	26.8074	20.5851
ENSG00000086062	B4GALT1	9	-0.412515	4.02e-16	1.37e-14	13.9017	10.438
ENSG00000071539	TRIP13	5	0.374488	4.03e-16	1.37e-14	16.9227	21.9239
ENSG00000198216	CACNA1E	1	-1.50538	4.12e-16	1.4e-14	0.102894	0.0364735
ENSG00000114054	PCCB	3	-0.37384	4.12e-16	1.4e-14	25.3577	19.5632
ENSG00000143418	CERS2	1	-0.360463	4.19e-16	1.42e-14	42.7489	33.2886
ENSG00000142686	C1orf216	1	0.470005	4.28e-16	1.45e-14	7.28668	10.0928
ENSG00000187091	PLCD1	3	-0.774217	4.51e-16	1.53e-14	1.83316	1.06951
ENSG00000157557	ETS2	21	-0.564905	4.89e-16	1.66e-14	51.3344	34.7042
ENSG00000150991	UBC	12	-0.395026	5.44e-16	1.84e-14	223.545	169.996
ENSG00000175832	ETV4	17	-0.532851	5.56e-16	1.88e-14	9.91044	6.84873
ENSG00000196776	CD47	3	0.393379	5.61e-16	1.89e-14	11.3942	14.9622
ENSG00000165782	PIP4P1	14	-0.496416	5.67e-16	1.91e-14	7.00288	4.96044
ENSG00000137767	SQOR	15	-0.744406	5.78e-16	1.95e-14	5.25798	3.13412
ENSG00000028137	TNFRSF1B	1	0.466772	6.21e-16	2.09e-14	9.00991	12.4477
ENSG00000151779	NBAS	2	-0.425615	6.3e-16	2.12e-14	17.4141	12.9598
ENSG00000079819	EPB41L2	6	-0.554603	6.56e-16	2.21e-14	12.5538	8.54996
ENSG00000091073	DTX2	7	-0.692507	6.63e-16	2.23e-14	9.44548	5.84423
ENSG00000137462	TLR2	4	-2.58614	6.71e-16	2.26e-14	0.133917	0.02174
ENSG00000157077	ZFYVE9	1	0.462729	6.83e-16	2.3e-14	2.54791	3.51165
ENSG00000050426	LETMD1	12	-0.469229	6.83e-16	2.3e-14	17.5001	12.6331
ENSG00000213516	RBMXL1	1	0.522381	6.87e-16	2.31e-14	4.80608	6.8902
ENSG00000154473	BUB3	10	-0.32538	6.89e-16	2.31e-14	45.8883	36.6218
ENSG00000108474	PIGL	17	-0.559132	6.92e-16	2.32e-14	3.53122	2.39181
ENSG00000128596	CCDC136	7	-0.74254	7.13e-16	2.39e-14	2.71907	1.62786
ENSG00000171552	BCL2L1	20	-0.499603	7.24e-16	2.43e-14	856.016	605.462
ENSG00000075240	GRAMD4	22	0.667576	7.37e-16	2.47e-14	2.41936	3.84464
ENSG00000111647	UHRF1BP1L	12	-0.490159	7.63e-16	2.55e-14	6.006	4.27186
ENSG00000141378	PTRH2	17	-0.414679	7.63e-16	2.55e-14	7.15048	5.36568
ENSG00000157873	TNFRSF14	1	0.627194	7.64e-16	2.55e-14	1.65205	2.55125
ENSG00000177990	DPY19L2	12	0.690473	7.67e-16	2.56e-14	0.990493	1.60587
ENSG00000140830	TXNL4B	16	0.485552	7.82e-16	2.61e-14	3.59621	5.03473
ENSG00000142002	DPP9	19	-0.381334	7.83e-16	2.61e-14	13.0948	10.0548
ENSG00000104549	SQLE	8	-0.392079	7.91e-16	2.64e-14	83.5852	63.6896
ENSG00000156858	PRR14	16	-0.472556	7.94e-16	2.65e-14	10.2455	7.38698
ENSG00000134470	IL15RA	10	-0.447394	8.07e-16	2.69e-14	8.87993	6.51315
ENSG00000057608	GDI2	10	-0.432936	8.26e-16	2.75e-14	179.06	132.627
ENSG00000111816	FRK	6	-0.573497	8.76e-16	2.92e-14	1.2105	0.812647
ENSG00000180228	PRKRA	2	-0.444316	8.83e-16	2.94e-14	24.2192	17.8018
ENSG00000121060	TRIM25	17	0.352476	8.84e-16	2.94e-14	13.0975	16.7264
ENSG00000108669	CYTH1	17	-0.490305	9.22e-16	3.06e-14	7.8431	5.5839
ENSG00000116704	SLC35D1	1	-0.370175	9.22e-16	3.06e-14	8.36652	6.4722
ENSG00000185163	DDX51	12	0.518535	9.43e-16	3.13e-14	2.61797	3.7488
ENSG00000145833	DDX46	5	0.435519	9.53e-16	3.16e-14	7.86392	10.6381
ENSG00000184831	APOO	X	-0.459493	9.57e-16	3.17e-14	11.8854	8.6441
ENSG00000083099	LYRM2	6	0.404546	9.64e-16	3.19e-14	4.41348	5.8444
ENSG00000140505	CYP1A2	15	2.34646	1.01e-15	3.34e-14	0.0494571	0.256599
ENSG00000137500	CCDC90B	11	-0.366628	1.02e-15	3.39e-14	8.69791	6.74215
ENSG00000114956	DGUOK	2	-0.472539	1.03e-15	3.41e-14	51.4129	37.0397
ENSG00000132196	HSD17B7	1	-0.48599	1.04e-15	3.44e-14	5.6294	4.01601
ENSG00000134575	ACP2	11	0.623981	1.05e-15	3.48e-14	1.71788	2.65133
ENSG00000084090	STARD7	2	0.349305	1.06e-15	3.5e-14	75.2791	95.8901
ENSG00000104833	TUBB4A	19	0.408354	1.12e-15	3.69e-14	16.3486	21.7002
ENSG00000004487	KDM1A	1	0.314674	1.16e-15	3.83e-14	29.4236	36.5901
ENSG00000136279	DBNL	7	0.33329	1.17e-15	3.85e-14	4.90863	6.18151
ENSG00000101445	PPP1R16B	20	-0.409738	1.24e-15	4.09e-14	65.8676	49.5786
ENSG00000118454	ANKRD13C	1	0.458231	1.31e-15	4.33e-14	3.37149	4.63633
ENSG00000154122	ANKH	5	0.337811	1.35e-15	4.44e-14	9.21129	11.6384
ENSG00000136450	SRSF1	17	0.460497	1.37e-15	4.51e-14	19.5707	26.9337
ENSG00000123191	ATP7B	13	0.846398	1.42e-15	4.67e-14	0.131647	0.235676
ENSG00000108106	UBE2S	19	-0.37247	1.44e-15	4.74e-14	73.8646	57.0435
ENSG00000102401	ARMCX3	X	-0.477281	1.45e-15	4.76e-14	3.89662	2.80021
ENSG00000205413	SAMD9	7	0.452046	1.49e-15	4.88e-14	4.35871	5.97131
ENSG00000142599	RERE	1	-0.550529	1.53e-15	5.03e-14	11.137	7.6043
ENSG00000179094	PER1	17	-0.599866	1.55e-15	5.07e-14	7.71955	5.09231
ENSG00000263264	AC119396.1	19	0.756644	1.6e-15	5.24e-14	3.92329	6.64957
ENSG00000161547	SRSF2	17	0.316839	1.6e-15	5.25e-14	70.8203	88.2026
ENSG00000171126	KCNG3	2	-1.76788	1.63e-15	5.32e-14	0.320222	0.0933175
ENSG00000275074	NUDT18	8	-0.628976	1.65e-15	5.4e-14	4.46488	2.88755
ENSG00000130159	ECSIT	19	-0.51262	1.65e-15	5.41e-14	35.4019	24.8009
ENSG00000186184	POLR1D	13	-0.321191	1.68e-15	5.5e-14	21.7839	17.4345
ENSG00000197037	ZSCAN25	7	0.403036	1.7e-15	5.54e-14	4.46385	5.90369
ENSG00000026103	FAS	10	-0.376955	1.72e-15	5.62e-14	63.5125	48.9091
ENSG00000023608	SNAPC1	14	-0.552398	1.75e-15	5.71e-14	4.9348	3.3599
ENSG00000100300	TSPO	22	-0.417388	1.78e-15	5.81e-14	39.7162	29.718
ENSG00000177409	SAMD9L	7	0.617751	1.82e-15	5.92e-14	1.2446	1.91697
ENSG00000164182	NDUFAF2	5	-0.380141	1.83e-15	5.95e-14	63.814	49.0358
ENSG00000141434	MEP1B	18	-2.63825	1.89e-15	6.15e-14	0.267818	0.0428054
ENSG00000158769	F11R	1	-0.354037	1.95e-15	6.34e-14	15.6173	12.219
ENSG00000111859	NEDD9	6	0.517109	1.99e-15	6.47e-14	4.67315	6.68778
ENSG00000051523	CYBA	16	-0.616009	2.1e-15	6.82e-14	36.5304	23.8309
ENSG00000113396	SLC27A6	5	-0.732816	2.14e-15	6.93e-14	2.07001	1.23773
ENSG00000120280	CXorf21	X	0.57979	2.17e-15	7.03e-14	3.63965	5.44549
ENSG00000143669	LYST	1	-0.711555	2.41e-15	7.78e-14	2.93051	1.7899
ENSG00000110066	KMT5B	11	0.381012	2.44e-15	7.88e-14	3.40809	4.43572
ENSG00000154102	C16orf74	16	1.22649	2.46e-15	7.95e-14	0.503026	1.18296
ENSG00000158856	DMTN	8	0.567479	2.47e-15	7.97e-14	2.54062	3.77415
ENSG00000102580	DNAJC3	13	-0.390167	2.53e-15	8.15e-14	11.1946	8.54367
ENSG00000179761	PIPOX	17	-1.15733	2.53e-15	8.15e-14	0.70823	0.315413
ENSG00000105516	DBP	19	0.499667	2.6e-15	8.37e-14	1.68231	2.38005
ENSG00000182473	EXOC7	17	0.388502	2.71e-15	8.74e-14	6.98555	9.14682
ENSG00000140262	TCF12	15	-0.305719	2.73e-15	8.78e-14	19.8812	16.0853
ENSG00000148335	NTMT1	9	-0.382431	2.75e-15	8.87e-14	15.4239	11.8206
ENSG00000109320	NFKB1	4	-0.377004	2.94e-15	9.46e-14	34.4877	26.5583
ENSG00000122547	EEPD1	7	0.804264	2.97e-15	9.53e-14	0.578967	1.01053
ENSG00000188529	SRSF10	1	0.338529	3.06e-15	9.82e-14	11.7457	14.8526
ENSG00000205133	TRIQK	8	-0.524677	3.16e-15	1.02e-13	4.49098	3.12042
ENSG00000139192	TAPBPL	12	0.758883	3.18e-15	1.02e-13	2.45965	4.14744
ENSG00000117560	FASLG	1	2.65293	3.34e-15	1.07e-13	0.0578044	0.37628
ENSG00000124155	PIGT	20	-0.381262	3.4e-15	1.09e-13	3.79079	2.90939
ENSG00000136111	TBC1D4	13	-0.484467	3.52e-15	1.13e-13	15.7627	11.2653
ENSG00000268902	CSAG2	X	1.14843	3.56e-15	1.14e-13	5.56876	12.351
ENSG00000137449	CPEB2	4	-1.23535	3.62e-15	1.16e-13	0.285308	0.119846
ENSG00000089351	GRAMD1A	19	-0.531363	3.7e-15	1.18e-13	20.2407	14.0047
ENSG00000171425	ZNF581	19	-0.446733	3.84e-15	1.23e-13	20.369	14.9142
ENSG00000164081	TEX264	3	-0.432941	3.92e-15	1.25e-13	12.7562	9.44334
ENSG00000171530	TBCA	5	-0.370115	3.93e-15	1.25e-13	72.3979	56.0114
ENSG00000135966	TGFBRAP1	2	0.349285	3.94e-15	1.26e-13	11.2542	14.3396
ENSG00000135473	PAN2	12	0.521916	3.95e-15	1.26e-13	2.36772	3.39749
ENSG00000162694	EXTL2	1	0.62769	4e-15	1.28e-13	1.48203	2.28908
ENSG00000135046	ANXA1	9	0.940719	4.05e-15	1.29e-13	1.79445	3.4387
ENSG00000134590	RTL8C	X	-0.462209	4.23e-15	1.35e-13	18.6589	13.5483
ENSG00000111276	CDKN1B	12	-0.423701	4.23e-15	1.35e-13	14.7393	10.9861
ENSG00000173200	PARP15	3	-1.52319	4.39e-15	1.39e-13	0.269707	0.0923917
ENSG00000142794	NBPF3	1	0.626218	4.45e-15	1.42e-13	1.08912	1.68588
ENSG00000168724	DNAJC21	5	0.458692	4.6e-15	1.46e-13	4.21553	5.79929
ENSG00000148248	SURF4	9	-0.380377	4.6e-15	1.46e-13	119.303	91.6367
ENSG00000130255	RPL36	19	-0.474285	4.64e-15	1.47e-13	558.636	402.117
ENSG00000177054	ZDHHC13	11	-0.457571	4.68e-15	1.48e-13	5.6622	4.12336
ENSG00000101464	PIGU	20	-0.436849	4.7e-15	1.49e-13	23.9528	17.6851
ENSG00000101337	TM9SF4	20	-0.319185	4.73e-15	1.5e-13	33.8061	27.0931
ENSG00000185010	F8	X	-0.548297	4.9e-15	1.55e-13	2.54726	1.74286
ENSG00000140632	GLYR1	16	0.32999	4.93e-15	1.56e-13	16.8152	21.1345
ENSG00000187688	TRPV2	17	-0.418387	4.99e-15	1.58e-13	14.5125	10.8509
ENSG00000142949	PTPRF	1	0.370011	5.03e-15	1.59e-13	7.92123	10.2413
ENSG00000099797	TECR	19	-0.413031	5.24e-15	1.65e-13	17.4753	13.1215
ENSG00000104325	DECR1	8	-0.464323	5.39e-15	1.7e-13	11.5631	8.37558
ENSG00000165792	METTL17	14	-0.391743	5.6e-15	1.77e-13	14.1603	10.785
ENSG00000134070	IRAK2	3	-0.657964	5.69e-15	1.79e-13	7.89659	5.00642
ENSG00000105048	TNNT1	19	-1.29628	5.75e-15	1.81e-13	0.883001	0.362005
ENSG00000165457	FOLR2	11	2.43404	5.84e-15	1.84e-13	0.0920451	0.515942
ENSG00000174405	LIG4	13	-0.458321	5.9e-15	1.86e-13	6.22148	4.52515
ENSG00000164142	FAM160A1	4	-0.883832	5.99e-15	1.89e-13	0.599166	0.325126
ENSG00000113263	ITK	5	-0.529056	6.04e-15	1.9e-13	29.8006	20.6489
ENSG00000164663	USP49	6	0.671688	6.11e-15	1.92e-13	1.06919	1.70307
ENSG00000254726	MEX3A	1	0.716044	6.47e-15	2.03e-13	0.654561	1.07949
ENSG00000145088	EAF2	3	-0.718493	6.53e-15	2.05e-13	4.60611	2.79538
ENSG00000114166	KAT2B	3	0.637323	6.53e-15	2.05e-13	1.44016	2.23867
ENSG00000120699	EXOSC8	13	-0.344488	6.62e-15	2.08e-13	27.9424	21.997
ENSG00000162885	B3GALNT2	1	0.383945	6.68e-15	2.09e-13	3.24416	4.23715
ENSG00000120725	SIL1	5	-0.513938	7.14e-15	2.24e-13	3.98999	2.78875
ENSG00000121743	GJA3	13	-1.22945	7.34e-15	2.3e-13	0.531497	0.226026
ENSG00000011243	AKAP8L	19	-0.448473	7.37e-15	2.31e-13	11.9894	8.78746
ENSG00000185739	SRL	16	2.17487	7.51e-15	2.35e-13	0.0327253	0.15187
ENSG00000160593	JAML	11	0.725236	7.66e-15	2.39e-13	0.40499	0.667198
ENSG00000171793	CTPS1	1	0.343547	7.72e-15	2.41e-13	9.66986	12.2693
ENSG00000276231	PIK3R6	17	3.01865	7.75e-15	2.42e-13	0.0206782	0.180226
ENSG00000178585	CTNNBIP1	1	0.563125	7.78e-15	2.43e-13	5.0731	7.4859
ENSG00000139496	NUP58	13	-0.367945	7.9e-15	2.46e-13	12.5843	9.74849
ENSG00000168329	CX3CR1	3	1.5948	7.9e-15	2.46e-13	0.197284	0.602622
ENSG00000107263	RAPGEF1	9	0.427674	8e-15	2.49e-13	26.5608	35.7313
ENSG00000100321	SYNGR1	22	1.37157	8.01e-15	2.49e-13	0.0953849	0.248511
ENSG00000125826	RBCK1	20	-0.539068	8.33e-15	2.59e-13	32.3064	22.2349
ENSG00000268480	LINC01862	19	0.75596	8.65e-15	2.69e-13	3.35173	5.6481
ENSG00000186907	RTN4RL2	11	-1.10103	8.71e-15	2.7e-13	1.06125	0.498306
ENSG00000164398	ACSL6	5	0.577172	8.85e-15	2.75e-13	0.474418	0.707895
ENSG00000140950	MEAK7	16	-0.407569	8.88e-15	2.75e-13	2.93999	2.21577
ENSG00000003249	DBNDD1	16	-1.23909	9.08e-15	2.81e-13	0.879647	0.373564
ENSG00000085563	ABCB1	7	-2.07382	9.14e-15	2.83e-13	0.139505	0.0326962
ENSG00000106105	GARS1	7	-0.327928	9.59e-15	2.97e-13	199.907	159.251
ENSG00000062716	VMP1	17	-0.467252	9.88e-15	3.06e-13	16.2371	11.7396
ENSG00000005471	ABCB4	7	-1.69197	9.97e-15	3.08e-13	0.15378	0.0466245
ENSG00000135723	FHOD1	16	-0.461953	9.98e-15	3.09e-13	5.67354	4.1191
ENSG00000143013	LMO4	1	0.458911	1.01e-14	3.13e-13	6.51184	8.95286
ENSG00000186815	TPCN1	12	0.427448	1.01e-14	3.13e-13	3.93802	5.29722
ENSG00000109680	TBC1D19	4	-0.588429	1.02e-14	3.15e-13	3.66164	2.42975
ENSG00000144847	IGSF11	3	5.30812	1.04e-14	3.22e-13	0.00123608	0.0783183
ENSG00000136319	TTC5	14	-0.365729	1.05e-14	3.25e-13	6.16085	4.77704
ENSG00000153976	HS3ST3A1	17	-0.792457	1.06e-14	3.27e-13	2.53377	1.46526
ENSG00000136100	VPS36	13	0.422397	1.07e-14	3.31e-13	6.20192	8.31226
ENSG00000070366	SMG6	17	0.405912	1.08e-14	3.31e-13	3.03465	4.02328
ENSG00000105248	YJU2	19	-0.552139	1.14e-14	3.51e-13	22.6094	15.4291
ENSG00000180628	PCGF5	10	-0.395925	1.18e-14	3.62e-13	11.6436	8.85076
ENSG00000184949	FAM227A	22	0.745591	1.2e-14	3.68e-13	0.803892	1.35012
ENSG00000136986	DERL1	8	-0.413386	1.23e-14	3.78e-13	21.9741	16.4942
ENSG00000189339	SLC35E2B	1	0.386269	1.36e-14	4.16e-13	6.61408	8.64838
ENSG00000120254	MTHFD1L	6	-0.319706	1.36e-14	4.17e-13	83.4541	66.8591
ENSG00000006695	COX10	17	-0.311579	1.37e-14	4.2e-13	15.7484	12.685
ENSG00000196932	TMEM26	10	-3.70539	1.38e-14	4.22e-13	0.0644345	0.00450731
ENSG00000131373	HACL1	3	-0.449167	1.39e-14	4.27e-13	21.7221	15.9025
ENSG00000115211	EIF2B4	2	0.440742	1.41e-14	4.32e-13	7.57498	10.2721
ENSG00000133142	TCEAL4	X	1.31292	1.42e-14	4.34e-13	0.311454	0.756774
ENSG00000079785	DDX1	2	0.313014	1.45e-14	4.42e-13	46.4802	57.7368
ENSG00000134594	RAB33A	X	-0.448824	1.46e-14	4.46e-13	33.9516	24.867
ENSG00000131143	COX4I1	16	-0.378515	1.46e-14	4.47e-13	110.565	85.0429
ENSG00000242574	HLA.DMB	6	1.08242	1.48e-14	4.52e-13	0.261605	0.555916
ENSG00000104177	MYEF2	15	-0.364274	1.5e-14	4.59e-13	3.37026	2.61875
ENSG00000152409	JMY	5	-0.436798	1.51e-14	4.61e-13	28.8887	21.3461
ENSG00000180644	PRF1	10	0.322666	1.51e-14	4.62e-13	102.6	128.306
ENSG00000169371	SNUPN	15	0.465107	1.53e-14	4.65e-13	3.18492	4.39953
ENSG00000019995	ZRANB1	10	-0.337388	1.57e-14	4.77e-13	13.297	10.5235
ENSG00000031698	SARS1	1	-0.330231	1.58e-14	4.8e-13	102.892	81.8294
ENSG00000104147	OIP5	15	0.540224	1.58e-14	4.81e-13	12.1597	17.6706
ENSG00000048052	HDAC9	7	-0.510072	1.65e-14	5.01e-13	1.64599	1.15547
ENSG00000163322	ABRAXAS1	4	-0.492462	1.66e-14	5.04e-13	2.66421	1.89059
ENSG00000144677	CTDSPL	3	0.594682	1.7e-14	5.18e-13	1.18438	1.78329
ENSG00000173757	STAT5B	17	-0.347712	1.74e-14	5.28e-13	34.1196	26.8064
ENSG00000175643	RMI2	16	-0.393197	1.75e-14	5.32e-13	13.0169	9.91374
ENSG00000146278	PNRC1	6	-0.391699	1.79e-14	5.43e-13	22.4598	17.1171
ENSG00000168916	ZNF608	5	4.18886	1.79e-14	5.43e-13	0.00848737	0.15715
ENSG00000113070	HBEGF	5	-0.730439	1.84e-14	5.58e-13	4.67098	2.81696
ENSG00000128294	TPST2	22	0.656741	1.88e-14	5.69e-13	0.863558	1.3648
ENSG00000139508	SLC46A3	13	-0.512026	1.9e-14	5.74e-13	4.34836	3.04326
ENSG00000174917	MICOS13	19	-0.501089	1.91e-14	5.78e-13	40.4331	28.5542
ENSG00000136854	STXBP1	9	-0.664799	1.95e-14	5.9e-13	2.11231	1.33302
ENSG00000196605	ZNF846	19	-0.72968	1.97e-14	5.95e-13	1.3752	0.832629
ENSG00000163754	GYG1	3	-0.383645	1.99e-14	6e-13	15.4283	11.8189
ENSG00000143079	CTTNBP2NL	1	-0.479753	2.01e-14	6.08e-13	11.652	8.35682
ENSG00000152620	NADK2	5	0.460844	2.09e-14	6.31e-13	4.63454	6.37202
ENSG00000042445	RETSAT	2	-0.420921	2.13e-14	6.43e-13	8.36385	6.23978
ENSG00000095261	PSMD5	9	0.355098	2.17e-14	6.55e-13	15.6389	19.9959
ENSG00000171310	CHST11	12	-0.353122	2.2e-14	6.62e-13	52.7236	41.2777
ENSG00000253368	TRNP1	1	1.04967	2.2e-14	6.63e-13	0.688872	1.43394
ENSG00000129353	SLC44A2	19	-0.596137	2.21e-14	6.64e-13	4.07384	2.69421
ENSG00000103855	CD276	15	4.59698	2.29e-14	6.87e-13	0.00285742	0.0732078
ENSG00000152413	HOMER1	5	-0.474049	2.4e-14	7.21e-13	10.9185	7.8604
ENSG00000157833	GAREM2	2	-0.502669	2.43e-14	7.3e-13	2.38426	1.68503
ENSG00000184709	LRRC26	9	1.17473	2.47e-14	7.41e-13	0.83043	1.87879
ENSG00000175414	ARL10	5	0.595561	2.74e-14	8.22e-13	0.570225	0.865211
ENSG00000129566	TEP1	14	-0.93744	2.77e-14	8.31e-13	0.816806	0.425926
ENSG00000137968	SLC44A5	1	1.47772	2.89e-14	8.66e-13	0.0892845	0.241937
ENSG00000004660	CAMKK1	17	0.84967	2.89e-14	8.66e-13	0.416566	0.750538
ENSG00000168993	CPLX1	4	-1.31481	2.91e-14	8.71e-13	0.725508	0.293254
ENSG00000170653	ATF7	12	-0.426922	2.97e-14	8.89e-13	3.96561	2.94824
ENSG00000141084	RANBP10	16	0.39241	3.04e-14	9.06e-13	3.25956	4.28251
ENSG00000065029	ZNF76	6	0.538613	3.04e-14	9.06e-13	2.29552	3.3364
ENSG00000119048	UBE2B	5	-0.421108	3.1e-14	9.25e-13	23.7024	17.6976
ENSG00000079459	FDFT1	8	-0.423769	3.19e-14	9.51e-13	144.705	107.869
ENSG00000105278	ZFR2	19	-1.36744	3.21e-14	9.56e-13	0.26095	0.0999964
ENSG00000163902	RPN1	3	-0.321786	3.22e-14	9.59e-13	121.289	97.0293
ENSG00000197081	IGF2R	6	-0.517719	3.25e-14	9.67e-13	14.9793	10.4616
ENSG00000175395	ZNF25	10	-0.619829	3.28e-14	9.77e-13	1.90201	1.23864
ENSG00000187808	SOWAHD	X	2.29348	3.31e-14	9.85e-13	0.0935931	0.459879
ENSG00000023318	ERP44	9	-0.360056	3.42e-14	1.01e-12	22.1452	17.2478
ENSG00000132932	ATP8A2	13	-0.42378	3.52e-14	1.04e-12	3.4759	2.58804
ENSG00000106153	CHCHD2	7	-0.325208	3.56e-14	1.06e-12	611.642	488.16
ENSG00000130158	DOCK6	19	-0.70083	3.57e-14	1.06e-12	4.00622	2.46525
ENSG00000115170	ACVR1	2	-1.07665	3.64e-14	1.08e-12	0.552244	0.260472
ENSG00000154059	IMPACT	18	-0.443733	3.77e-14	1.12e-12	8.80419	6.47627
ENSG00000003147	ICA1	7	-0.608339	3.87e-14	1.14e-12	2.13594	1.39802
ENSG00000164136	IL15	4	-1.3619	3.96e-14	1.17e-12	0.292944	0.114061
ENSG00000188064	WNT7B	22	2.47745	4.02e-14	1.19e-12	0.0267408	0.151652
ENSG00000183570	PCBP3	21	-1.03265	4.19e-14	1.24e-12	0.382287	0.185985
ENSG00000070961	ATP2B1	12	-0.530071	4.35e-14	1.28e-12	17.576	12.1715
ENSG00000165905	LARGE2	11	-1.8539	4.59e-14	1.35e-12	0.336316	0.0946876
ENSG00000152270	PDE3B	11	-0.28802	4.6e-14	1.36e-12	12.6262	10.3411
ENSG00000185236	RAB11B	19	-0.369635	4.6e-14	1.36e-12	27.0722	20.9525
ENSG00000139734	DIAPH3	13	-0.439217	4.65e-14	1.37e-12	4.15163	3.06094
ENSG00000188070	C11orf95	11	0.605274	4.82e-14	1.42e-12	1.83149	2.78673
ENSG00000152464	RPP38	10	-0.444365	4.83e-14	1.42e-12	11.8259	8.70474
ENSG00000185201	IFITM2	11	0.323847	4.9e-14	1.44e-12	210.553	263.509
ENSG00000146067	FAM193B	5	0.746688	4.97e-14	1.46e-12	0.646082	1.08074
ENSG00000156017	CARNMT1	9	0.390837	4.98e-14	1.47e-12	4.79749	6.29239
ENSG00000139218	SCAF11	12	0.444424	5.02e-14	1.47e-12	4.53757	6.17885
ENSG00000104419	NDRG1	8	-0.571333	5.12e-14	1.5e-12	1.71792	1.15396
ENSG00000135899	SP110	2	0.37569	5.29e-14	1.55e-12	5.1402	6.67101
ENSG00000163931	TKT	3	-0.33108	5.36e-14	1.57e-12	148.013	117.656
ENSG00000172340	SUCLG2	3	-0.429589	5.37e-14	1.57e-12	38.2544	28.3938
ENSG00000105750	ZNF85	19	0.677761	5.37e-14	1.57e-12	0.869817	1.39757
ENSG00000148175	STOM	9	-0.308623	5.53e-14	1.62e-12	59.2709	47.8422
ENSG00000166181	API5	11	0.2921	5.61e-14	1.64e-12	53.1475	65.0686
ENSG00000121895	TMEM156	4	-0.616976	5.68e-14	1.66e-12	9.63123	6.27386
ENSG00000166974	MAPRE2	18	-0.350357	5.84e-14	1.71e-12	5.93234	4.65135
ENSG00000172243	CLEC7A	12	-2.06484	5.84e-14	1.71e-12	0.201848	0.048757
ENSG00000180573	H2AC6	6	0.512438	5.91e-14	1.72e-12	7.74123	11.0532
ENSG00000186687	LYRM7	5	0.527369	6.06e-14	1.77e-12	7.97477	11.5051
ENSG00000164985	PSIP1	9	0.359097	6.14e-14	1.79e-12	26.8888	34.4953
ENSG00000148841	ITPRIP	10	-0.498302	6.25e-14	1.82e-12	3.47586	2.46276
ENSG00000154146	NRGN	11	-1.7152	6.35e-14	1.85e-12	0.90898	0.27068
ENSG00000251322	SHANK3	22	1.00992	6.44e-14	1.87e-12	0.189849	0.383523
ENSG00000006047	YBX2	17	-0.808621	6.69e-14	1.94e-12	0.957133	0.543783
ENSG00000187855	ASCL4	12	-0.322048	6.79e-14	1.97e-12	43.2795	34.6229
ENSG00000122122	SASH3	X	0.43133	7e-14	2.03e-12	24.712	33.3196
ENSG00000172244	C5orf34	5	0.588982	7.05e-14	2.05e-12	2.0123	3.01836
ENSG00000115310	RTN4	2	-0.360379	7.19e-14	2.09e-12	29.8406	23.2414
ENSG00000134153	EMC7	15	-0.463842	7.2e-14	2.09e-12	40.5916	29.4243
ENSG00000186395	KRT10	17	-0.457849	7.22e-14	2.09e-12	7.07496	5.14891
ENSG00000160221	GATD3A	21	0.400319	7.46e-14	2.16e-12	4.72231	6.2312
ENSG00000168216	LMBRD1	6	-0.42851	7.56e-14	2.19e-12	6.10279	4.53165
ENSG00000120457	KCNJ5	11	1.28839	7.82e-14	2.26e-12	0.122267	0.302673
ENSG00000114544	SLC41A3	3	-0.408683	8.03e-14	2.32e-12	12.1206	9.12691
ENSG00000040275	SPDL1	5	0.375246	8.09e-14	2.34e-12	5.56806	7.22949
ENSG00000197253	TPSB2	16	2.36364	8.14e-14	2.35e-12	0.121804	0.632711
ENSG00000171735	CAMTA1	1	-0.372108	8.27e-14	2.39e-12	2.96215	2.28657
ENSG00000135749	PCNX2	1	-0.631896	8.29e-14	2.39e-12	2.1543	1.39159
ENSG00000183283	DAZAP2	12	-0.336486	8.29e-14	2.39e-12	34.7757	27.5349
ENSG00000107833	NPM3	10	-0.373873	8.36e-14	2.41e-12	120.243	92.7644
ENSG00000284024	HSPA14.1	10	-0.336629	8.43e-14	2.43e-12	11.4148	9.0287
ENSG00000113597	TRAPPC13	5	-0.373788	8.47e-14	2.44e-12	4.62419	3.56848
ENSG00000088986	DYNLL1	12	0.348386	8.48e-14	2.44e-12	34.495	43.9101
ENSG00000154358	OBSCN	1	0.557972	8.58e-14	2.47e-12	0.416058	0.611975
ENSG00000178177	LCORL	4	-0.383241	8.83e-14	2.54e-12	2.13643	1.63771
ENSG00000176055	MBLAC2	5	0.424381	8.92e-14	2.56e-12	3.68019	4.94114
ENSG00000140939	NOL3	16	1.48639	8.92e-14	2.57e-12	0.203097	0.5703
ENSG00000197956	S100A6	1	-0.516393	9.08e-14	2.61e-12	132.198	92.4196
ENSG00000129932	DOHH	19	-0.503284	9.1e-14	2.61e-12	11.061	7.79958
ENSG00000104043	ATP8B4	15	0.469296	9.16e-14	2.63e-12	2.61881	3.62668
ENSG00000015520	NPC1L1	7	2.6838	9.23e-14	2.65e-12	0.0178647	0.115946
ENSG00000145050	MANF	3	-0.385274	9.56e-14	2.74e-12	34.6479	26.5233
ENSG00000155393	HEATR3	16	0.434653	9.75e-14	2.79e-12	3.17434	4.29824
ENSG00000103089	FA2H	16	-1.58424	9.82e-14	2.81e-12	0.397027	0.131127
ENSG00000100485	SOS2	14	-0.342257	1.01e-13	2.89e-12	7.91246	6.24068
ENSG00000139899	CBLN3	14	0.918373	1.02e-13	2.93e-12	0.676181	1.27099
ENSG00000146802	TMEM168	7	-0.355093	1.06e-13	3.03e-12	4.96742	3.88277
ENSG00000064961	HMG20B	19	-0.330671	1.06e-13	3.04e-12	16.9676	13.487
ENSG00000108924	HLF	17	-1.16986	1.07e-13	3.06e-12	0.302118	0.134384
ENSG00000117479	SLC19A2	1	-0.432922	1.11e-13	3.16e-12	6.52987	4.828
ENSG00000099804	CDC34	19	-0.38821	1.13e-13	3.23e-12	39.0409	29.8106
ENSG00000107099	DOCK8	9	0.307135	1.18e-13	3.37e-12	14.1526	17.5111
ENSG00000084754	HADHA	2	-0.31376	1.2e-13	3.42e-12	189.927	152.796
ENSG00000135372	NAT10	11	0.294104	1.21e-13	3.44e-12	46.97	57.5846
ENSG00000168917	SLC35G2	3	-0.554355	1.21e-13	3.45e-12	3.55546	2.40999
ENSG00000088387	DOCK9	13	-0.427482	1.26e-13	3.58e-12	4.96223	3.69148
ENSG00000120686	UFM1	13	-0.397212	1.29e-13	3.65e-12	27.5441	20.9207
ENSG00000156671	SAMD8	10	-0.463681	1.29e-13	3.66e-12	2.91299	2.1132
ENSG00000101310	SEC23B	20	-0.304209	1.35e-13	3.82e-12	60.2044	48.751
ENSG00000182022	CHST15	10	1.42948	1.37e-13	3.89e-12	0.113801	0.31169
ENSG00000018699	TTC27	2	-0.386697	1.38e-13	3.91e-12	32.2846	24.6858
ENSG00000138083	SIX3	2	-1.03727	1.39e-13	3.93e-12	1.07613	0.528957
ENSG00000186522	SEPTIN10	2	-1.74646	1.42e-13	4.02e-12	0.240203	0.0721732
ENSG00000157014	TATDN2	3	0.354161	1.47e-13	4.15e-12	5.44663	6.96217
ENSG00000143633	C1orf131	1	0.476168	1.47e-13	4.15e-12	2.47009	3.44438
ENSG00000095752	IL11	19	-1.29115	1.52e-13	4.29e-12	0.609911	0.246048
ENSG00000034713	GABARAPL2	16	-0.380477	1.54e-13	4.35e-12	37.4329	28.7457
ENSG00000172915	NBEA	13	-1.55379	1.63e-13	4.6e-12	0.0993688	0.03382
ENSG00000172590	MRPL52	14	-0.365578	1.63e-13	4.61e-12	18.2803	14.1917
ENSG00000170873	MTSS1	8	0.738403	1.63e-13	4.61e-12	0.376892	0.628407
ENSG00000171757	LRRC34	3	-1.27107	1.73e-13	4.89e-12	0.31829	0.131197
ENSG00000188848	BEND4	4	-0.455439	1.73e-13	4.89e-12	2.38522	1.74084
ENSG00000114126	TFDP2	3	-0.484071	1.74e-13	4.89e-12	10.1658	7.27141
ENSG00000010610	CD4	12	-0.778094	1.74e-13	4.9e-12	1.31006	0.757687
ENSG00000101493	ZNF516	18	-1.19258	1.75e-13	4.93e-12	0.219602	0.0948751
ENSG00000182923	CEP63	3	0.422025	1.76e-13	4.96e-12	1.8112	2.42998
ENSG00000163714	U2SURP	3	0.411688	1.77e-13	4.98e-12	9.82544	13.0751
ENSG00000167748	KLK1	19	-1.47301	1.78e-13	4.99e-12	0.57641	0.211198
ENSG00000099991	CABIN1	22	0.4371	1.89e-13	5.3e-12	7.67519	10.3941
ENSG00000148737	TCF7L2	10	-0.544958	1.99e-13	5.59e-12	2.19362	1.50611
ENSG00000108961	RANGRF	17	-0.367202	2.01e-13	5.64e-12	45.7514	35.4425
ENSG00000056558	TRAF1	9	-0.548492	2.02e-13	5.66e-12	68.02	46.5076
ENSG00000186104	CYP2R1	11	-0.366646	2.04e-13	5.73e-12	8.87502	6.88282
ENSG00000139926	FRMD6	14	-3.13725	2.05e-13	5.73e-12	0.0501445	0.00528829
ENSG00000172869	DMXL1	5	0.413934	2.18e-13	6.1e-12	2.45012	3.26745
ENSG00000003509	NDUFAF7	2	-0.414494	2.21e-13	6.17e-12	10.2203	7.66012
ENSG00000170485	NPAS2	2	0.798912	2.24e-13	6.28e-12	0.327345	0.572845
ENSG00000123130	ACOT9	X	-0.326177	2.26e-13	6.32e-12	8.52022	6.79458
ENSG00000099998	GGT5	22	2.13995	2.26e-13	6.33e-12	0.027851	0.124677
ENSG00000273706	LHX1	17	0.862666	2.27e-13	6.35e-12	0.419625	0.771653
[truncated: 13,978 more rows]

## Sheet: GSEA (d3)
Gene set enrichment analysis (HALLMARK pathways) based on the list of fold changes of all protein-coding genes in HuT78empty (n = 3) to HuT78miR-141/200c (n = 3) at day 3
name	size	enrichment score	normalized enrichment score	pValue	FDR
HALLMARK_INTERFERON_ALPHA_RESPONSE	96	0.279415	3.17753	2.95e-07	2.46e-06
HALLMARK_G2M_CHECKPOINT	199	0.17033	2.78919	1.31e-05	8.18e-05
HALLMARK_MYC_TARGETS_V1	200	0.169808	2.76227	2.42e-05	0.000134198
HALLMARK_E2F_TARGETS	200	0.156924	2.55269	0.000122429	0.000470882
HALLMARK_MITOTIC_SPINDLE	199	0.151811	2.48593	0.000157481	0.000524936
HALLMARK_INTERFERON_GAMMA_RESPONSE	194	0.149149	2.44021	0.000150636	0.000524936
HALLMARK_MYOGENESIS	200	0.119501	1.94392	0.00791381	0.0123653
HALLMARK_KRAS_SIGNALING_DN	200	0.108744	1.76895	0.0203152	0.0298753
HALLMARK_MYC_TARGETS_V2	58	0.197181	1.76088	0.0221913	0.0317019
HALLMARK_APICAL_JUNCTION	200	0.101053	1.64383	0.040831	0.0523474
HALLMARK_FATTY_ACID_METABOLISM	157	0.098012	1.43916	0.0967078	0.112451
HALLMARK_APICAL_SURFACE	44	0.158651	1.25463	0.202105	0.21968
HALLMARK_WNT_BETA_CATENIN_SIGNALING	42	0.157693	1.22062	0.23431	0.249266
HALLMARK_REACTIVE_OXYGEN_SPECIES_PATHWAY	49	0.14091	1.17625	0.25	0.260417
HALLMARK_PANCREAS_BETA_CELLS	38	0.121331	0.897024	0.57563	0.57563
HALLMARK_NOTCH_SIGNALING	32	-0.16202	-1.08884	0.347092	0.354175
HALLMARK_HEDGEHOG_SIGNALING	35	-0.179702	-1.26769	0.183865	0.204294
HALLMARK_ANGIOGENESIS	36	-0.187541	-1.33019	0.148855	0.169153
HALLMARK_IL6_JAK_STAT3_SIGNALING	87	-0.140154	-1.51112	0.0705882	0.0840336
HALLMARK_TGF_BETA_SIGNALING	54	-0.179064	-1.55931	0.0580544	0.070798
HALLMARK_PI3K_AKT_MTOR_SIGNALING	105	-0.130934	-1.5803	0.0535373	0.0669216
HALLMARK_BILE_ACID_METABOLISM	112	-0.131401	-1.62516	0.0345591	0.0454726
HALLMARK_ALLOGRAFT_REJECTION	191	-0.102107	-1.62936	0.0255247	0.035451
HALLMARK_SPERMATOGENESIS	134	-0.12457	-1.65667	0.0297124	0.0401519
HALLMARK_UV_RESPONSE_DN	144	-0.133468	-1.86207	0.0163499	0.0247725
HALLMARK_KRAS_SIGNALING_UP	200	-0.126608	-2.07772	0.00337412	0.00544213
HALLMARK_XENOBIOTIC_METABOLISM	199	-0.129085	-2.10055	0.00204544	0.00365256
HALLMARK_DNA_REPAIR	149	-0.148043	-2.10743	0.00213721	0.00368484
HALLMARK_UV_RESPONSE_UP	156	-0.147937	-2.14124	0.00155529	0.00288017
HALLMARK_HEME_METABOLISM	197	-0.133554	-2.15595	0.00107912	0.00215824
HALLMARK_UNFOLDED_PROTEIN_RESPONSE	113	-0.174777	-2.16661	0.00112575	0.00216489
HALLMARK_ANDROGEN_RESPONSE	98	-0.188972	-2.17166	0.00320229	0.00533715
HALLMARK_PROTEIN_SECRETION	96	-0.193685	-2.18607	0.000745193	0.00161999
HALLMARK_PEROXISOME	104	-0.189805	-2.27781	0.000895935	0.00186653
HALLMARK_ADIPOGENESIS	200	-0.143379	-2.35294	0.000398353	0.000927453
HALLMARK_ESTROGEN_RESPONSE_LATE	199	-0.146116	-2.3777	0.000326411	0.000816026
HALLMARK_GLYCOLYSIS	199	-0.146129	-2.3779	0.000326411	0.000816026
HALLMARK_APOPTOSIS	159	-0.162978	-2.39532	0.000408079	0.000927453
HALLMARK_ESTROGEN_RESPONSE_EARLY	200	-0.146291	-2.40075	0.000307917	0.000816026
HALLMARK_P53_PATHWAY	197	-0.149745	-2.41731	0.000198817	0.000621302
HALLMARK_COAGULATION	138	-0.178054	-2.42103	0.000258305	0.00075972
HALLMARK_EPITHELIAL_MESENCHYMAL_TRANSITION	200	-0.157588	-2.58613	9.75e-05	0.000406441
HALLMARK_HYPOXIA	200	-0.15851	-2.60126	8.58e-05	0.000390087
HALLMARK_COMPLEMENT	200	-0.161827	-2.6557	5.6e-05	0.000279847
HALLMARK_INFLAMMATORY_RESPONSE	200	-0.194015	-3.18393	8.17e-07	5.83e-06
HALLMARK_IL2_STAT5_SIGNALING	199	-0.197415	-3.21246	1.51e-07	1.51e-06
HALLMARK_OXIDATIVE_PHOSPHORYLATION	200	-0.20688	-3.39504	1.07e-07	1.33e-06
HALLMARK_MTORC1_SIGNALING	200	-0.216257	-3.54893	2e-08	3.33e-07
HALLMARK_CHOLESTEROL_HOMEOSTASIS	74	-0.366774	-3.73395	1.64e-09	4.1e-08
HALLMARK_TNFA_SIGNALING_VIA_NFKB	200	-0.294256	-4.82895	1e-10	5e-09
