# Supplementary material for: The miR-141/200c-STAT4 Axis Contributes to Leukemogenesis by Enhancing Cell Proliferation in T-PLL
Source: Cancers (Basel). 2023 Apr 28;15(9):2527. doi: 10.3390/cancers15092527 (PMC10177500; doi:10.3390/cancers15092527)
Supplement: Supplementary file 1 [file cancers-15-02527-s001.zip › cancers-2338971-Supplementary Table S4.xlsx]

## Sheet: DEG HuT78-empty
Differential gene expression comparing HuT78empty at day 0 (n = 3) and after three days of serum starvation (n = 3)
Ensembl gene ID	gene	chr	log2FC	pValue	FDR	mean HuT78empty at day 0	mean HuT78empty at day 3
ENSG00000115956	PLEK	2	5.04071	0	0	2.0649	67.9536
ENSG00000125968	ID1	20	-4.87183	0	0	294.234	10.0484
ENSG00000136404	TM6SF1	15	4.63753	0	0	0.193371	4.82481
ENSG00000171408	PDE7B	6	4.41745	0	0	0.431112	9.23318
ENSG00000157514	TSC22D3	X	3.97788	0	0	6.38688	100.643
ENSG00000101384	JAG1	20	3.86111	0	0	0.161316	2.34909
ENSG00000143878	RHOB	2	3.41592	0	0	5.06874	54.1032
ENSG00000118515	SGK1	6	3.25826	0	0	1.51399	14.4934
ENSG00000182557	SPNS3	17	3.21589	0	0	4.18665	38.9165
ENSG00000160200	CBS	21	2.9312	0	0	0.762444	5.81622
ENSG00000092621	PHGDH	1	2.91672	0	0	5.97009	45.0852
ENSG00000149150	SLC43A1	11	2.89841	0	0	4.19554	31.2792
ENSG00000133639	BTG1	12	2.83424	0	0	6.64946	47.4181
ENSG00000107796	ACTA2	10	-2.83108	0	0	104.675	14.7148
ENSG00000105327	BBC3	19	2.79841	0	0	3.20418	22.2891
ENSG00000101210	EEF1A2	20	2.63978	0	0	9.49775	59.1909
ENSG00000134326	CMPK2	2	-2.61655	0	0	40.4273	6.59119
ENSG00000052802	MSMO1	4	2.61003	0	0	18.2648	111.507
ENSG00000099985	OSM	22	-2.5306	0	0	26.4048	4.55644
ENSG00000196352	CD55	1	2.42499	0	0	5.19921	27.9261
ENSG00000184557	SOCS3	17	-2.41169	0	0	19.8559	3.734
ENSG00000114737	CISH	3	-2.36085	0	0	26.7932	5.21013
ENSG00000159388	BTG2	1	2.32664	0	0	3.63853	18.2748
ENSG00000083857	FAT1	4	2.18154	0	0	1.88148	8.53301
ENSG00000179348	GATA2	3	-2.13566	0	0	18.9318	4.30404
ENSG00000156127	BATF	14	-2.07959	0	0	148.628	35.1463
ENSG00000090861	AARS1	16	1.98241	0	0	36.1079	142.682
ENSG00000198911	SREBF2	22	1.75773	0	0	12.2609	41.4619
ENSG00000168672	LRATD2	8	1.71871	0	0	12.8731	42.3689
ENSG00000026508	CD44	11	1.78583	0	0	44.4356	153.226
ENSG00000170899	GSTA4	6	4.30735	0	0	0.308401	6.13727
ENSG00000130707	ASS1	9	3.67263	0	0	15.2619	194.63
ENSG00000104081	BMF	15	2.62246	0	0	1.12547	6.93139
ENSG00000121064	SCPEP1	17	2.22574	0	0	5.66359	26.4977
ENSG00000050426	LETMD1	12	2.34027	0	0	3.45318	17.5001
ENSG00000173812	EIF1	17	1.65984	0	0	137.232	433.645
ENSG00000065809	FAM107B	10	2.03945	0	0	13.0373	53.5929
ENSG00000121858	TNFSF10	3	-1.76215	0	2.91962e-307	51.8004	15.2606
ENSG00000111981	ULBP1	6	3.16153	0	1.60478e-298	0.699622	6.24796
ENSG00000169826	CSGALNACT2	10	1.53241	0	3.90792e-297	12.6229	36.5199
ENSG00000031698	SARS1	1	1.61591	0	6.14543e-289	33.5658	102.892
ENSG00000134684	YARS1	1	1.53408	0	5.85998e-287	24.4076	70.6879
ENSG00000141682	PMAIP1	18	2.17135	0	8.14236e-286	24.1744	108.889
ENSG00000114796	KLHL24	3	2.35947	0	2.16679e-282	2.08933	10.7209
ENSG00000274276	CBSL	21	2.78052	0	5.2569e-275	1.38112	9.4827
ENSG00000100814	CCNB1IP1	14	1.72768	0	2.38907e-270	22.1682	73.4275
ENSG00000147138	GPR174	X	1.63623	0	9.08832e-270	24.5408	76.2875
ENSG00000110324	IL10RA	11	-2.20328	0	2.92624e-263	17.4988	3.79937
ENSG00000048052	HDAC9	7	2.73795	0	2.8938e-261	0.246982	1.64599
ENSG00000119801	YPEL5	2	2.2579	0	4.81268e-261	4.62962	22.146
ENSG00000123595	RAB9A	X	1.59641	0	2.12938e-260	48.8637	147.77
ENSG00000099783	HNRNPM	19	-1.80613	0	7.12922e-258	124.886	35.7103
ENSG00000113580	NR3C1	5	1.50061	0	1.55663e-255	6.61213	18.7096
ENSG00000100889	PCK2	14	1.67269	0	1.6938e-254	11.4119	36.3844
ENSG00000113916	BCL6	3	2.61095	0	2.34552e-249	0.574663	3.50846
ENSG00000128016	ZFP36	19	2.00124	0	7.54248e-249	11.0032	44.0575
ENSG00000186480	INSIG1	7	1.9862	0	8.26071e-248	39.3535	155.908
ENSG00000080824	HSP90AA1	14	-1.49624	0	1.66906e-247	871.697	308.999
ENSG00000114423	CBLB	3	2.00403	0	2.35612e-247	0.929771	3.73258
ENSG00000180573	H2AC6	6	3.36783	0	3.26446e-244	0.747931	7.74123
ENSG00000124193	SRSF6	20	-1.41359	0	4.73838e-239	48.4236	18.1806
ENSG00000197903	H2BC12	6	2.2438	0	2.2108e-238	32.2781	152.905
ENSG00000089041	P2RX7	12	2.76673	0	1.41926e-235	2.37764	16.1779
ENSG00000162772	ATF3	1	3.26854	0	1.60494e-235	1.15362	11.1026
ENSG00000128564	VGF	7	3.53988	0	3.66107e-234	0.753714	8.77167
ENSG00000107262	BAG1	9	-1.54391	0	7.98357e-232	12.6881	4.34969
ENSG00000144451	SPAG16	2	1.62869	0	6.97936e-230	2.22523	6.87691
ENSG00000165175	MID1IP1	X	1.51947	0	9.02949e-230	20.5076	58.7966
ENSG00000119711	ALDH6A1	14	1.63924	0	1.08262e-223	2.45979	7.66484
ENSG00000175197	DDIT3	12	2.7986	0	2.15565e-222	4.5219	31.4605
ENSG00000152409	JMY	5	1.88083	0	3.1512e-221	7.84536	28.8887
ENSG00000153879	CEBPG	19	1.63158	0	2.62325e-217	28.0667	86.9636
ENSG00000159674	SPON2	4	2.00946	0	4.61249e-217	1.07468	4.32794
ENSG00000165591	FAAH2	X	2.27515	0	8.45647e-217	6.02796	29.2033
ENSG00000122877	EGR2	10	3.14257	0	1.33852e-215	1.1595	10.2491
ENSG00000100336	APOL4	22	-1.84708	0	2.80915e-215	12.1597	3.37842
ENSG00000088899	LZTS3	20	2.66936	0	1.24801e-211	0.417701	2.66044
ENSG00000187017	ESPN	1	1.98085	0	2.63227e-210	1.27512	5.03564
ENSG00000168268	NT5DC2	3	-1.55475	0	1.14816e-207	24.6523	8.38797
ENSG00000135919	SERPINE2	2	1.99203	0	5.7689e-207	1.94645	7.74275
ENSG00000130204	TOMM40	19	-1.39924	0	2.03732e-206	85.6391	32.4681
ENSG00000125148	MT2A	16	-1.82494	0	1.37836e-203	103.187	29.112
ENSG00000077984	CST7	20	2.21128	0	1.04756e-201	5.47418	25.3699
ENSG00000205189	ZBTB10	8	1.46882	0	1.56224e-201	3.09009	8.5513
ENSG00000164463	CREBRF	5	2.20195	0	4.16794e-201	0.314189	1.44498
ENSG00000168944	CEP120	5	1.52275	0	1.39872e-200	4.90164	14.0792
ENSG00000100664	EIF5	14	-1.66586	0	3.11185e-197	46.4397	14.6307
ENSG00000101849	TBL1X	X	2.01573	0	2.93495e-196	2.08092	8.41515
ENSG00000138166	DUSP5	10	2.10678	0	4.44377e-196	2.22483	9.58493
ENSG00000100027	YPEL1	22	2.31527	0	9.56087e-196	0.710801	3.54557
ENSG00000151292	CSNK1G3	5	1.42043	0	3.32674e-195	6.30753	16.8819
ENSG00000171791	BCL2	18	1.90826	0	5.27553e-195	0.967398	3.63232
ENSG00000173692	PSMD1	2	-1.33753	0	2.46461e-193	49.9884	19.783
ENSG00000153234	NR4A2	2	3.11145	0	4.07143e-192	0.691346	5.97337
ENSG00000100413	POLR3H	22	-1.60317	0	7.83317e-192	9.90967	3.26248
ENSG00000152377	SPOCK1	5	3.21017	0	1.67692e-189	0.281364	2.60403
ENSG00000075651	PLD1	3	2.89441	0	1.91523e-188	0.360016	2.67425
ENSG00000164615	CAMLG	5	1.63186	0	3.18595e-188	18.5979	57.6575
ENSG00000145833	DDX46	5	-1.58963	0	5.14427e-187	23.6782	7.86392
ENSG00000120254	MTHFD1L	6	1.24024	0	1.19197e-186	35.3237	83.4541
ENSG00000073060	SCARB1	12	-1.28336	0	1.98618e-185	21.3189	8.75778
ENSG00000055163	CYFIP2	5	1.07577	0	2.67863e-185	15.3191	32.2921
ENSG00000139793	MBNL2	13	1.58775	0	4.74642e-185	4.44535	13.3572
ENSG00000135829	DHX9	1	-1.21011	0	3.9296e-184	107.626	46.5234
ENSG00000168297	PXK	3	1.52914	0	1.04828e-182	6.9709	20.1206
ENSG00000123094	RASSF8	12	2.37463	0	7.56613e-182	0.997238	5.1721
ENSG00000167460	TPM4	19	-1.4041	0	2.10963e-181	72.0959	27.2416
ENSG00000161547	SRSF2	17	-1.14344	0	2.02415e-179	156.443	70.8203
ENSG00000198839	ZNF277	7	2.16815	0	2.44315e-179	4.99679	22.4655
ENSG00000102445	RUBCNL	13	3.4333	0	8.92944e-179	0.351259	3.78975
ENSG00000184226	PCDH9	13	2.03761	0	3.71238e-177	0.210177	0.863325
ENSG00000168300	PCMTD1	8	1.54458	0	8.37522e-176	1.90776	5.56562
ENSG00000104043	ATP8B4	15	-1.7503	0	1.96922e-175	8.81833	2.61881
ENSG00000185650	ZFP36L1	14	1.69578	0	6.72469e-175	5.16752	16.7354
ENSG00000112715	VEGFA	6	2.56774	0	7.68363e-175	4.30207	25.5045
ENSG00000130254	SAFB2	19	-1.52098	0	3.37844e-174	11.9889	4.17509
ENSG00000152463	OLAH	10	5.34248	0	1.47172e-173	0.0755784	3.11057
ENSG00000132837	DMGDH	5	3.66098	0	8.87764e-173	0.190129	2.40493
ENSG00000106105	GARS1	7	1.19978	0	6.49299e-169	87.0262	199.907
ENSG00000029364	SLC39A9	14	1.85295	0	1.88625e-168	10.6892	38.6153
ENSG00000005486	RHBDD2	7	1.81076	0	5.34804e-167	23.5224	82.5347
ENSG00000130066	SAT1	X	3.31342	0	1.71806e-166	8.17861	81.3136
ENSG00000137876	RSL24D1	15	1.5485	0	2.22327e-165	54.873	160.515
ENSG00000115944	COX7A2L	2	1.647	0	2.30457e-165	21.1157	66.1389
ENSG00000171314	PGAM1	10	-1.28201	0	1.57621e-164	192.566	79.2004
ENSG00000104231	ZFAND1	8	1.58116	0	1.03006e-163	9.13262	27.3383
ENSG00000152795	HNRNPDL	4	-1.37665	0	3.08563e-163	58.8976	22.6765
ENSG00000182199	SHMT2	12	1.5032	0	1.05462e-161	73.8567	209.369
ENSG00000101255	TRIB3	20	2.68037	0	1.26166e-161	36.2042	232.079
ENSG00000197329	PELI1	2	1.37705	0	1.64631e-161	11.0732	28.7658
ENSG00000114450	GNB4	3	-1.44438	0	7.86452e-160	13.0403	4.78846
ENSG00000131746	TNS4	17	-1.5531	0	1.88327e-159	120.654	41.1136
ENSG00000140030	GPR65	14	1.42653	0	1.99855e-158	9.94791	26.745
ENSG00000186187	ZNRF1	16	-1.11906	0	1.99855e-158	10.6076	4.88516
ENSG00000109674	NEIL3	4	1.35045	0	2.1327e-158	11.7253	29.9057
ENSG00000070540	WIPI1	17	2.3889	0	2.45545e-158	1.87995	9.8473
ENSG00000138449	SLC40A1	2	2.27232	0	2.45945e-158	1.4698	7.11415
ENSG00000031003	FAM13B	5	-2.57737	0	4.88293e-158	5.93637	0.991129
ENSG00000112658	SRF	6	-1.14547	0	9.05139e-158	51.9216	23.4739
ENSG00000162613	FUBP1	1	-1.3706	0	1.26739e-156	14.5288	5.614
ENSG00000156273	BACH1	21	1.25242	0	1.76252e-156	10.4459	24.8875
ENSG00000065911	MTHFD2	2	1.13416	0	1.84515e-156	135.431	297.258
ENSG00000168003	SLC3A2	11	1.12736	0	2.28412e-156	40.7121	88.9433
ENSG00000188191	PRKAR1B	7	-1.36844	0	4.49897e-156	14.9707	5.79314
ENSG00000124541	RRP36	6	-1.33388	0	7.24713e-156	32.5172	12.9036
ENSG00000105856	HBP1	7	1.60533	0	1.09084e-155	3.10917	9.46445
ENSG00000183780	SLC35F3	1	-1.90066	0	3.90498e-154	9.9614	2.6714
ENSG00000196924	FLNA	X	-1.63794	0	3.11126e-153	258.507	83.0605
ENSG00000043143	JADE2	5	-1.30088	0	4.63994e-153	13.1604	5.33959
ENSG00000104356	POP1	8	-1.67324	0	1.06027e-152	9.87171	3.09495
ENSG00000179218	CALR	19	-0.984257	0	2.36476e-152	385.822	195.026
ENSG00000155961	RAB39B	X	1.39287	0	5.9624e-152	6.63286	17.4281
ENSG00000135346	CGA	6	6.20135	0	1.38959e-151	0.0299648	2.26515
ENSG00000005187	ACSM3	16	2.01676	0	1.64463e-150	1.55	6.2731
ENSG00000119403	PHF19	9	-1.16959	0	3.69475e-149	52.8794	23.5126
ENSG00000150527	MIA2	14	1.47367	0	3.95813e-149	1.455	4.04314
ENSG00000105835	NAMPT	7	1.29638	0	5.78166e-149	23.7106	58.2371
ENSG00000198814	GK	X	1.76804	0	7.99257e-149	8.2118	27.9693
ENSG00000051108	HERPUD1	16	1.2964	0	4.74186e-148	18.2578	44.8449
ENSG00000140941	MAP1LC3B	16	1.27642	0	1.13061e-147	20.4622	49.5672
ENSG00000185436	IFNLR1	1	1.91455	0	1.26782e-147	1.4529	5.48104
ENSG00000154783	FGD5	3	-3.66716	0	1.35756e-147	0.838529	0.0674193
ENSG00000196305	IARS1	9	1.22479	0	4.3798e-147	78.7174	183.986
ENSG00000116455	WDR77	1	-1.42234	0	7.53172e-147	27.3177	10.1987
ENSG00000128342	LIF	22	-2.85821	0	1.32859e-146	10.1328	1.3962
ENSG00000178980	SELENOW	19	-1.86626	0	6.50885e-146	9.93616	2.72873
ENSG00000100485	SOS2	14	1.23439	0	1.03535e-145	3.36334	7.91246
ENSG00000110619	CARS1	11	1.58489	0	3.70855e-145	3.66478	10.9968
ENSG00000143569	UBAP2L	1	-1.06346	0	5.54067e-145	31.1106	14.8831
ENSG00000166037	CEP57	11	1.19989	0	1.58043e-144	6.42851	14.7677
ENSG00000104413	ESRP1	8	1.27443	0	1.98362e-144	16.1863	39.1648
ENSG00000166986	MARS1	12	1.19557	0	5.54111e-144	29.7788	68.2079
ENSG00000110321	EIF4G2	11	-0.95354	0	1.46958e-142	338.895	174.995
ENSG00000176597	B3GNT5	3	3.08042	0	1.69067e-142	0.0986001	0.835409
ENSG00000137868	STRA6	15	-1.54014	0	1.73529e-142	6.10366	2.0974
ENSG00000135046	ANXA1	9	-3.08935	0	1.83979e-142	15.2645	1.79445
ENSG00000111328	CDK2AP1	12	-1.21419	0	3.86596e-142	20.4811	8.82834
ENSG00000156171	DRAM2	1	1.47962	0	4.61109e-142	8.56364	23.8966
ENSG00000129596	CDO1	5	-1.7883	0	5.9093e-142	16.5517	4.80288
ENSG00000029363	BCLAF1	6	-1.78218	0	1.47069e-141	32.0096	9.30396
ENSG00000063244	U2AF2	19	-1.10297	0	3.8198e-141	98.4758	45.8497
ENSG00000196284	SUPT3H	6	1.38488	0	8.04184e-141	3.45581	9.03149
ENSG00000145365	TIFA	4	1.30905	0	2.01204e-140	16.0355	39.7385
ENSG00000139645	ANKRD52	12	-1.69249	0	2.3364e-140	12.2353	3.78359
ENSG00000135049	AGTPBP1	9	1.24384	0	4.02773e-140	8.59186	20.3598
ENSG00000135074	ADAM19	5	-4.92999	0	7.42664e-140	0.876511	0.0278495
ENSG00000175643	RMI2	16	1.34825	0	1.61685e-139	5.1136	13.0169
ENSG00000104824	HNRNPL	19	-0.931687	0	1.06627e-138	73.3307	38.4484
ENSG00000087074	PPP1R15A	19	1.86797	0	4.12244e-138	7.01	25.5983
ENSG00000013810	TACC3	4	-1.1612	0	1.68083e-137	21.9331	9.80491
ENSG00000110944	IL23A	12	1.75654	0	1.81035e-137	7.43985	25.1652
ENSG00000110104	CCDC86	11	-1.38968	0	6.99779e-137	76.2714	29.1037
ENSG00000131015	ULBP2	6	1.56982	0	7.18137e-137	18.0203	53.5186
ENSG00000136436	CALCOCO2	17	1.32434	0	1.10962e-136	12.4569	31.1965
ENSG00000071537	SEL1L	14	1.2808	0	8.90824e-136	14.2449	34.6106
ENSG00000121807	CCR2	3	-6.0986	0	1.49454e-135	2.9045	0.0419231
ENSG00000121964	GTDC1	2	1.36557	0	2.11178e-135	1.69306	4.3623
ENSG00000072682	P4HA2	5	-1.65316	0	3.13475e-135	4.30545	1.37072
ENSG00000116701	NCF2	1	1.60394	0	3.18074e-135	14.6598	44.5737
ENSG00000110841	PPFIBP1	12	-2.10149	0	1.53514e-134	3.32928	0.774759
ENSG00000153561	RMND5A	2	0.948843	0	1.54609e-134	39.8493	76.9214
ENSG00000117091	CD48	1	1.60143	0	2.42483e-134	36.9564	112.149
ENSG00000158201	ABHD3	18	1.69363	0	3.6193e-134	2.66132	8.6144
ENSG00000167658	EEF2	19	1.20826	0	6.80781e-134	1505.04	3477.54
ENSG00000088826	SMOX	20	2.34892	0	6.886e-134	0.725785	3.7101
ENSG00000247077	PGAM5	12	-1.12024	0	4.1647e-133	47.0287	21.635
ENSG00000119326	CTNNAL1	9	1.58002	0	4.35979e-133	5.48554	16.4104
ENSG00000100650	SRSF5	14	-1.18632	0	4.35979e-133	18.76	8.24553
ENSG00000158887	MPZ	1	-1.55724	0	5.5066e-132	18.1859	6.19547
ENSG00000137275	RIPK1	6	-1.26432	0	1.05548e-131	12.1456	5.05504
ENSG00000120910	PPP3CC	8	1.55933	0	1.13158e-131	5.42529	16.0047
ENSG00000007392	LUC7L	16	-1.67385	0	1.38378e-131	4.48045	1.40701
ENSG00000100644	HIF1A	14	1.17379	0	1.88083e-131	13.4721	30.3932
ENSG00000185811	IKZF1	7	-1.27074	0	1.93438e-130	39.4768	16.3583
ENSG00000118418	HMGN3	6	-1.18512	0	1.9762e-130	61.6206	27.0837
ENSG00000188229	TUBB4B	9	-1.04754	0	2.58592e-130	379.639	183.69
ENSG00000132965	ALOX5AP	13	1.34074	0	7.94545e-130	10.9289	27.7017
ENSG00000135414	GDF11	12	-1.60309	0	1.90555e-129	5.39748	1.77524
ENSG00000169258	GPRIN1	5	-1.93141	0	9.62936e-129	4.01565	1.05228
ENSG00000130150	MOSPD2	X	1.40728	0	1.05478e-128	2.2675	6.01072
ENSG00000133318	RTN3	11	1.35151	0	2.49305e-128	23.9409	61.0957
ENSG00000090238	YPEL3	16	2.36385	0	2.51811e-128	1.08394	5.5841
ENSG00000074935	TUBE1	6	1.28016	0	2.61914e-128	2.10684	5.11527
ENSG00000189057	FAM111B	11	-2.06487	0	5.60486e-128	3.53432	0.841347
ENSG00000155115	GTF3C6	6	-1.19251	0	4.51918e-127	75.3998	32.9797
ENSG00000100726	TELO2	16	-1.22013	0	5.56614e-127	11.0164	4.72761
ENSG00000067064	IDI1	10	1.36933	0	7.3214e-127	21.0959	54.501
ENSG00000239306	RBM14	11	-1.0682	0	7.63552e-127	20.5042	9.78169
ENSG00000188385	JAKMIP3	10	1.58491	0	1.22489e-126	0.505618	1.51789
ENSG00000089289	IGBP1	X	1.31712	0	1.38944e-126	30.791	76.745
ENSG00000167114	SLC27A4	9	-1.26179	0	1.48853e-126	25.1697	10.5071
ENSG00000140044	JDP2	14	2.69837	0	2.1707e-126	0.179107	1.16414
ENSG00000119812	FAM98A	2	-1.13441	0	2.75858e-126	27.2931	12.4338
ENSG00000140564	FURIN	15	-1.39419	0	3.69747e-126	32.6629	12.4221
ENSG00000053372	MRTO4	1	-1.18327	0	4.18866e-126	67.0637	29.5325
ENSG00000037474	NSUN2	5	-1.07179	0	5.59259e-126	23.2978	11.0831
ENSG00000112972	HMGCS1	5	1.64749	0	1.34385e-125	13.4132	42.0184
ENSG00000116761	CTH	1	1.55718	0	2.19678e-125	12.1205	35.6564
ENSG00000136279	DBNL	7	-0.976086	0	3.14526e-125	9.65258	4.90863
ENSG00000123146	ADGRE5	19	1.43293	0	5.88176e-125	12.4125	33.5211
ENSG00000081181	ARG2	14	1.66558	0	2.04417e-124	4.31789	13.706
ENSG00000160877	NACC1	19	-1.29142	0	5.91073e-124	22.7067	9.27822
ENSG00000079459	FDFT1	8	1.35628	0	1.0457e-123	56.519	144.705
ENSG00000263465	SRSF8	11	-1.24929	0	1.55144e-123	13.6721	5.74501
ENSG00000050628	PTGER3	1	-1.45991	0	2.17074e-123	4.66061	1.69244
ENSG00000184575	XPOT	12	0.899947	0	2.59389e-123	44.3048	82.6715
ENSG00000178878	APOLD1	12	1.82827	0	2.70425e-123	1.1408	4.05457
ENSG00000128268	MGAT3	22	-1.29108	0	3.68325e-123	7.62006	3.10969
ENSG00000004864	SLC25A13	7	-1.39812	0	7.8348e-123	16.5411	6.27193
ENSG00000117399	CDC20	1	-1.0276	0	1.43662e-122	86.0423	42.2229
ENSG00000186193	SAPCD2	9	-1.59087	0	5.80047e-122	34.6855	11.5113
ENSG00000055211	GINM1	6	1.1604	0	1.08064e-121	14.3757	32.1461
ENSG00000203485	INF2	14	-1.21758	0	3.21837e-121	8.65563	3.72182
ENSG00000138185	ENTPD1	10	1.25947	0	8.81658e-121	0.962488	2.30527
ENSG00000010810	FYN	6	1.31771	0	9.28563e-121	11.938	29.7564
ENSG00000104946	TBC1D17	19	1.39891	0	1.03798e-120	2.85975	7.54507
ENSG00000118503	TNFAIP3	6	1.91104	0	1.32887e-120	16.4974	62.0399
ENSG00000274180	NATD1	17	1.55407	0	1.4985e-120	1.14225	3.3517
ENSG00000145349	CAMK2D	4	1.78464	0	6.39246e-120	1.98119	6.82337
ENSG00000185480	PARPBP	12	-1.19399	0	8.14161e-120	11.5403	5.04691
ENSG00000123358	NR4A1	12	4.37876	0	2.51745e-119	1.69156	35.1922
ENSG00000100385	IL2RB	22	-1.18957	0	6.94765e-119	11.4008	4.98914
ENSG00000197635	DPP4	2	1.87099	0	1.16573e-118	1.59931	5.85469
ENSG00000125844	RRBP1	20	-2.51677	0	1.34912e-118	12.9316	2.25684
ENSG00000104894	CD37	19	1.23705	0	1.41873e-118	10.3049	24.303
ENSG00000273604	EPOP	17	-1.09908	0	3.37205e-118	21.1862	9.87916
ENSG00000271503	CCL5	17	2.1242	0	5.11109e-118	68.3864	298.133
ENSG00000128272	ATF4	22	1.92566	0	2.09e-117	63.6641	241.862
ENSG00000125384	PTGER2	14	-1.55285	0	2.22238e-117	12.9027	4.3941
ENSG00000155660	PDIA4	7	-0.967014	0	2.32844e-117	90.0207	46.0476
ENSG00000127124	HIVEP3	1	3.25366	0	2.55072e-117	0.274184	2.61538
ENSG00000108798	ABI3	17	-1.79666	0	4.82131e-117	10.441	2.99636
ENSG00000143319	ISG20L2	1	-1.05362	0	6.43846e-117	18.3363	8.82999
ENSG00000119333	WDR34	9	-1.13545	0	7.85207e-117	47.5205	21.6342
ENSG00000082516	GEMIN5	5	-1.00311	0	1.00936e-116	35.0246	17.4711
ENSG00000198380	GFPT1	2	1.21779	0	1.90087e-116	19.5012	45.3583
ENSG00000204592	HLA.E	6	1.34363	0	2.27751e-116	7.20197	18.2857
ENSG00000124635	H2BC11	6	2.78493	0	2.44614e-116	0.879569	6.06675
ENSG00000170689	HOXB9	17	1.43351	0	6.04683e-116	36.0959	97.4923
ENSG00000069399	BCL3	19	-1.23114	0	1.0296e-115	55.8939	23.8121
ENSG00000119655	NPC2	14	1.64515	0	1.50662e-115	3.54763	11.1134
ENSG00000184678	H2BC21	1	2.6763	0	3.70663e-115	0.559451	3.5842
ENSG00000108840	HDAC5	17	1.69466	0	5.91882e-115	1.69868	5.49872
ENSG00000119820	YIPF4	2	0.988501	0	7.52332e-115	5.84108	11.5896
ENSG00000166963	MAP1A	15	-3.03965	0	1.00215e-114	1.31201	0.158796
ENSG00000112739	PRPF4B	6	-1.40896	0	1.0883e-114	14.0571	5.28844
ENSG00000162636	FAM102B	1	1.27453	0	1.27406e-114	3.50755	8.48559
ENSG00000124762	CDKN1A	6	2.40042	0	1.474e-114	0.618892	3.27189
ENSG00000175130	MARCKSL1	1	-1.09484	0	1.9324e-114	89.7745	42.0373
ENSG00000213024	NUP62	19	-1.02862	0	4.37951e-113	23.4407	11.4878
ENSG00000058063	ATP11B	3	0.874582	0	4.37951e-113	28.095	51.5078
ENSG00000145287	PLAC8	4	-1.19078	0	4.42098e-113	32.4009	14.1913
ENSG00000266094	RASSF5	1	-0.963545	0	6.04183e-113	35.417	18.1595
ENSG00000133706	LARS1	5	0.980656	0	1.08813e-112	8.27732	16.3362
ENSG00000138764	CCNG2	4	1.65617	0	1.16938e-112	1.4846	4.67921
ENSG00000170385	SLC30A1	1	-1.93379	0	3.4884e-112	8.73863	2.28431
ENSG00000101311	FERMT1	20	-1.08453	0	6.69863e-112	20.885	9.84919
ENSG00000102241	HTATSF1	X	-1.043	0	7.50669e-112	42.1368	20.4413
ENSG00000161981	SNRNP25	16	-1.3823	0	1.20504e-111	14.5996	5.59211
ENSG00000104524	PYCR3	8	-1.7981	0	1.47405e-111	4.15367	1.19528
ENSG00000111181	SLC6A12	12	3.51298	0	2.98097e-111	0.137264	1.56887
ENSG00000188707	ZBED6CL	7	-1.61017	0	3.39645e-111	3.5411	1.16318
ENSG00000167112	TRUB2	9	-1.04167	0	5.34309e-111	17.2727	8.39484
ENSG00000120694	HSPH1	13	-0.955738	0	5.63383e-111	62.6012	32.2758
ENSG00000145777	TSLP	5	2.89567	0	1.93536e-110	0.183808	1.36627
ENSG00000169136	ATF5	19	2.5174	0	3.80858e-110	109.366	626.166
ENSG00000172893	DHCR7	11	0.937782	0	5.78187e-110	30.2526	57.9551
ENSG00000164418	GRIK2	6	1.43484	0	1.06086e-109	1.34534	3.6402
ENSG00000189067	LITAF	16	1.33641	0	1.79463e-109	6.4512	16.2991
ENSG00000173198	CYSLTR1	X	1.66753	0	4.87162e-109	4.12752	13.1139
ENSG00000047634	SCML1	X	1.58269	0	8.84002e-109	1.92738	5.77512
ENSG00000148053	NTRK2	9	1.93768	0	1.4329e-108	0.127031	0.487281
ENSG00000159840	ZYX	7	-1.10492	0	1.44497e-108	100.9	46.921
ENSG00000133134	BEX2	X	2.30618	0	1.99055e-108	2.80924	13.9076
ENSG00000084092	NOA1	4	1.07677	0	2.30884e-108	12.0344	25.4047
ENSG00000117228	GBP1	1	-1.4641	0	4.40157e-108	29.4253	10.6684
ENSG00000137364	TPMT	6	2.93573	0	4.66011e-108	0.258678	1.98708
ENSG00000068305	MEF2A	15	0.998355	0	7.22366e-108	6.10279	12.1894
ENSG00000130449	ZSWIM6	5	1.84712	0	1.27821e-107	1.04596	3.76087
ENSG00000172575	RASGRP1	15	1.54987	0	2.13753e-107	1.68815	4.9444
ENSG00000011007	ELOA	1	-1.19785	0	6.62595e-107	21.8248	9.51036
ENSG00000166105	GLB1L3	11	1.99949	0	8.87399e-107	0.299777	1.19807
ENSG00000075618	FSCN1	7	-1.41879	0	8.88905e-107	41.2747	15.4386
ENSG00000110876	SELPLG	12	-1.19655	0	1.01998e-106	59.6473	26.0196
ENSG00000134294	SLC38A2	12	1.21114	0	2.04017e-106	34.9059	80.8126
ENSG00000112146	FBXO9	6	-1.48847	0	3.21661e-106	12.4603	4.43516
ENSG00000052841	TTC17	11	1.05706	0	5.25856e-106	3.27804	6.82281
ENSG00000104368	PLAT	8	-3.00473	0	6.74329e-106	1.03202	0.12949
ENSG00000160326	SLC2A6	9	-1.58003	0	7.74729e-106	5.13902	1.72148
ENSG00000163131	CTSS	1	1.06877	0	8.79061e-106	5.87768	12.335
ENSG00000160633	SAFB	19	-1.08115	0	3.40119e-105	29.3541	13.8732
ENSG00000143575	HAX1	1	1.24838	0	3.51931e-105	30.8214	73.2474
ENSG00000187840	EIF4EBP1	8	1.46981	0	5.06974e-105	73.2331	202.848
ENSG00000172336	POP7	7	-1.02409	0	9.80642e-105	78.3458	38.582
ENSG00000140262	TCF12	15	0.857185	0	2.66293e-104	10.9764	19.8812
ENSG00000179918	SEPHS2	16	-1.04631	0	4.35089e-104	204.468	99.0056
ENSG00000083444	PLOD1	1	-1.09275	0	7.46283e-104	18.8224	8.83289
ENSG00000100228	RAB36	22	-2.10249	0	1.07226e-103	2.57072	0.60313
ENSG00000110848	CD69	12	1.19219	0	1.54172e-103	5.45744	12.4823
ENSG00000176108	CHMP6	17	-1.47643	0	1.6646e-103	11.1897	4.01574
ENSG00000189077	TMEM120A	7	2.42574	0	1.81807e-103	5.17304	27.8058
ENSG00000182379	NXPH4	12	3.50461	0	3.25794e-103	0.32524	3.69636
ENSG00000134882	UBAC2	13	1.01094	0	6.34151e-103	17.9319	36.1388
ENSG00000067369	TP53BP1	15	-1.10013	0	7.8044e-103	6.37189	2.96868
ENSG00000167513	CDT1	16	1.08791	0	1.66967e-102	42.8062	90.998
ENSG00000070669	ASNS	7	2.30461	0	1.81e-102	0.283224	1.40219
ENSG00000006459	KDM7A	7	1.8426	0	2.89154e-102	1.99878	7.16928
ENSG00000168906	MAT2A	2	-1.17193	0	2.93043e-102	67.8794	30.1395
ENSG00000168209	DDIT4	10	1.0079	0	6.27319e-102	75.8821	152.614
ENSG00000120437	ACAT2	6	0.970032	0	7.48828e-102	35.0467	68.6542
ENSG00000167508	MVD	16	1.01352	0	1.14396e-101	5.32618	10.7562
ENSG00000117151	CTBS	1	1.26363	0	1.30823e-101	1.74256	4.19123
ENSG00000172667	ZMAT3	3	1.13234	0	1.32298e-101	3.70595	8.12499
ENSG00000079785	DDX1	2	-0.876517	0	1.78449e-101	85.3261	46.4802
ENSG00000179958	DCTPP1	16	-1.09035	0	2.11498e-101	182.755	85.8653
ENSG00000164949	GEM	8	3.2323	0	2.26966e-101	0.178137	1.67367
ENSG00000006744	ELAC2	17	-0.79233	0	2.74386e-101	35.0447	20.2382
ENSG00000141293	SKAP1	17	1.01389	0	6.02584e-101	32.8249	66.3061
ENSG00000115541	HSPE1	2	-1.32072	0	6.48659e-101	47.7727	19.124
ENSG00000185298	CCDC137	17	-1.87868	0	6.82945e-101	18.8313	5.1161
ENSG00000133805	AMPD3	11	-1.65639	0	1.55725e-100	2.61473	0.827998
ENSG00000041802	LSG1	3	-1.08283	0	1.56963e-100	20.8246	9.82112
ENSG00000150593	PDCD4	10	0.863861	0	1.71633e-100	23.5748	42.9089
ENSG00000090316	MAEA	4	-0.952787	0	4.01087e-100	10.7877	5.57127
ENSG00000263528	IKBKE	1	-1.11522	0	5.08979e-100	32.1443	14.8404
ENSG00000171105	INSR	19	2.02988	0	5.09574e-100	0.271482	1.11167
ENSG00000135625	EGR4	2	3.93225	0	5.95733e-100	0.10104	1.54612
ENSG00000152315	KCNK13	14	-1.99045	0	6.22108e-100	5.40959	1.35063
ENSG00000178425	NT5DC1	6	1.0411	0	6.28681e-100	11.2288	23.1083
ENSG00000113328	CCNG1	5	1.25008	0	1.63114e-99	47.1865	112.245
ENSG00000144895	EIF2A	3	1.0392	0	1.74667e-99	27.579	56.6862
ENSG00000186810	CXCR3	X	-1.69572	0	2.6002e-99	12.7821	3.93496
ENSG00000185499	MUC1	1	-1.66051	0	3.27302e-99	8.85151	2.80112
ENSG00000163714	U2SURP	3	-1.1968	0	3.34451e-99	22.5318	9.82544
ENSG00000088305	DNMT3B	20	-1.56485	0	6.9047e-99	5.08243	1.71028
ENSG00000269343	ZNF587B	19	-2.03427	0	9.81956e-99	2.89152	0.703666
ENSG00000177700	POLR2L	11	-1.26387	0	1.27918e-98	61.6284	25.6641
ENSG00000154359	LONRF1	8	1.30855	0	1.6742e-98	2.85635	7.07327
ENSG00000147677	EIF3H	8	1.08199	0	1.73685e-98	46.233	97.8776
ENSG00000054118	THRAP3	1	-1.15654	0	2.30062e-98	53.751	24.105
ENSG00000109220	CHIC2	4	1.39091	0	3.90025e-98	10.4312	27.3787
ENSG00000132773	TOE1	1	-1.42554	0	8.34718e-98	9.90897	3.68898
ENSG00000090013	BLVRB	19	1.86446	0	8.76158e-98	1.78902	6.52715
ENSG00000185862	EVI2B	17	1.37849	0	9.38886e-98	8.50673	22.1158
ENSG00000130766	SESN2	1	2.66286	0	1.73244e-97	3.38076	21.4031
ENSG00000135124	P2RX4	12	1.75428	0	2.01267e-97	0.974545	3.29189
ENSG00000125817	CENPB	20	-0.871388	0	2.08839e-97	55.3153	30.2445
ENSG00000141376	BCAS3	17	1.2392	0	2.48372e-97	1.07082	2.53243
ENSG00000153029	MR1	1	1.30465	0	2.70144e-97	2.01326	4.97041
ENSG00000115875	SRSF7	2	-0.985375	0	3.89107e-97	81.8995	41.371
ENSG00000113161	HMGCR	5	1.2072	0	5.90152e-97	20.5602	47.471
ENSG00000139405	RITA1	12	-1.14258	0	6.50999e-97	31.9969	14.5083
ENSG00000160392	C19orf47	19	-1.03307	0	6.85014e-97	8.82549	4.31411
ENSG00000117877	CD3EAP	19	-1.62552	0	6.93146e-97	27.5031	8.91419
ENSG00000089220	PEBP1	12	-0.883912	0	7.02134e-97	256.513	139.008
ENSG00000167721	TSR1	17	-0.861939	0	8.09823e-97	64.3544	35.4093
ENSG00000160785	SLC25A44	1	-1.03915	0	1.07315e-96	14.4444	7.0295
ENSG00000141458	NPC1	18	1.14764	0	1.97096e-96	2.43085	5.38854
ENSG00000100591	AHSA1	14	-0.855176	0	3.84442e-96	134.682	74.4597
ENSG00000119138	KLF9	9	2.8633	0	3.99259e-96	0.129468	0.946768
ENSG00000182534	MXRA7	17	1.30132	0	4.71105e-96	0.938376	2.31639
ENSG00000139597	N4BP2L1	13	1.44643	0	1.69984e-95	1.26207	3.44322
ENSG00000100813	ACIN1	14	-1.58471	0	1.75947e-95	20.3298	6.77512
ENSG00000185024	BRF1	14	-1.12317	0	2.01388e-95	3.45862	1.58718
ENSG00000141522	ARHGDIA	17	-0.90637	0	2.09906e-95	224.996	120.042
ENSG00000211584	SLC48A1	12	1.49759	0	2.56409e-95	2.05031	5.79445
ENSG00000111678	C12orf57	12	1.44886	0	3.02853e-95	18.1491	49.5602
ENSG00000102755	FLT1	13	3.37879	0	3.81997e-95	0.0342499	0.358411
ENSG00000110107	PRPF19	11	-0.852952	0	4.66148e-95	168.905	93.5213
ENSG00000182287	AP1S2	X	1.10175	0	9.54346e-95	4.94261	10.6138
ENSG00000102786	INTS6	13	1.00735	0	9.83516e-95	1.21724	2.44711
ENSG00000133226	SRRM1	1	-1.66712	0	2.04366e-94	21.2343	6.6814
ENSG00000104549	SQLE	8	1.02537	0	2.32243e-94	41.0644	83.5852
ENSG00000159267	HLCS	21	1.35005	0	3.94933e-94	3.79484	9.67285
ENSG00000109929	SC5D	11	1.18529	0	4.35967e-94	2.25817	5.13253
ENSG00000120800	UTP20	12	-1.29673	0	6.55141e-94	12.2247	4.97403
ENSG00000136527	TRA2B	3	-0.854303	0	7.05423e-94	28.0708	15.5279
ENSG00000181218	H2AW	1	2.2911	0	8.72253e-94	5.98101	29.3089
ENSG00000167767	KRT80	12	-2.3265	0	9.29928e-94	3.61926	0.72517
ENSG00000132481	TRIM47	17	-1.08363	0	9.4911e-94	18.3144	8.64954
ENSG00000163993	S100P	4	1.97097	0	1.31616e-93	25.5007	99.9781
ENSG00000160803	UBQLN4	1	-0.951051	0	1.31616e-93	22.2622	11.5197
ENSG00000136828	RALGPS1	9	1.43668	0	2.17182e-93	0.663792	1.79726
ENSG00000160588	MPZL3	11	1.20578	0	4.9359e-93	4.60414	10.6223
ENSG00000277161	PIGW	17	-1.3904	0	9.20929e-93	10.1965	3.88521
ENSG00000167861	HID1	17	2.27518	0	1.13001e-92	0.286673	1.3876
ENSG00000170542	SERPINB9	6	1.83917	0	1.18606e-92	15.0308	53.7799
ENSG00000166035	LIPC	15	2.35467	0	1.7725e-92	0.230939	1.17809
ENSG00000172216	CEBPB	20	1.58976	0	2.91588e-92	8.37363	25.1989
ENSG00000164548	TRA2A	7	-0.942158	0	2.9285e-92	25.5875	13.3192
ENSG00000198860	TSEN15	1	1.18406	0	4.03491e-92	6.48253	14.7323
ENSG00000044574	HSPA5	9	-0.933523	0	6.84504e-92	317.325	166.145
ENSG00000115602	IL1RL1	2	-2.72957	0	1.03678e-91	1.6548	0.2469
ENSG00000089327	FXYD5	19	1.04949	0	1.5692e-91	28.2163	58.4105
ENSG00000116251	RPL22	1	0.962257	0	1.70195e-91	48.328	94.1702
ENSG00000188573	FBLL1	5	2.36231	0	3.15112e-91	0.996044	5.11321
ENSG00000150990	DHX37	12	-1.02783	0	3.77332e-91	16.5405	8.10815
ENSG00000205352	PRR13	12	-0.94932	0	4.03265e-91	31.3359	16.2323
ENSG00000069869	NEDD4	15	1.53504	0	8.54146e-91	0.932103	2.70006
ENSG00000145675	PIK3R1	5	-0.977302	0	1.20999e-90	17.6142	8.9449
ENSG00000184897	H1.10	3	1.30874	0	1.54131e-90	72.6907	180.081
ENSG00000205659	LIN52	14	1.0613	0	1.70531e-90	5.49829	11.4801
ENSG00000089159	PXN	12	1.09687	0	1.88979e-90	7.29274	15.5994
ENSG00000177352	CCDC71	3	-1.36379	0	2.80671e-90	19.753	7.66721
ENSG00000170468	RIOX1	14	-1.00414	0	3.66142e-90	29.3405	14.6126
ENSG00000109323	MANBA	4	1.26017	0	4.7762e-90	1.27922	3.06438
ENSG00000166482	MFAP4	17	4.47093	0	5.44614e-90	0.094609	2.12428
ENSG00000108671	PSMD11	17	-0.770951	0	7.1712e-90	43.0867	25.254
ENSG00000068001	HYAL2	3	-1.24998	0	7.76343e-90	6.40981	2.69813
ENSG00000117543	DPH5	1	1.36904	0	1.37531e-89	10.943	28.2791
ENSG00000178075	GRAMD1C	3	1.45527	0	1.50747e-89	0.712503	1.95774
ENSG00000136848	DAB2IP	9	-1.50689	0	2.17229e-89	6.1003	2.14517
ENSG00000166123	GPT2	16	1.5492	0	2.42728e-89	1.95877	5.73063
ENSG00000108592	FTSJ3	17	-0.848711	0	4.12313e-89	27.0301	15.0109
ENSG00000187678	SPRY4	5	2.00733	0	4.48009e-89	0.803522	3.23068
ENSG00000170515	PA2G4	12	-0.822782	0	6.24501e-89	129.603	73.275
ENSG00000187109	NAP1L1	12	0.920791	0	7.44514e-89	47.1553	89.2744
ENSG00000020129	NCDN	1	-1.17379	0	9.54852e-89	10.0942	4.46874
ENSG00000174243	DDX23	12	-0.908809	0	9.61075e-89	32.2627	17.1789
ENSG00000185633	NDUFA4L2	12	3.30161	0	1.40603e-88	0.145616	1.44243
ENSG00000139269	INHBE	12	4.08603	0	1.90673e-88	1.046	17.7562
ENSG00000149781	FERMT3	11	1.11426	0	2.26625e-88	44.9842	97.3942
ENSG00000104967	NOVA2	19	2.33181	0	2.62229e-88	0.12602	0.635678
ENSG00000162654	GBP4	1	-1.13506	0	4.41558e-88	13.5503	6.16957
ENSG00000112305	SMAP1	6	1.00434	0	7.43265e-88	15.1972	30.4773
ENSG00000104738	MCM4	8	-0.745281	0	8.374e-88	69.2122	41.2855
ENSG00000124813	RUNX2	6	1.50092	0	9.81227e-88	1.22449	3.4627
ENSG00000265972	TXNIP	1	1.31634	0	1.04906e-87	37.0672	92.3159
ENSG00000149212	SESN3	11	1.83384	0	1.57727e-87	0.294738	1.04993
ENSG00000146278	PNRC1	6	1.04266	0	3.10644e-87	10.9048	22.4598
ENSG00000186603	HPDL	1	-0.900336	0	3.34626e-87	33.5673	17.9721
ENSG00000103550	KNOP1	16	-1.51016	0	9.04544e-87	9.27955	3.25799
ENSG00000123505	AMD1	6	-0.846847	0	9.93636e-87	29.3667	16.3271
ENSG00000174173	TRMT10C	3	-0.907532	0	9.95997e-87	48.5804	25.8965
ENSG00000175582	RAB6A	11	0.840431	0	1.48267e-86	32.6653	58.4927
ENSG00000134198	TSPAN2	1	1.01861	0	2.46753e-86	10.6101	21.4985
ENSG00000146733	PSPH	7	0.973659	0	2.50298e-86	15.1976	29.8421
ENSG00000172757	CFL1	11	-0.834302	0	2.51647e-86	257.217	144.266
ENSG00000043591	ADRB1	10	3.02416	0	2.70375e-86	0.165759	1.3404
ENSG00000132361	CLUH	17	-1.20989	0	3.54181e-86	34.3599	14.8516
ENSG00000138074	SLC5A6	2	-0.870851	0	3.8534e-86	46.7549	25.5754
ENSG00000063241	ISOC2	19	-1.10835	0	4.40442e-86	16.7886	7.79539
ENSG00000169189	NSMCE1	16	0.932259	0	1.40568e-85	20.5734	39.2653
ENSG00000162664	ZNF326	1	-1.58421	0	1.40952e-85	6.89483	2.29743
ENSG00000135116	HRK	12	2.55569	0	1.869e-85	0.124635	0.731322
ENSG00000129103	SUMF2	7	0.882023	0	3.89855e-85	27.511	50.7142
ENSG00000182240	BACE2	21	-2.94382	0	4.65858e-85	2.65151	0.344898
ENSG00000099622	CIRBP	19	-0.988499	0	8.82424e-85	20.0716	10.1183
ENSG00000174227	PIGG	4	-1.05971	0	1.88291e-84	4.20104	2.01522
ENSG00000125245	GPR18	13	2.71695	0	1.95318e-84	0.562928	3.71828
ENSG00000007923	DNAJC11	1	-0.9707	0	2.25008e-84	21.5525	10.9923
ENSG00000160072	ATAD3B	1	-1.34128	0	2.54769e-84	7.24411	2.86065
ENSG00000114867	EIF4G1	3	-1.28543	0	2.81674e-84	139.419	57.1941
ENSG00000100462	PRMT5	14	-0.890207	0	4.02192e-84	84.3944	45.55
ENSG00000173451	THAP2	12	1.79406	0	4.04865e-84	0.573132	1.9857
ENSG00000079335	CDC14A	1	1.1197	0	4.1552e-84	2.16682	4.7118
ENSG00000134107	BHLHE40	3	-0.906337	0	5.30035e-84	80.5639	42.9891
ENSG00000135899	SP110	2	-0.954385	0	6.31111e-84	9.96174	5.1402
ENSG00000074706	IPCEF1	6	1.29926	0	1.19856e-83	2.16566	5.32916
ENSG00000128191	DGCR8	22	-1.14256	0	2.06144e-83	5.67814	2.57388
ENSG00000147687	TATDN1	8	0.988909	0	2.14537e-83	7.00659	13.9143
ENSG00000100979	PLTP	20	1.51803	0	4.15822e-83	3.38321	9.70316
ENSG00000106683	LIMK1	7	-1.02776	0	5.08173e-83	9.16317	4.49473
ENSG00000111816	FRK	6	1.45573	0	5.82676e-83	0.441714	1.2105
ENSG00000143507	DUSP10	1	1.28084	0	6.02727e-83	9.08207	22.0769
ENSG00000150764	DIXDC1	11	-1.23457	0	7.25425e-83	2.94242	1.25062
ENSG00000178409	BEND3	6	-1.41636	0	7.9533e-83	4.40759	1.6505
ENSG00000122965	RBM19	12	-1.69388	0	1.13729e-82	6.62624	2.04391
ENSG00000156398	SFXN2	10	-1.08156	0	1.32832e-82	3.86959	1.82752
ENSG00000143669	LYST	1	1.80537	0	1.46918e-82	0.838758	2.93051
ENSG00000174744	BRMS1	11	-0.943856	0	1.73236e-82	34.5953	18.0016
ENSG00000108829	LRRC59	17	-0.827467	0	1.77391e-82	110.37	62.1997
ENSG00000132376	INPP5K	17	1.05554	0	2.68689e-82	6.01392	12.5098
ENSG00000100439	ABHD4	14	2.31401	0	2.68897e-82	0.458162	2.28389
ENSG00000185515	BRCC3	X	-0.987395	0	2.70513e-82	19.7118	9.92519
ENSG00000184613	NELL2	12	3.75414	0	4.69551e-82	0.0373299	0.507514
ENSG00000145936	KCNMB1	5	-2.25024	0	5.68646e-82	1.09222	0.230396
ENSG00000147536	GINS4	8	-0.981456	0	8.23854e-82	7.18423	3.6395
ENSG00000007255	TRAPPC6A	19	1.10429	0	1.13744e-81	32.9794	70.9389
ENSG00000099364	FBXL19	16	-1.09463	0	1.15625e-81	12.4373	5.81814
ENSG00000175782	SLC35E3	12	-1.34083	0	1.44098e-81	0.612311	0.241093
ENSG00000183010	PYCR1	17	0.916958	0	1.48214e-81	49.3811	93.2372
ENSG00000133315	MACROD1	11	1.07978	0	1.77257e-81	22.0728	46.6677
ENSG00000148798	INA	10	-0.943823	0	3.01877e-81	18.1112	9.41437
ENSG00000173786	CNP	17	-0.851651	0	3.512e-81	18.2094	10.0958
ENSG00000104408	EIF3E	8	1.17989	0	5.76689e-81	71.0119	160.891
ENSG00000092036	HAUS4	14	1.0551	0	7.5995e-81	9.45569	19.6746
ENSG00000158545	ZC3H18	16	-1.27473	0	8.55512e-81	15.2765	6.31181
ENSG00000122547	EEPD1	7	-1.73994	0	9.84334e-81	1.93411	0.578967
ENSG00000108848	LUC7L3	17	-1.19326	0	1.18703e-80	10.5038	4.5897
ENSG00000130755	GMFG	19	0.960415	0	1.31768e-80	78.8949	153.551
ENSG00000186871	ERCC6L	X	-1.03568	0	1.33002e-80	14.4627	7.05291
ENSG00000108773	KAT2A	17	-0.97536	0	1.36514e-80	31.2683	15.9066
ENSG00000130749	ZC3H4	19	-1.59235	0	1.47253e-80	17.2075	5.70271
ENSG00000188620	HMX3	10	2.67704	0	1.61779e-80	0.227401	1.46298
ENSG00000070159	PTPN3	9	1.30665	0	2.3501e-80	2.24141	5.54496
ENSG00000117395	EBNA1BP2	1	-0.830247	0	2.87666e-80	48.1868	27.1055
ENSG00000167880	EVPL	17	-1.36854	0	4.34252e-80	7.21616	2.79482
ENSG00000143368	SF3B4	1	-0.927098	0	4.39077e-80	95.1505	50.0484
ENSG00000102096	PIM2	X	0.869966	0	5.00378e-80	47.827	87.425
ENSG00000109062	SLC9A3R1	17	-1.06054	0	5.07827e-80	130.019	62.3438
ENSG00000092820	EZR	6	0.77243	0	5.44094e-80	172.528	294.713
ENSG00000131148	EMC8	16	-0.817645	0	5.76028e-80	20.1071	11.417
ENSG00000122566	HNRNPA2B1	7	-1.01337	0	7.53936e-80	230.239	114.06
ENSG00000070087	PFN2	3	1.12072	0	2.06807e-79	3.19111	6.9414
ENSG00000132639	SNAP25	20	3.15793	0	2.81043e-79	0.108289	0.973052
ENSG00000196235	SUPT5H	19	-0.859967	0	3.55583e-79	23.4988	12.9492
ENSG00000101152	DNAJC5	20	1.19451	0	4.6628e-79	27.1663	62.1755
ENSG00000110172	CHORDC1	11	-0.794009	0	8.38809e-79	9.40483	5.42559
ENSG00000129657	SEC14L1	17	0.735782	0	8.55811e-79	13.7018	22.8202
ENSG00000132382	MYBBP1A	17	-1.18229	0	9.56196e-79	46.4221	20.4541
ENSG00000122224	LY9	1	3.65947	0	1.23382e-78	0.0250739	0.317579
ENSG00000108424	KPNB1	17	-0.91249	0	1.4551e-78	119.524	63.4956
ENSG00000163536	SERPINI1	3	2.29177	0	1.65619e-78	0.55239	2.71412
ENSG00000165113	GKAP1	9	2.1152	0	1.75146e-78	0.404028	1.75222
ENSG00000269028	MTRNR2L12	3	3.37215	0	1.94665e-78	0.339616	3.52447
ENSG00000136450	SRSF1	17	-1.0951	0	2.85312e-78	41.818	19.5707
ENSG00000091127	PUS7	7	-0.96302	0	3.25764e-78	31.5357	16.1725
ENSG00000105220	GPI	19	-0.765892	0	3.84145e-78	74.6967	43.93
ENSG00000139372	TDG	12	-1.06356	0	4.20523e-78	17.2742	8.2643
ENSG00000080819	CPOX	3	-0.861394	0	4.81546e-78	28.8918	15.9041
ENSG00000142875	PRKACB	1	0.97063	0	4.99257e-78	8.46778	16.6001
ENSG00000104969	SGTA	19	-0.837429	0	6.73191e-78	48.2185	26.9951
ENSG00000215845	TSTD1	1	1.30547	0	6.83609e-78	12.403	30.6933
ENSG00000184787	UBE2G2	21	-0.818727	0	9.72128e-78	13.7339	7.78201
ENSG00000100417	PMM1	22	1.55925	0	1.61659e-77	0.831823	2.45364
ENSG00000126860	EVI2A	17	1.64121	0	1.83245e-77	4.44498	13.8608
ENSG00000125445	MRPS7	17	-0.878919	0	2.15027e-77	35.1193	19.1116
ENSG00000145220	LYAR	4	-0.963682	0	3.43613e-77	75.4534	38.6755
ENSG00000109618	SEPSECS	4	1.07376	0	4.67862e-77	2.58702	5.43932
ENSG00000188807	TMEM201	1	-1.12973	0	5.06682e-77	7.19378	3.28604
ENSG00000152503	TRIM36	5	1.74659	0	5.63085e-77	0.484873	1.63252
ENSG00000160285	LSS	21	1.01631	0	6.01282e-77	3.63409	7.34855
ENSG00000119686	FLVCR2	14	-1.47337	0	6.93582e-77	3.84044	1.38737
ENSG00000144136	SLC20A1	2	-0.911536	0	9.36437e-77	42.0063	22.3298
ENSG00000137642	SORL1	11	1.02634	0	9.51516e-77	2.31803	4.72115
ENSG00000093072	ADA2	22	0.99104	0	9.74272e-77	3.33983	6.64187
ENSG00000117614	SYF2	1	0.948377	0	1.21982e-76	9.53555	18.4033
ENSG00000144468	RHBDD1	2	0.839407	0	1.2474e-76	5.55552	9.93788
ENSG00000004660	CAMKK1	17	-1.93841	0	1.73916e-76	1.59557	0.416566
ENSG00000126067	PSMB2	1	-0.811613	0	1.75567e-76	66.7926	38.0566
ENSG00000116350	SRSF4	1	-0.932685	0	1.91195e-76	15.4042	8.07095
ENSG00000177082	WDR73	15	-1.16477	0	1.98816e-76	2.63018	1.17111
ENSG00000178607	ERN1	17	1.45647	0	2.19263e-76	2.23721	6.13911
ENSG00000154358	OBSCN	1	-1.36129	0	2.33759e-76	1.0684	0.416058
ENSG00000130706	ADRM1	20	-0.889464	0	2.37968e-76	94.4444	51.0002
ENSG00000125459	MSTO1	1	-1.29809	0	2.99117e-76	5.70581	2.31729
ENSG00000169564	PCBP1	2	-0.758763	0	3.51522e-76	325.117	192.17
ENSG00000070756	PABPC1	8	0.686968	0	1.25749e-75	300.531	483.819
ENSG00000006652	IFRD1	7	1.04806	0	1.7582e-75	4.08299	8.44365
ENSG00000197170	PSMD12	17	-0.889136	0	1.78952e-75	25.2752	13.6431
ENSG00000161203	AP2M1	3	-0.729639	0	2.14756e-75	60.4294	36.4392
ENSG00000153283	CD96	3	0.902114	0	2.40702e-75	13.0768	24.4376
ENSG00000163535	SGO2	2	-1.24937	0	6.70728e-75	4.70761	1.9793
ENSG00000167553	TUBA1C	12	-0.937666	0	9.33344e-75	137.653	71.8724
ENSG00000169508	GPR183	13	-1.01403	0	1.07153e-74	29.3978	14.575
ENSG00000104312	RIPK2	8	0.936317	0	1.51718e-74	8.58201	16.4262
ENSG00000139644	TMBIM6	12	1.04711	0	2.22336e-74	121.139	250.324
ENSG00000111786	SRSF9	12	-0.740684	0	2.45216e-74	43.0798	25.7745
ENSG00000196693	ZNF33B	10	0.987663	0	2.47752e-74	2.16055	4.28096
ENSG00000148339	SLC25A25	9	0.973402	0	2.57616e-74	4.16635	8.17771
ENSG00000161243	FBXO27	19	-1.11709	0	3.45287e-74	33.0793	15.251
ENSG00000104951	IL4I1	19	1.47529	0	6.03451e-74	4.17913	11.6134
ENSG00000120738	EGR1	5	2.84558	0	7.11384e-74	0.895965	6.44427
ENSG00000115641	FHL2	2	-0.814868	0	7.19147e-74	9.54861	5.43117
ENSG00000035115	SH3YL1	2	1.07973	0	7.92438e-74	1.44716	3.06302
ENSG00000085872	CHERP	19	-1.16833	0	8.8961e-74	18.9601	8.43167
ENSG00000166046	TCP11L2	12	2.73726	0	1.06124e-73	0.277066	1.85247
ENSG00000142002	DPP9	19	-0.852734	0	1.48992e-73	23.6508	13.0948
ENSG00000130402	ACTN4	19	-0.924161	0	1.85123e-73	110.56	58.26
ENSG00000124406	ATP8A1	4	0.989639	0	2.0566e-73	1.9596	3.88986
ENSG00000123124	WWP1	8	-1.12722	0	2.08529e-73	12.0624	5.51633
ENSG00000128881	TTBK2	15	1.13469	0	2.18976e-73	1.00884	2.2143
ENSG00000170222	ADPRM	17	1.45477	0	3.3311e-73	3.35052	9.20886
ENSG00000094804	CDC6	17	-0.801781	0	3.82686e-73	27.648	15.8615
ENSG00000157837	SPPL3	12	0.891182	0	4.09636e-73	7.45881	13.8338
ENSG00000169683	LRRC45	17	-1.28036	0	4.16838e-73	6.77171	2.78776
ENSG00000268480	LINC01862	19	-1.66707	0	5.41241e-73	10.6428	3.35173
ENSG00000162222	TTC9C	11	1.00591	0	1.08945e-72	10.1698	20.433
ENSG00000102144	PGK1	X	-0.983697	0	1.1282e-72	308.066	155.787
ENSG00000142784	WDTC1	1	0.7727	0	1.45803e-72	11.3886	19.4631
ENSG00000111206	FOXM1	12	-0.99246	0	1.49093e-72	23.8924	12.0059
ENSG00000115977	AAK1	2	-1.64818	0	1.55927e-72	2.46869	0.786533
ENSG00000129911	KLF16	19	-1.01479	0	1.65802e-72	24.3106	12.0313
ENSG00000174989	FBXW8	12	0.86834	0	1.76079e-72	5.29778	9.67363
ENSG00000163297	ANTXR2	4	1.1135	0	1.92357e-72	5.27295	11.4091
ENSG00000184887	BTBD6	14	-0.876057	0	2.0143e-72	37.3444	20.3486
ENSG00000140853	NLRC5	16	-1.2601	0	2.20134e-72	2.75537	1.14638
ENSG00000162522	KIAA1522	1	-1.20214	0	2.25488e-72	9.59874	4.17118
ENSG00000086061	DNAJA1	9	-0.848527	0	2.259e-72	120.769	67.0834
ENSG00000011021	CLCN6	1	1.32913	0	2.27056e-72	0.959959	2.41122
ENSG00000089280	FUS	16	-1.11165	0	3.85579e-72	59.5025	27.5309
ENSG00000175283	DOLK	9	-1.21025	0	4.59679e-72	9.07919	3.93348
ENSG00000114544	SLC41A3	3	1.00814	0	7.50771e-72	6.02249	12.1206
ENSG00000100023	PPIL2	22	-1.04839	0	8.78684e-72	4.50826	2.17487
ENSG00000146963	LUC7L2	7	-1.10466	0	1.02584e-71	7.05691	3.27671
ENSG00000164284	GRPEL2	5	0.785944	0	1.04206e-71	9.13928	15.7632
ENSG00000147155	EBP	X	0.922435	0	1.17636e-71	34.0264	64.5128
ENSG00000128973	CLN6	15	-0.936154	0	2.21796e-71	5.01339	2.61913
ENSG00000103326	CAPN15	16	-1.24761	0	2.8135e-71	5.37292	2.25962
ENSG00000081692	JMJD4	1	-1.09498	0	3.71846e-71	9.8519	4.61999
ENSG00000124374	PAIP2B	2	1.33932	0	4.29612e-71	1.04147	2.63197
ENSG00000158769	F11R	1	0.813893	0	4.74232e-71	8.88271	15.6173
ENSG00000099901	RANBP1	22	-0.714724	0	4.92254e-71	43.7655	26.6624
ENSG00000011454	RABGAP1	9	0.702244	0	5.72369e-71	6.31554	10.277
ENSG00000135842	NIBAN1	1	1.08346	0	6.14104e-71	8.66638	18.3619
ENSG00000003147	ICA1	7	1.58793	0	7.13293e-71	0.708942	2.13594
ENSG00000154845	PPP4R1	18	-0.843092	0	1.13588e-70	8.4603	4.72116
ENSG00000155366	RHOC	1	1.03604	0	1.58036e-70	6.79209	13.9441
ENSG00000134748	PRPF38A	1	-0.75074	0	1.58438e-70	19.561	11.6283
ENSG00000103257	SLC7A5	16	1.02617	0	1.60296e-70	122.091	248.65
ENSG00000226784	PGAM4	X	-1.17749	0	2.73589e-70	13.8016	6.09886
ENSG00000134285	FKBP11	12	1.24492	0	2.98248e-70	4.55447	10.8012
ENSG00000219481	NBPF1	1	-1.09956	0	4.44621e-70	3.31977	1.54827
ENSG00000131697	NPHP4	1	-1.04626	0	5.16448e-70	3.00986	1.45649
ENSG00000076662	ICAM3	19	1.1495	0	5.57331e-70	66.9307	148.488
ENSG00000131462	TUBG1	17	-0.909205	0	9.61257e-70	55.3628	29.4883
ENSG00000146416	AIG1	6	1.21974	0	1.02567e-69	1.4675	3.41609
ENSG00000137501	SYTL2	11	1.76409	0	1.03452e-69	0.866962	2.94468
ENSG00000205250	E2F4	16	-0.839626	0	1.0636e-69	50.815	28.3954
ENSG00000106211	HSPB1	7	1.25159	0	1.10352e-69	39.8918	94.9934
ENSG00000114738	MAPKAPK3	3	-0.806126	0	1.15221e-69	46.1448	26.3943
ENSG00000164543	STK17A	7	1.12064	0	1.2061e-69	12.4248	27.0203
ENSG00000124191	TOX2	20	2.53606	0	1.25521e-69	0.333068	1.93362
ENSG00000134070	IRAK2	3	1.54829	0	1.2825e-69	2.69806	7.89659
ENSG00000099954	CECR2	22	1.8924	0	1.3988e-69	0.257556	0.957543
ENSG00000270882	H4C14	1	1.90512	0	1.91453e-69	0.902652	3.38754
ENSG00000160208	RRP1B	21	-0.930351	0	2.93359e-69	54.4135	28.5481
ENSG00000100401	RANGAP1	22	-0.769943	0	3.71709e-69	31.4558	18.4491
ENSG00000162413	KLHL21	1	-0.994127	0	4.50739e-69	7.15085	3.59119
ENSG00000204104	TRAF3IP1	2	-1.08373	0	5.85053e-69	6.03899	2.8422
ENSG00000010165	EEF1AKNMT	1	-0.742973	0	6.01326e-69	31.0246	18.5364
ENSG00000137574	TGS1	8	-0.816773	0	6.36233e-69	19.7163	11.194
ENSG00000173207	CKS1B	1	0.901189	0	2.45123e-68	42.1968	78.8264
ENSG00000079999	KEAP1	19	-0.76294	0	2.50383e-68	28.5275	16.8202
ENSG00000146833	TRIM4	7	0.904673	0	2.56337e-68	10.2808	19.2572
ENSG00000141469	SLC14A1	18	2.91816	0	2.90897e-68	0.0842538	0.636558
ENSG00000119669	IRF2BPL	14	-0.957057	0	3.09743e-68	19.9047	10.2534
ENSG00000049860	HEXB	5	1.03569	0	3.17384e-68	7.64569	15.684
ENSG00000159618	ADGRG5	16	-2.30031	0	3.36928e-68	0.862961	0.17346
ENSG00000105173	CCNE1	19	-0.894444	0	4.46327e-68	20.0852	10.8143
ENSG00000164938	TP53INP1	8	1.1965	0	5.22677e-68	2.79429	6.40541
ENSG00000139289	PHLDA1	12	2.07839	0	6.81783e-68	0.452216	1.90964
ENSG00000142733	MAP3K6	1	-1.3927	0	7.1983e-68	2.98595	1.13368
ENSG00000151500	THYN1	11	0.866673	0	7.31341e-68	33.9738	61.9646
ENSG00000168243	GNG4	1	1.00502	0	7.5482e-68	14.1181	28.3418
ENSG00000168679	SLC16A4	1	2.26758	0	8.15244e-68	0.294189	1.42315
ENSG00000116754	SRSF11	1	-0.712962	0	8.2748e-68	21.2192	12.9412
ENSG00000105063	PPP6R1	19	-1.07405	0	1.05872e-67	42.9312	20.3884
ENSG00000187514	PTMA	2	-0.669782	0	1.16327e-67	1220.04	766.929
ENSG00000183337	BCOR	X	-1.08323	0	1.18779e-67	14.2592	6.72612
ENSG00000007080	CCDC124	19	-0.815084	0	1.74054e-67	39.5589	22.4812
ENSG00000166197	NOLC1	10	-1.07711	0	1.9667e-67	163.216	77.3506
ENSG00000132635	PCED1A	20	1.44742	0	3.96662e-67	3.95911	10.8112
ENSG00000115267	IFIH1	2	0.960128	0	3.98822e-67	5.00908	9.74346
ENSG00000133561	GIMAP6	7	-1.34111	0	4.50597e-67	12.1631	4.80322
ENSG00000189306	RRP7A	22	-0.966073	0	5.79978e-67	12.6557	6.47575
ENSG00000007376	RPUSD1	16	-0.988221	0	5.98456e-67	10.8672	5.48849
ENSG00000139083	ETV6	12	-1.05366	0	6.85968e-67	16.4379	7.91627
ENSG00000172057	ORMDL3	17	-0.885319	0	9.18197e-67	12.5542	6.80035
ENSG00000100129	EIF3L	22	1.03421	0	9.27092e-67	37.0328	75.852
ENSG00000196911	KPNA5	6	0.998702	0	1.10161e-66	1.20332	2.40277
ENSG00000112511	PHF1	6	1.52979	0	1.22042e-66	0.759391	2.19814
ENSG00000149451	ADAM33	20	2.53753	0	1.28621e-66	0.145374	0.845012
ENSG00000148331	ASB6	9	-0.980928	0	1.30744e-66	10.5083	5.33015
ENSG00000139687	RB1	13	1.99865	0	1.5847e-66	0.205597	0.821005
ENSG00000134333	LDHA	11	-1.04569	0	1.92288e-66	613.854	297.363
ENSG00000120915	EPHX2	8	1.51678	0	2.03235e-66	4.95578	14.1831
ENSG00000239672	NME1	17	-0.866544	0	2.26969e-66	46.2775	25.3947
ENSG00000168675	LDLRAD4	18	-0.856534	0	2.59181e-66	2.67014	1.47362
ENSG00000164691	TAGAP	6	1.30242	0	3.25523e-66	2.44255	6.03235
ENSG00000121966	CXCR4	2	0.901651	0	3.51012e-66	83.1432	155.349
ENSG00000125977	EIF2S2	20	0.663426	0	3.73476e-66	121.858	193.012
ENSG00000132824	SERINC3	20	0.767961	0	4.81649e-66	29.5767	50.3651
ENSG00000104679	R3HCC1	8	-1.03657	0	5.31949e-66	20.067	9.78994
ENSG00000173334	TRIB1	8	1.33431	0	5.84145e-66	1.94639	4.91353
ENSG00000163482	STK36	2	-1.25378	0	7.19865e-66	2.86811	1.19993
ENSG00000122188	LAX1	1	-2.38946	0	7.50101e-66	9.97136	1.89778
ENSG00000204923	FBXO48	2	1.53099	0	8.52924e-66	0.824118	2.37415
ENSG00000149564	ESAM	11	3.80668	0	8.98172e-66	0.0601926	0.856971
ENSG00000152601	MBNL1	3	-0.882865	0	9.50328e-66	29.7009	16.1035
ENSG00000011485	PPP5C	19	-0.763797	0	1.1277e-65	26.3432	15.5176
ENSG00000138767	CNOT6L	4	0.920322	0	1.56686e-65	5.64647	10.6869
ENSG00000266074	BAHCC1	17	-1.44023	0	2.23733e-65	2.32949	0.857842
ENSG00000213626	LBH	2	1.02748	0	2.58255e-65	8.5516	17.4383
ENSG00000071073	MGAT4A	2	1.03397	0	2.67655e-65	4.6543	9.52846
ENSG00000119508	NR4A3	9	4.00338	0	2.88729e-65	0.212464	3.41037
ENSG00000101935	AMMECR1	X	0.97676	0	2.95474e-65	6.65221	13.0907
ENSG00000178718	RPP25	15	-0.929944	0	3.4563e-65	13.6168	7.15329
ENSG00000162511	LAPTM5	1	0.885377	0	4.16077e-65	25.0901	46.353
ENSG00000078668	VDAC3	8	-0.925131	0	4.20689e-65	69.4577	36.5902
ENSG00000110931	CAMKK2	12	-0.695368	0	7.95506e-65	17.4948	10.8038
ENSG00000048392	RRM2B	8	0.926642	0	8.62548e-65	3.11394	5.92467
ENSG00000118242	MREG	2	-2.02158	0	9.20588e-65	10.598	2.60376
ENSG00000143799	PARP1	1	-0.731359	0	9.65443e-65	81.5877	49.14
ENSG00000197958	RPL12	9	1.12496	0	9.69465e-65	354.581	773.343
ENSG00000055118	KCNH2	7	1.43719	0	1.79529e-64	0.932764	2.52148
ENSG00000137486	ARRB1	11	-0.829378	0	1.95748e-64	29.1663	16.4162
ENSG00000130741	EIF2S3	X	0.859593	0	2.50289e-64	96.1629	174.504
ENSG00000126264	HCST	19	1.02406	0	2.68221e-64	42.1358	85.7118
ENSG00000177192	PUS1	12	-0.824468	0	3.1421e-64	13.2919	7.50761
ENSG00000131724	IL13RA1	X	-1.35765	0	3.53562e-64	3.75885	1.47187
ENSG00000116016	EPAS1	2	1.80379	0	3.75386e-64	0.878494	3.06847
ENSG00000179761	PIPOX	17	3.31564	0	3.84155e-64	0.0699024	0.70823
ENSG00000177125	ZBTB34	9	0.834814	0	4.36927e-64	3.59819	6.4183
ENSG00000080815	PSEN1	14	0.873707	0	4.50015e-64	6.50039	11.9162
ENSG00000152229	PSTPIP2	18	0.950058	0	6.03331e-64	7.37778	14.2579
ENSG00000132485	ZRANB2	1	-0.780751	0	6.51678e-64	24.3135	14.1447
ENSG00000063046	EIF4B	12	0.660928	0	7.5226e-64	109.349	172.897
ENSG00000080845	DLGAP4	20	0.961027	0	8.4191e-64	4.25758	8.28932
ENSG00000137094	DNAJB5	9	-1.2495	0	8.66881e-64	2.94846	1.24209
ENSG00000111331	OAS3	12	-0.748304	0	8.90693e-64	18.3853	10.9416
ENSG00000089775	ZBTB25	14	1.01146	0	9.50568e-64	1.06072	2.13627
ENSG00000168488	ATXN2L	16	0.801639	0	1.04439e-63	38.9707	67.9294
ENSG00000057294	PKP2	12	-0.902392	0	1.11794e-63	13.0571	6.98567
ENSG00000155846	PPARGC1B	5	-1.07413	0	1.1792e-63	3.05642	1.4495
ENSG00000125637	PSD4	2	-1.02514	0	1.33176e-63	13.5902	6.67744
ENSG00000136111	TBC1D4	13	1.06372	0	1.40234e-63	7.54204	15.7627
ENSG00000106012	IQCE	7	-1.50586	0	1.42395e-63	1.47934	0.51895
ENSG00000100350	FOXRED2	22	-1.11014	0	1.61397e-63	7.64429	3.54021
ENSG00000120306	CYSTM1	5	0.967032	0	1.69802e-63	12.7952	25.0256
ENSG00000142765	SYTL1	1	1.13215	0	2.46093e-63	4.17476	9.15329
ENSG00000181222	POLR2A	17	-0.937687	0	2.83294e-63	28.5433	14.8987
ENSG00000156504	FAM122B	X	-0.856135	0	3.09837e-63	20.931	11.5524
ENSG00000040633	PHF23	17	-0.887795	0	3.36618e-63	19.0147	10.2851
ENSG00000175093	SPSB4	3	-1.86154	0	4.33904e-63	1.5161	0.420491
ENSG00000105373	NOP53	19	0.897385	0	4.39319e-63	28.7727	53.5987
ENSG00000174456	C12orf76	12	1.15845	0	4.81858e-63	1.23779	2.76414
ENSG00000101695	RNF125	18	-1.13096	0	6.55757e-63	9.43395	4.3072
ENSG00000205937	RNPS1	16	-0.94903	0	6.77609e-63	23.4016	12.1189
ENSG00000106415	GLCCI1	7	1.0127	0	7.97832e-63	2.45522	4.95117
ENSG00000115758	ODC1	2	-0.752261	0	8.35774e-63	510.177	302.891
ENSG00000162227	TAF6L	11	-1.14461	0	8.81777e-63	5.22098	2.36391
ENSG00000186716	BCR	22	-0.95997	0	9.35704e-63	6.69795	3.43991
ENSG00000183513	COA5	2	0.984352	0	1.01601e-62	7.20326	14.2677
ENSG00000095794	CREM	10	1.19176	0	1.07418e-62	1.92111	4.38483
ENSG00000132434	LANCL2	7	-0.92012	0	1.09357e-62	6.82687	3.60941
ENSG00000124067	SLC12A4	16	1.63351	0	1.31502e-62	0.292244	0.907078
ENSG00000102024	PLS3	X	-2.46487	0	1.33517e-62	0.898974	0.160282
ENSG00000104856	RELB	19	0.956991	0	1.92509e-62	13.8535	26.9001
ENSG00000106263	EIF3B	7	-0.704134	0	1.94407e-62	39.4113	24.1942
ENSG00000100342	APOL1	22	-1.26852	0	2.21113e-62	5.03243	2.09315
ENSG00000153395	LPCAT1	5	-1.2475	0	2.24078e-62	4.61394	1.94357
ENSG00000102974	CTCF	16	-0.708851	0	2.3184e-62	14.1156	8.63382
ENSG00000259956	RBM15B	3	-0.738327	0	2.40234e-62	23.5038	14.0868
ENSG00000115844	DLX2	2	-1.07947	0	2.72628e-62	6.71343	3.17619
ENSG00000173465	ZNRD2	11	-0.97471	0	3.48397e-62	20.2024	10.2637
ENSG00000048140	TSPAN17	5	-0.994121	0	4.36711e-62	6.87137	3.45859
ENSG00000107611	CUBN	10	1.53331	0	4.51847e-62	0.223204	0.64649
ENSG00000164687	FABP5	8	-0.770035	0	4.69018e-62	99.3937	58.2909
ENSG00000163545	NUAK2	1	1.42493	0	4.72649e-62	1.21839	3.2681
ENSG00000127824	TUBA4A	2	-1.16003	0	4.94536e-62	29.8242	13.3536
ENSG00000116685	KIAA2013	1	-0.767085	0	5.30423e-62	27.1437	15.9517
ENSG00000132768	DPH2	1	-0.840226	0	8.2837e-62	39.4966	22.0712
ENSG00000152689	RASGRP3	2	1.93414	0	8.92793e-62	0.187835	0.720591
ENSG00000070759	TESK2	1	1.61547	0	1.13192e-61	0.896076	2.74899
ENSG00000171951	SCG2	2	1.36244	0	1.17038e-61	1.99518	5.12931
ENSG00000048162	NOP16	5	-0.921721	0	1.34031e-61	25.5292	13.4841
ENSG00000126953	TIMM8A	X	-1.05709	0	1.35268e-61	8.10792	3.89103
ENSG00000090565	RAB11FIP3	16	-1.40927	0	1.45816e-61	2.32145	0.86998
ENSG00000140105	WARS1	14	0.883334	0	1.46474e-61	40.3398	74.4148
ENSG00000028137	TNFRSF1B	1	-0.95326	0	1.85057e-61	17.4425	9.00991
ENSG00000105676	ARMC6	19	-0.802379	0	1.86888e-61	33.3077	19.101
ENSG00000153560	UBP1	3	-0.698253	0	2.05436e-61	19.4293	11.9727
ENSG00000175390	EIF3F	11	0.875963	0	2.478e-61	23.1228	42.4406
ENSG00000165271	NOL6	9	-0.860295	0	2.50695e-61	18.7455	10.3345
ENSG00000250317	SMIM20	4	1.15984	0	2.61635e-61	8.25727	18.4652
ENSG00000099381	SETD1A	16	-1.28985	0	2.71998e-61	15.21	6.21989
ENSG00000163624	CDS1	4	2.26074	0	2.78365e-61	0.18972	0.911492
ENSG00000185090	MANEAL	1	-0.842766	0	3.2858e-61	14.2033	7.92588
ENSG00000141084	RANBP10	16	-0.832057	0	3.42566e-61	5.80917	3.25956
ENSG00000162377	COA7	1	-0.941743	0	4.07336e-61	17.0736	8.88505
ENSG00000117318	ID3	1	-0.957035	0	4.71819e-61	83.7935	43.1903
ENSG00000141627	DYM	18	0.911201	0	5.22282e-61	5.88193	11.0688
ENSG00000106344	RBM28	7	-1.00585	0	5.22503e-61	5.59901	2.78686
ENSG00000008988	RPS20	8	0.979751	0	6.50859e-61	164.789	324.991
ENSG00000108622	ICAM2	17	0.985604	0	7.70511e-61	10.9003	21.6012
ENSG00000133103	COG6	13	0.766823	0	8.35054e-61	5.19658	8.84616
ENSG00000164597	COG5	7	0.751584	0	9.10036e-61	7.26096	12.227
ENSG00000131069	ACSS2	20	1.38053	0	9.43683e-61	1.67805	4.37302
ENSG00000136014	USP44	12	1.63141	0	1.13149e-60	0.65997	2.05113
ENSG00000140455	USP3	15	0.810527	0	1.20228e-60	6.25786	10.9817
ENSG00000143321	HDGF	1	-0.605703	0	1.70614e-60	117.835	77.4423
ENSG00000114648	KLHL18	3	-0.876525	0	1.72944e-60	11.1717	6.08419
ENSG00000174775	HRAS	11	-1.36597	0	1.74952e-60	7.29525	2.84041
ENSG00000169100	SLC25A6	X	0.99936	0	1.76003e-60	110.734	221.398
ENSG00000167258	CDK12	17	-1.06767	0	2.00469e-60	17.9874	8.57987
ENSG00000172731	LRRC20	10	-0.912263	0	2.10138e-60	8.45973	4.49429
ENSG00000115053	NCL	2	-0.864167	0	2.11877e-60	337.346	185.32
ENSG00000128965	CHAC1	15	3.30758	0	2.3744e-60	2.51373	24.8787
ENSG00000018610	CXorf56	X	-0.887132	0	3.02261e-60	13.8955	7.51615
ENSG00000182446	NPLOC4	17	-0.667934	0	3.2246e-60	23.3139	14.6791
ENSG00000111266	DUSP16	12	1.31614	0	3.27808e-60	1.17735	2.9312
ENSG00000140691	ARMC5	16	-1.12578	0	3.47471e-60	4.21656	1.933
ENSG00000137764	MAP2K5	15	0.852667	0	3.7333e-60	5.8802	10.6235
ENSG00000118197	DDX59	1	1.12648	0	4.52801e-60	4.04113	8.82836
ENSG00000065802	ASB1	2	-1.12464	0	5.02927e-60	3.98367	1.82362
ENSG00000162236	STX5	11	1.05678	0	5.31776e-60	15.5167	32.2833
ENSG00000154429	CCSAP	1	0.760617	0	5.90887e-60	10.6044	17.9642
ENSG00000175166	PSMD2	3	-0.685482	0	5.98142e-60	100.774	62.6673
ENSG00000277443	MARCKS	6	0.828401	0	7.81945e-60	40.9596	72.7295
ENSG00000134440	NARS1	18	0.682649	0	8.55061e-60	41.4663	66.5568
ENSG00000101220	C20orf27	20	-0.813727	0	8.86761e-60	98.1011	55.8233
ENSG00000154079	SDHAF4	6	0.914752	0	1.1769e-59	8.67355	16.3627
ENSG00000078589	P2RY10	X	1.22789	0	1.85338e-59	8.28792	19.4124
ENSG00000100139	MICALL1	22	-1.09733	0	2.03957e-59	5.44412	2.54122
ENSG00000128322	IGLL1	22	-2.03987	0	2.31939e-59	7.00311	1.7116
ENSG00000082641	NFE2L1	17	1.13183	0	2.7482e-59	33.6442	73.726
ENSG00000114626	ABTB1	3	1.54917	0	3.0631e-59	1.13426	3.3256
ENSG00000186104	CYP2R1	11	0.834271	0	3.29819e-59	4.97443	8.87502
ENSG00000026103	FAS	10	0.783442	0	5.11464e-59	36.8977	63.5125
ENSG00000095485	CWF19L1	10	-0.77176	0	5.17555e-59	15.8204	9.26556
ENSG00000105298	CACTIN	19	-0.917348	0	7.82894e-59	8.10685	4.2946
ENSG00000125827	TMX4	20	0.737541	0	1.0182e-58	31.7787	52.9857
ENSG00000178896	EXOSC4	8	-0.935659	0	1.08605e-58	26.8043	14.0159
ENSG00000103522	IL21R	16	1.24947	0	1.55388e-58	6.76982	16.0951
ENSG00000132603	NIP7	16	-0.697996	0	1.82098e-58	43.1162	26.5851
ENSG00000175155	YPEL2	17	1.35843	0	2.41455e-58	0.470292	1.2068
ENSG00000118181	RPS25	11	0.91637	0	2.58318e-58	413.481	780.407
ENSG00000176022	B3GALT6	1	-0.830364	0	2.96761e-58	15.2364	8.56568
ENSG00000198431	TXNRD1	12	-0.864941	0	3.2208e-58	41.0945	22.5619
ENSG00000130164	LDLR	19	0.988984	0	3.42335e-58	10.2318	20.3076
ENSG00000196917	HCAR1	12	-1.61332	0	3.9637e-58	2.25178	0.738111
ENSG00000173442	EHBP1L1	11	-1.02137	0	4.0116e-58	7.58729	3.73165
ENSG00000145604	SKP2	5	-0.858389	0	5.50196e-58	16.4312	9.06646
ENSG00000116237	ICMT	1	-0.658463	0	6.30537e-58	47.0195	29.7908
ENSG00000137720	C11orf1	11	1.18354	0	6.485e-58	5.52285	12.5499
ENSG00000101445	PPP1R16B	20	0.839391	0	7.45452e-58	36.8119	65.8676
ENSG00000136819	C9orf78	9	-0.74041	0	8.39088e-58	32.9379	19.7108
ENSG00000171119	NRTN	19	2.28321	0	9.59191e-58	0.852725	4.15355
ENSG00000110921	MVK	12	0.949857	0	9.64553e-58	3.94447	7.62589
ENSG00000187735	TCEA1	8	1.15585	0	9.79266e-58	41.4623	92.3882
ENSG00000174943	KCTD13	16	0.985782	0	1.06203e-57	2.30729	4.57202
ENSG00000177971	IMP3	15	-0.697114	0	1.07941e-57	32.4886	20.0393
ENSG00000165312	OTUD1	10	1.42934	0	1.0853e-57	1.17824	3.1738
ENSG00000089248	ERP29	12	0.825496	0	1.4574e-57	26.5658	47.0896
ENSG00000115761	NOL10	2	-0.662772	0	1.58021e-57	45.331	28.6366
ENSG00000075539	FRYL	4	-0.910181	0	1.58021e-57	13.5238	7.19447
ENSG00000139428	MMAB	12	0.803271	0	1.58021e-57	6.26517	10.9412
ENSG00000104361	NIPAL2	8	1.20756	0	1.73006e-57	3.05858	7.06641
ENSG00000167491	GATAD2A	19	-1.30772	0	1.84702e-57	28.1429	11.3663
ENSG00000132471	WBP2	17	0.694408	0	1.91625e-57	13.8527	22.4236
ENSG00000167515	TRAPPC2L	16	-0.93971	0	2.73912e-57	8.00405	4.17623
ENSG00000223496	EXOSC6	16	-0.817726	0	2.90382e-57	16.8214	9.53754
ENSG00000037757	MRI1	19	-1.15784	0	3.34935e-57	8.71687	3.90662
ENSG00000102384	CENPI	X	-1.16065	0	3.86008e-57	3.32563	1.49129
ENSG00000087365	SF3B2	11	-0.722206	0	4.10938e-57	35.3472	21.4268
ENSG00000173120	KDM2A	11	-0.927042	0	4.37669e-57	18.4222	9.68753
ENSG00000124194	GDAP1L1	20	7.57026	0	5.39184e-57	0.0016401	0.451705
ENSG00000185621	LMLN	3	-1.21536	0	5.60924e-57	2.21391	0.951631
ENSG00000166311	SMPD1	11	2.43093	0	5.95177e-57	0.503667	2.71645
ENSG00000241685	ARPC1A	7	-1.14709	0	6.44557e-57	8.02404	3.62448
ENSG00000101191	DIDO1	20	-1.07549	0	7.09407e-57	10.974	5.20527
ENSG00000265354	TIMM23	10	-0.720391	0	7.29195e-57	132.877	80.6661
ENSG00000121879	PIK3CA	3	0.764081	0	7.86722e-57	13.9644	23.7138
ENSG00000145439	CBR4	4	0.756052	0	9.98323e-57	9.06341	15.3078
ENSG00000165424	ZCCHC24	10	1.72998	0	1.02471e-56	1.30785	4.33746
ENSG00000141252	VPS53	17	-0.930614	0	1.05383e-56	3.47409	1.82188
ENSG00000189159	JPT1	17	-0.693619	0	1.08083e-56	108.129	66.8616
ENSG00000008283	CYB561	17	-1.13405	0	1.1183e-56	3.51481	1.60285
ENSG00000116044	NFE2L2	2	0.885267	0	1.16526e-56	10.1335	18.7173
ENSG00000138496	PARP9	3	-1.06075	0	1.35584e-56	6.85705	3.28702
ENSG00000135390	ATP5MC2	12	0.978249	0	1.48859e-56	21.3993	42.1698
ENSG00000187837	H1.2	6	1.66579	0	1.48952e-56	2.77536	8.8098
ENSG00000143486	EIF2D	1	0.835337	0	1.50817e-56	9.77861	17.4523
ENSG00000011304	PTBP1	19	-0.672089	0	1.559e-56	111.238	69.8128
ENSG00000138138	ATAD1	10	0.781538	0	1.78238e-56	19.7012	33.8697
ENSG00000108312	UBTF	17	-0.952857	0	1.79671e-56	27.0607	13.9748
ENSG00000166167	BTRC	10	-0.831018	0	1.86876e-56	12.2335	6.87706
ENSG00000170417	TMEM182	2	0.979901	0	1.92016e-56	1.42856	2.81705
ENSG00000134321	RSAD2	2	-1.04605	0	1.96545e-56	8.14165	3.94161
ENSG00000157693	TMEM268	9	0.746003	0	2.04098e-56	7.50713	12.5935
ENSG00000270276	H4C15	1	2.06543	0	2.18173e-56	0.782603	3.27481
ENSG00000132467	UTP3	4	-1.08391	0	2.21535e-56	16.3152	7.67659
ENSG00000179041	RRS1	8	-0.692669	0	2.28374e-56	44.8442	27.7252
ENSG00000130309	COLGALT1	19	-0.718831	0	2.50197e-56	22.033	13.3808
ENSG00000182810	DDX28	16	-0.863156	0	3.33285e-56	22.5901	12.4303
ENSG00000167461	RAB8A	19	-0.661874	0	3.74141e-56	24.4183	15.4353
ENSG00000141524	TMC6	17	0.801275	0	4.00771e-56	8.36049	14.5751
ENSG00000063322	MED29	19	-0.8126	0	4.28706e-56	11.6314	6.61439
ENSG00000166881	NEMP1	12	0.859598	0	4.46101e-56	10.1181	18.3643
ENSG00000014138	POLA2	11	-1.13361	0	4.57037e-56	2.36682	1.0826
ENSG00000132698	RAB25	1	0.942203	0	5.26019e-56	23.8259	45.8026
ENSG00000012822	CALCOCO1	12	1.06632	0	5.96352e-56	0.803228	1.68407
ENSG00000128335	APOL2	22	-0.98221	0	6.49558e-56	6.21654	3.15368
ENSG00000124160	NCOA5	20	-0.760971	0	8.0051e-56	33.4728	19.7667
ENSG00000165733	BMS1	10	-0.819293	0	8.08339e-56	24.288	13.763
ENSG00000141349	G6PC3	17	-0.764444	0	1.27097e-55	13.7615	8.10174
ENSG00000157764	BRAF	7	0.735655	0	1.3589e-55	1.87109	3.11468
ENSG00000161267	BDH1	3	-0.862278	0	1.44468e-55	4.11596	2.25899
ENSG00000082014	SMARCD3	7	1.54149	0	1.56631e-55	0.927999	2.70496
ENSG00000176225	RTTN	18	0.887469	0	1.56631e-55	1.01813	1.88668
ENSG00000155506	LARP1	5	-1.32226	0	2.02573e-55	51.697	20.6702
ENSG00000184992	BRI3BP	12	-0.966495	0	2.46782e-55	24.1996	12.38
ENSG00000055332	EIF2AK2	2	-1.26724	0	2.54651e-55	12.2302	5.07803
ENSG00000197312	DDI2	1	-1.10715	0	2.88188e-55	7.13245	3.30883
ENSG00000156976	EIF4A2	3	0.642474	0	3.00141e-55	48.2715	75.3569
ENSG00000105514	RAB3D	19	0.887649	0	3.05934e-55	3.17472	5.88034
ENSG00000088986	DYNLL1	12	-0.738238	0	3.06643e-55	57.5311	34.495
ENSG00000126461	SCAF1	19	-0.835907	0	3.95227e-55	16.469	9.21948
ENSG00000129993	CBFA2T3	16	-1.46138	0	4.18855e-55	1.32759	0.480289
ENSG00000168404	MLKL	16	-0.947273	0	4.37145e-55	5.57391	2.89739
ENSG00000103227	LMF1	16	1.63832	0	4.55851e-55	0.259172	0.810193
ENSG00000131848	ZSCAN5A	19	-1.7669	0	4.69968e-55	0.859821	0.250669
ENSG00000167996	FTH1	11	1.37339	0	5.30725e-55	124.273	321.965
ENSG00000132003	ZSWIM4	19	1.21061	0	5.50808e-55	1.63252	3.77563
ENSG00000106348	IMPDH1	7	-0.871138	0	5.83021e-55	39.4934	21.5889
ENSG00000148411	NACC2	9	-1.65444	0	5.83021e-55	1.45684	0.46334
ENSG00000173276	ZBTB21	21	0.806248	0	6.78894e-55	3.91899	6.85253
ENSG00000124786	SLC35B3	6	0.898697	0	6.85599e-55	4.46591	8.33612
ENSG00000225697	SLC26A6	3	1.35769	0	7.96902e-55	0.758575	1.94656
ENSG00000112782	CLIC5	6	3.02703	0	1.03593e-54	0.0266117	0.219684
ENSG00000263001	GTF2I	7	-0.645591	0	1.16095e-54	28.3204	18.1025
ENSG00000171492	LRRC8D	1	0.845799	0	1.16141e-54	13.1318	23.6067
ENSG00000164088	PPM1M	3	1.19317	0	1.55349e-54	1.89653	4.33445
ENSG00000148334	PTGES2	9	-0.805082	0	1.57522e-54	19.9446	11.4188
ENSG00000089737	DDX24	14	-0.811474	0	1.71387e-54	16.244	9.25564
ENSG00000188554	NBR1	17	0.596358	0	1.90449e-54	14.234	21.5227
ENSG00000162302	RPS6KA4	11	-0.896072	0	2.11944e-54	13.2752	7.138
ENSG00000118900	UBN1	16	-0.941082	0	2.20636e-54	10.9213	5.68607
ENSG00000196365	LONP1	19	0.77819	0	2.71964e-54	60.241	103.311
ENSG00000142541	RPL13A	19	0.887674	0	3.51245e-54	582.127	1077.06
ENSG00000124201	ZNFX1	20	-0.917822	0	3.55408e-54	7.12499	3.77114
ENSG00000152495	CAMK4	5	0.977825	0	3.69266e-54	10.4748	20.6291
ENSG00000057657	PRDM1	6	1.38654	0	3.79172e-54	0.599993	1.56175
ENSG00000114200	BCHE	3	1.1496	0	4.23736e-54	1.77757	3.94812
ENSG00000155906	RMND1	6	0.677469	0	4.4325e-54	8.09829	12.9533
ENSG00000138385	SSB	2	-0.848167	0	4.54528e-54	22.1084	12.2765
ENSG00000131558	EXOC4	7	0.697369	0	4.78885e-54	11.3114	18.3437
ENSG00000185163	DDX51	12	-0.984847	0	4.91169e-54	5.17872	2.61797
ENSG00000179387	ELMOD2	4	0.866014	0	5.51387e-54	4.83836	8.81876
ENSG00000167523	SPATA33	16	-1.36235	0	5.96658e-54	1.43106	0.552698
ENSG00000095752	IL11	19	4.21666	0	5.96658e-54	0.0317755	0.609911
ENSG00000067182	TNFRSF1A	12	0.899775	0	6.23579e-54	9.00988	16.8164
ENSG00000148019	CEP78	9	-0.893464	0	7.55863e-54	2.30044	1.2363
ENSG00000160654	CD3G	11	-0.879021	0	7.68407e-54	10.3299	5.61536
ENSG00000221914	PPP2R2A	8	0.702586	0	7.9823e-54	10.2585	16.7007
ENSG00000158234	FAIM	3	-1.32134	0	8.84925e-54	2.69075	1.07857
ENSG00000197451	HNRNPAB	5	-0.585421	0	9.35429e-54	181.762	121.142
ENSG00000100271	TTLL1	22	1.47288	0	9.94097e-54	1.42264	3.94612
ENSG00000160214	RRP1	21	-0.918078	0	1.07137e-53	18.9647	10.0347
ENSG00000138160	KIF11	10	-1.01249	0	1.10786e-53	32.3437	16.0262
ENSG00000134014	ELP3	8	0.697	0	1.18592e-53	11.2912	18.3122
ENSG00000172053	QARS1	3	0.935074	0	1.22029e-53	70.6926	135.173
ENSG00000064601	CTSA	20	-0.79463	0	1.33166e-53	10.9018	6.28697
ENSG00000115902	SLC1A4	2	0.783372	0	1.38081e-53	24.9732	42.9855
ENSG00000179115	FARSA	19	-0.733468	0	1.43647e-53	75.347	45.3321
ENSG00000188368	PRR19	19	-1.82371	0	1.54143e-53	2.02101	0.572358
ENSG00000168439	STIP1	11	-0.763778	0	1.54413e-53	129.01	75.9859
ENSG00000073331	ALPK1	4	1.19965	0	1.66247e-53	1.76316	4.04883
ENSG00000166888	STAT6	12	-0.657885	0	1.95459e-53	14.5286	9.21199
ENSG00000196504	PRPF40A	2	-0.743937	0	2.07696e-53	19.4317	11.5984
ENSG00000165475	CRYL1	13	1.48977	0	2.1659e-53	1.19428	3.35685
ENSG00000163412	EIF4E3	3	1.33079	0	2.32131e-53	2.97715	7.49045
ENSG00000126749	EMG1	12	-0.797888	0	2.38289e-53	12.2608	7.05179
ENSG00000007202	KIAA0100	17	-0.639078	0	2.60221e-53	55.9312	35.9171
ENSG00000177885	GRB2	17	-0.614346	0	2.78403e-53	68.3898	44.6734
ENSG00000162434	JAK1	1	0.699466	0	3.9475e-53	14.5118	23.5651
ENSG00000078304	PPP2R5C	14	0.836699	0	4.18556e-53	12.2218	21.8289
ENSG00000168924	LETM1	4	-0.613195	0	4.29113e-53	21.527	14.0752
ENSG00000103540	CCP110	16	-0.840777	0	4.39325e-53	8.44742	4.71291
ENSG00000108474	PIGL	17	1.10129	0	4.49679e-53	1.64227	3.53122
ENSG00000114767	RRP9	3	-0.927505	0	4.52664e-53	105.158	55.2976
ENSG00000182134	TDRKH	1	0.897149	0	4.71038e-53	2.28011	4.2489
ENSG00000174437	ATP2A2	12	-0.672775	0	4.94998e-53	38.5618	24.1891
ENSG00000123159	GIPC1	19	-0.840428	0	5.9609e-53	12.7425	7.12437
ENSG00000166166	TRMT61A	14	-1.2797	0	6.37716e-53	12.2418	5.03958
ENSG00000083812	ZNF324	19	-1.16547	0	6.67075e-53	2.84073	1.26789
ENSG00000172732	MUS81	11	-0.849245	0	1.16967e-52	6.80077	3.7713
ENSG00000172534	HCFC1	X	-1.16266	0	1.23923e-52	39.6234	17.6973
ENSG00000179195	ZNF664	12	-0.698067	0	1.27876e-52	16.8751	10.3993
ENSG00000143333	RGS16	1	1.36653	0	1.47031e-52	57.3875	147.972
ENSG00000035862	TIMP2	17	0.961693	0	1.5449e-52	1.78256	3.4687
ENSG00000169991	IFFO2	1	-0.87388	0	1.67754e-52	4.87393	2.65619
ENSG00000183813	CCR4	3	-1.43852	0	1.70529e-52	109.679	40.4578
ENSG00000100991	TRPC4AP	20	0.974301	0	1.73828e-52	43.5041	85.4831
ENSG00000163322	ABRAXAS1	4	1.01562	0	1.88403e-52	1.31551	2.66421
ENSG00000134057	CCNB1	5	-0.774889	0	1.92073e-52	99.7978	58.3312
ENSG00000011258	MBTD1	17	0.853021	0	2.02864e-52	6.43051	11.6161
ENSG00000197024	ZNF398	7	-0.862599	0	2.25099e-52	6.10736	3.36162
ENSG00000175895	PLEKHF2	8	1.06557	0	2.265e-52	6.35191	13.2986
ENSG00000119408	NEK6	9	0.880429	0	2.32604e-52	5.98958	11.0297
ENSG00000107331	ABCA2	9	1.05879	0	2.47192e-52	0.986861	2.05524
ENSG00000171681	ATF7IP	12	0.583279	0	2.7061e-52	4.76953	7.14572
ENSG00000142676	RPL11	1	0.888876	0	2.72757e-52	260.459	482.313
ENSG00000136699	SMPD4	2	-0.686473	0	2.81699e-52	42.3932	26.3443
ENSG00000174807	CD248	11	-1.92299	0	2.84661e-52	1.90439	0.49729
ENSG00000174891	RSRC1	3	-0.713766	0	3.07071e-52	12.5332	7.63667
ENSG00000107651	SEC23IP	10	-0.682992	0	3.10259e-52	10.0521	6.26102
ENSG00000076382	SPAG5	17	-0.967447	0	3.1311e-52	13.9713	7.14354
ENSG00000176928	GCNT4	5	-1.79822	0	3.95782e-52	1.08962	0.316286
ENSG00000105289	TJP3	19	1.17569	0	4.1315e-52	2.67256	6.04533
ENSG00000179409	GEMIN4	17	-0.735633	0	4.19365e-52	35.8962	21.5646
ENSG00000112195	TREML2	6	-1.39131	0	4.34029e-52	5.02759	1.91853
ENSG00000085832	EPS15	1	0.649945	0	4.40169e-52	11.2739	17.6905
ENSG00000123700	KCNJ2	17	-1.61434	0	4.55833e-52	2.18301	0.715737
ENSG00000121691	CAT	11	0.918212	0	6.40973e-52	18.706	35.3569
ENSG00000151743	AMN1	12	1.46754	0	6.54112e-52	1.12297	3.1008
ENSG00000143845	ETNK2	1	1.522	0	6.87178e-52	1.25799	3.61938
ENSG00000101265	RASSF2	20	-0.570506	0	6.92351e-52	49.5448	33.3623
ENSG00000113282	CLINT1	5	-0.567603	0	7.19948e-52	32.6413	22.0232
ENSG00000215251	FASTKD5	20	-0.733774	0	9.19078e-52	23.1033	13.901
ENSG00000034713	GABARAPL2	16	0.799075	0	1.01492e-51	21.5079	37.4329
ENSG00000114268	PFKFB4	3	-2.54644	0	1.01839e-51	7.3912	1.26501
ENSG00000071082	RPL31	2	1.08498	0	1.10902e-51	117.584	249.44
ENSG00000149658	YTHDF1	20	-0.742734	0	1.15319e-51	36.9882	22.1038
ENSG00000156304	SCAF4	21	-0.81335	0	1.24412e-51	19.0656	10.8435
ENSG00000120053	GOT1	10	0.759227	0	1.55407e-51	21.7949	36.9091
ENSG00000074800	ENO1	1	-0.781792	0	1.72333e-51	1007.55	586.045
ENSG00000165891	E2F7	12	-1.23725	0	1.93129e-51	2.65812	1.12583
ENSG00000213185	FAM24B	10	1.71123	0	1.99295e-51	2.50397	8.20723
ENSG00000233822	H2BC15	6	2.09066	0	2.56159e-51	0.156345	0.668674
ENSG00000107815	TWNK	10	-0.866818	0	2.63531e-51	19.8828	10.8946
ENSG00000008838	MED24	17	-0.615598	0	2.70178e-51	22.5528	14.723
ENSG00000064666	CNN2	19	-0.757719	0	2.98445e-51	153.462	90.7651
ENSG00000115355	CCDC88A	2	-1.70852	0	2.99484e-51	0.88046	0.268421
ENSG00000100029	PES1	22	-0.640785	0	3.17849e-51	31.7164	20.3491
ENSG00000138468	SENP7	3	0.92179	0	3.17996e-51	3.35547	6.35451
ENSG00000033050	ABCF2	7	-0.713042	0	3.38176e-51	12.4844	7.61919
ENSG00000176095	IP6K1	3	-0.666665	0	3.51392e-51	22.1761	13.981
ENSG00000159140	SON	21	-0.878506	0	3.59177e-51	37.6862	20.4953
ENSG00000163931	TKT	3	0.675552	0	4.48578e-51	92.6654	148.013
ENSG00000230873	STMND1	6	2.27253	0	4.94413e-51	0.222328	1.06937
ENSG00000174748	RPL15	3	0.865293	0	4.94413e-51	222.137	404.675
ENSG00000177426	TGIF1	18	0.954842	0	5.54831e-51	1.05329	2.04399
ENSG00000196363	WDR5	9	-0.627027	0	6.44928e-51	43.7831	28.345
ENSG00000185261	KIAA0825	5	-2.1323	0	6.64911e-51	0.464261	0.105836
ENSG00000157020	SEC13	3	-0.687789	0	6.93499e-51	28.9961	18.0071
ENSG00000169554	ZEB2	2	2.40833	0	7.71817e-51	0.0252692	0.135387
ENSG00000104133	SPG11	15	0.73796	0	7.81614e-51	4.016	6.69347
ENSG00000158373	H2BC5	6	1.93425	0	7.865e-51	1.18277	4.55833
ENSG00000116337	AMPD2	1	-0.761625	0	8.24088e-51	7.37287	4.35058
ENSG00000005007	UPF1	19	-0.818612	0	9.08212e-51	21.943	12.4402
ENSG00000198131	ZNF544	19	-1.00252	0	9.26081e-51	3.90637	1.95266
ENSG00000175931	UBE2O	17	-0.936757	0	9.86237e-51	15.8658	8.28448
ENSG00000155792	DEPTOR	8	2.39025	0	1.09817e-50	0.242735	1.27273
ENSG00000160818	GPATCH4	1	-1.13404	0	1.143e-50	15.3393	6.98177
ENSG00000108176	DNAJC12	10	1.20447	0	1.1663e-50	11.1536	25.7085
ENSG00000144741	SLC25A26	3	0.842938	0	1.18371e-50	5.11399	9.18098
ENSG00000131370	SH3BP5	3	-0.754496	0	1.18712e-50	17.4292	10.3216
ENSG00000104870	FCGRT	19	1.16156	0	1.29867e-50	1.74584	3.91246
ENSG00000168785	TSPAN5	4	0.854092	0	1.31089e-50	4.44328	8.03315
ENSG00000126432	PRDX5	11	0.726048	0	1.34114e-50	111.235	184.026
ENSG00000124383	MPHOSPH10	2	-1.01747	0	1.37087e-50	16.566	8.17617
ENSG00000185808	PIGP	21	0.920124	0	1.46905e-50	2.14269	4.05621
ENSG00000111727	HCFC2	12	1.0939	0	1.49451e-50	0.969669	2.07486
ENSG00000119685	TTLL5	14	-0.947583	0	1.62665e-50	4.91098	2.54584
ENSG00000165983	PTER	10	0.656319	0	1.73175e-50	15.4561	24.3574
ENSG00000092020	PPP2R3C	14	0.914481	0	1.76521e-50	5.01556	9.46233
ENSG00000188243	COMMD6	13	1.21312	0	1.82259e-50	4.84003	11.2331
ENSG00000024862	CCDC28A	6	0.784481	0	1.83001e-50	19.7138	33.9486
ENSG00000172086	KRCC1	2	0.737654	0	1.98396e-50	11.5528	19.243
ENSG00000213741	RPS29	14	0.97129	0	2.05749e-50	20.3148	39.8311
ENSG00000150093	ITGB1	10	0.904221	0	2.08985e-50	5.94275	11.1237
ENSG00000120686	UFM1	13	0.819707	0	2.12259e-50	15.6045	27.5441
ENSG00000167470	MIDN	19	-0.779852	0	2.25547e-50	21.0857	12.2786
ENSG00000162433	AK4	1	-0.861354	0	2.39856e-50	9.50855	5.23634
ENSG00000188706	ZDHHC9	X	0.739218	0	2.4567e-50	5.72183	9.55467
ENSG00000067334	DNTTIP2	1	-0.857916	0	2.5476e-50	13.6219	7.51273
ENSG00000127831	VIL1	2	-2.79405	0	2.63608e-50	0.867094	0.125488
ENSG00000156508	EEF1A1	6	1.0216	0	2.63811e-50	1958.79	3976.69
ENSG00000138867	GUCD1	22	-0.637715	0	2.64377e-50	19.5519	12.5646
ENSG00000132530	XAF1	17	-1.26552	0	2.77717e-50	9.2533	3.8433
ENSG00000232388	SMIM26	20	1.04382	0	2.86512e-50	21.6806	44.7492
ENSG00000183048	SLC25A10	17	-1.1154	0	3.37005e-50	5.27836	2.43378
ENSG00000154930	ACSS1	20	0.875313	0	3.51456e-50	11.402	20.9212
ENSG00000170473	PYM1	12	-0.701116	0	3.59825e-50	21.8772	13.4453
ENSG00000119912	IDE	10	-0.801818	0	3.7e-50	14.5479	8.34602
ENSG00000123240	OPTN	10	0.830209	0	3.7e-50	5.72603	10.1796
ENSG00000178028	DMAP1	1	-1.02216	0	3.70253e-50	2.86169	1.41431
ENSG00000198830	HMGN2	1	-0.625895	0	3.93364e-50	157.234	101.898
ENSG00000161036	LRWD1	7	-0.769325	0	4.02739e-50	10.2648	6.02764
ENSG00000112578	BYSL	6	-0.707298	0	4.05522e-50	33.2011	20.3547
ENSG00000221887	HMSD	18	1.16525	0	4.06945e-50	3.14159	7.04848
ENSG00000176244	ACBD7	10	0.840461	0	4.19215e-50	7.93649	14.1993
ENSG00000110011	DNAJC4	11	1.00254	0	4.26327e-50	2.98223	5.98478
ENSG00000177733	HNRNPA0	5	-0.581614	0	4.41052e-50	43.2624	28.9079
ENSG00000091073	DTX2	7	1.31716	0	4.45091e-50	3.78879	9.44548
ENSG00000198730	CTR9	11	-0.631383	0	4.65118e-50	23.3459	15.0741
ENSG00000100351	GRAP2	22	-2.95564	0	5.7215e-50	1.05018	0.135086
ENSG00000106804	C5	9	2.00747	0	6.17159e-50	0.374686	1.50818
ENSG00000197785	ATAD3A	1	-0.695321	0	6.93659e-50	29.0397	17.946
ENSG00000151929	BAG3	10	-0.849787	0	6.94945e-50	8.75264	4.85407
ENSG00000153187	HNRNPU	1	-0.636221	0	7.0476e-50	49.2414	31.6803
ENSG00000235453	SMIM27	9	1.68849	0	7.24009e-50	0.441479	1.42178
ENSG00000224051	CPTP	1	-1.11263	0	8.48213e-50	7.11002	3.27333
ENSG00000198355	PIM3	22	0.679053	0	9.66105e-50	50.4765	80.8293
ENSG00000161671	EMC10	19	-0.881287	0	1.07777e-49	7.09883	3.85727
ENSG00000168393	DTYMK	2	-0.934036	0	1.08803e-49	25.692	13.4519
ENSG00000205339	IPO7	11	0.660439	0	1.15839e-49	60.1622	95.0914
ENSG00000171067	C11orf24	11	-0.933071	0	1.2834e-49	6.93272	3.63211
ENSG00000133112	TPT1	13	1.00883	0	1.33156e-49	181.141	364.511
ENSG00000115966	ATF2	2	0.866621	0	1.5472e-49	3.75925	6.85827
ENSG00000132763	MMACHC	1	-1.59223	0	1.63636e-49	2.5281	0.836166
ENSG00000135541	AHI1	6	0.757099	0	1.75769e-49	5.37303	9.07782
ENSG00000088992	TESC	12	1.34661	0	1.7714e-49	2.00946	5.11836
ENSG00000110911	SLC11A2	12	0.84047	0	1.8808e-49	2.02074	3.62171
ENSG00000175220	ARHGAP1	11	-0.699277	0	2.34616e-49	14.443	8.88792
ENSG00000128165	ADM2	22	2.19625	0	2.91965e-49	0.34921	1.5975
ENSG00000169926	KLF13	15	0.718672	0	3.13958e-49	11.4586	18.854
ENSG00000086289	EPDR1	7	-0.800633	0	3.25784e-49	17.5481	10.0705
ENSG00000108344	PSMD3	17	-0.624741	0	3.41281e-49	71.1789	46.1695
ENSG00000171160	MORN4	10	1.18346	0	4.98944e-49	2.19322	4.98305
ENSG00000165288	BRWD3	X	0.887099	0	5.1691e-49	2.16823	4.00867
ENSG00000187833	C2orf78	2	1.84565	0	5.20905e-49	0.423235	1.51791
ENSG00000168496	FEN1	11	-0.679541	0	5.35992e-49	103.788	64.817
ENSG00000136603	SKIL	3	-1.04719	0	5.60653e-49	5.30282	2.56139
ENSG00000099821	POLRMT	19	-0.734011	0	5.68325e-49	22.9845	13.822
ENSG00000163568	AIM2	1	-1.10606	0	6.36064e-49	6.48923	3.00045
ENSG00000133794	ARNTL	11	1.48949	0	6.38837e-49	0.551117	1.55348
ENSG00000129317	PUS7L	12	-0.758044	0	6.80959e-49	4.78943	2.82895
ENSG00000186184	POLR1D	13	0.605306	0	6.84564e-49	14.318	21.7839
ENSG00000205629	LCMT1	16	0.72791	0	8.24262e-49	19.1499	31.738
ENSG00000153914	SREK1	5	-0.790448	0	8.29863e-49	3.54795	2.0502
ENSG00000118985	ELL2	5	0.881482	0	8.49931e-49	4.68158	8.62315
ENSG00000188157	AGRN	1	1.12496	0	9.88301e-49	1.76377	3.84616
ENSG00000120699	EXOSC8	13	0.663966	0	1.0017e-48	17.6299	27.9424
ENSG00000102172	SMS	X	-0.720833	0	1.02377e-48	192.567	116.85
ENSG00000155363	MOV10	1	0.759613	0	1.1203e-48	5.27455	8.93564
ENSG00000100142	POLR2F	22	-0.805991	0	1.13337e-48	6.57653	3.76719
ENSG00000033627	ATP6V0A1	17	0.80037	0	1.23547e-48	1.60118	2.78839
ENSG00000100422	CERK	22	-0.868106	0	1.25501e-48	7.69553	4.20674
ENSG00000160752	FDPS	1	0.742289	0	1.28331e-48	40.2924	67.4072
ENSG00000144043	TEX261	2	-0.66683	0	1.2861e-48	22.1446	13.949
ENSG00000240204	SMKR1	7	-1.19778	0	1.33954e-48	19.2167	8.36166
ENSG00000204397	CARD16	11	1.09638	0	1.43849e-48	4.40257	9.43857
ENSG00000151470	C4orf33	4	1.075	0	1.44536e-48	1.05197	2.21962
ENSG00000171530	TBCA	5	0.705192	0	1.44561e-48	44.3992	72.3979
ENSG00000165280	VCP	9	-0.630909	0	1.59198e-48	102.845	66.4255
ENSG00000136770	DNAJC1	10	0.956158	0	1.65401e-48	5.53512	10.7362
ENSG00000112367	FIG4	6	0.904956	0	1.76727e-48	4.02549	7.54707
ENSG00000169718	DUS1L	17	-0.720902	0	1.79976e-48	26.0298	15.7929
ENSG00000140750	ARHGAP17	16	-0.829495	0	1.8891e-48	12.0024	6.75117
ENSG00000165138	ANKS6	9	1.13685	0	1.98902e-48	10.2435	22.525
ENSG00000072110	ACTN1	14	-0.962216	0	2.02565e-48	11.0708	5.68161
ENSG00000100625	SIX4	14	2.26117	0	2.0476e-48	0.113253	0.544852
ENSG00000187554	TLR5	1	1.02237	0	2.06205e-48	2.37058	4.81843
ENSG00000134419	RPS15A	16	0.917351	0	2.23314e-48	41.4259	78.2441
ENSG00000164400	CSF2	5	-1.36525	0	2.36447e-48	9.73264	3.78092
ENSG00000151012	SLC7A11	4	2.24165	0	2.49724e-48	0.853804	4.03601
ENSG00000114120	SLC25A36	3	0.619853	0	2.60365e-48	10.2735	15.7846
ENSG00000071246	VASH1	14	-0.91425	0	2.70013e-48	4.45533	2.36454
ENSG00000109814	UGDH	4	-0.673839	0	2.89929e-48	21.6954	13.6
ENSG00000141295	SCRN2	17	0.896318	0	3.15089e-48	4.47535	8.33993
ENSG00000162623	TYW3	1	-0.804616	0	3.17518e-48	7.18253	4.11998
ENSG00000178467	P4HTM	3	0.881617	0	3.4289e-48	5.1677	9.52447
ENSG00000109475	RPL34	4	0.967781	0	4.14914e-48	141.936	277.607
ENSG00000143947	RPS27A	2	0.852034	0	4.38518e-48	294.8	532.138
ENSG00000164180	TMEM161B	5	0.773046	0	4.39735e-48	2.07465	3.54079
ENSG00000091947	TMEM101	17	0.998032	0	4.72367e-48	8.42322	16.8368
ENSG00000276043	UHRF1	19	-1.06802	0	5.43531e-48	45.7465	21.8141
ENSG00000100221	JOSD1	22	0.60697	0	5.48484e-48	20.748	31.6022
ENSG00000114491	UMPS	3	-0.655095	0	5.55662e-48	14.8692	9.44438
ENSG00000069966	GNB5	15	0.880426	0	5.65331e-48	2.85323	5.25372
ENSG00000101057	MYBL2	20	-0.691375	0	6.61665e-48	106.068	65.6867
ENSG00000133019	CHRM3	1	1.04846	0	6.63832e-48	0.842289	1.74295
ENSG00000171503	ETFDH	4	0.825567	0	6.75158e-48	3.36772	5.97142
ENSG00000257704	INAFM1	19	2.00379	0	6.75158e-48	1.21364	4.85875
ENSG00000184117	NIPSNAP1	22	0.630755	0	6.79161e-48	29.4646	45.6361
ENSG00000170364	SETMAR	3	-0.812992	0	6.81935e-48	7.87801	4.47889
ENSG00000112378	PERP	6	0.806601	0	6.94129e-48	19.973	34.9387
ENSG00000125534	PPDPF	20	1.18501	0	7.06584e-48	12.2238	27.8122
ENSG00000096060	FKBP5	6	-0.739811	0	7.60488e-48	17.3681	10.3978
ENSG00000100284	TOM1	22	1.06858	0	7.88104e-48	1.03453	2.16962
ENSG00000163659	TIPARP	3	0.710539	0	7.89045e-48	12.7212	20.8207
ENSG00000156738	MS4A1	11	3.08696	0	8.51265e-48	0.0535648	0.458247
ENSG00000185340	GAS2L1	22	-1.50848	0	9.81239e-48	2.30334	0.811179
ENSG00000121060	TRIM25	17	-0.644512	0	1.00469e-47	20.482	13.0975
ENSG00000113643	RARS1	5	-0.697692	0	1.03406e-47	44.5373	27.4712
ENSG00000148358	GPR107	9	0.576167	0	1.03453e-47	8.05557	12.0103
ENSG00000197586	ENTPD6	20	-0.701583	0	1.08201e-47	9.50085	5.84972
ENSG00000134489	HRH4	18	2.3336	0	1.08255e-47	0.154588	0.783698
ENSG00000174796	THAP6	4	0.851436	0	1.09248e-47	1.55412	2.80248
ENSG00000188404	SELL	1	-1.65334	0	1.24822e-47	13.4554	4.2752
ENSG00000110881	ASIC1	12	0.969758	0	1.27226e-47	2.60256	5.10148
ENSG00000091542	ALKBH5	17	-0.625826	0	1.27514e-47	46.6033	30.2114
ENSG00000259803	SLC22A31	16	1.79981	0	1.28352e-47	0.442042	1.54383
ENSG00000073282	TP63	3	0.991769	0	1.45926e-47	4.03073	8.01516
ENSG00000068137	PLEKHH3	17	1.88238	0	1.49729e-47	0.28776	1.06461
ENSG00000166128	RAB8B	15	0.81109	0	1.57241e-47	22.4714	39.4283
ENSG00000113739	STC2	5	2.13064	0	1.72813e-47	2.49262	10.9135
ENSG00000069424	KCNAB2	1	-0.924565	0	1.76946e-47	15.4474	8.13713
ENSG00000165480	SKA3	13	-0.838816	0	1.8515e-47	11.1335	6.21014
ENSG00000148229	POLE3	9	-0.664655	0	1.91425e-47	125.794	79.3697
ENSG00000139514	SLC7A1	13	0.752245	0	1.94409e-47	46.9155	79.0245
ENSG00000054654	SYNE2	14	-1.11278	0	2.03344e-47	3.61687	1.67218
ENSG00000125912	NCLN	19	-0.722471	0	2.08947e-47	37.7243	22.8717
ENSG00000177951	BET1L	11	-0.689554	0	2.33583e-47	18.4859	11.4663
ENSG00000087095	NLK	17	0.736429	0	2.50431e-47	8.67263	14.4545
ENSG00000164151	ICE1	5	-0.872738	0	2.58285e-47	8.19763	4.47318
ENSG00000165943	MOAP1	14	0.879306	0	2.59914e-47	5.95593	10.9717
ENSG00000130511	SSBP4	19	-0.856924	0	2.67862e-47	29.3285	16.19
ENSG00000119707	RBM25	14	-0.971322	0	2.93647e-47	15.6594	7.98422
ENSG00000114904	NEK4	3	-0.724418	0	3.14343e-47	11.5119	6.96379
ENSG00000148384	INPP5E	9	-1.04424	0	3.45517e-47	4.83172	2.34451
ENSG00000206053	JPT2	16	-0.566343	0	3.4587e-47	26.2203	17.7071
ENSG00000171621	SPSB1	1	-0.866348	0	3.74599e-47	8.46875	4.65639
ENSG00000070366	SMG6	17	-0.755297	0	4.7904e-47	5.12722	3.03465
ENSG00000155304	HSPA13	21	0.792907	0	4.89806e-47	14.2922	24.7594
ENSG00000125454	SLC25A19	17	-0.759101	0	5.40634e-47	18.9877	11.2204
ENSG00000140396	NCOA2	8	0.901042	0	5.64524e-47	4.25827	7.94972
ENSG00000136709	WDR33	2	-0.835212	0	5.73511e-47	12.8765	7.21744
ENSG00000077549	CAPZB	1	-0.576515	0	5.8208e-47	15.6349	10.486
ENSG00000177954	RPS27	1	0.954224	0	5.86376e-47	483.27	936.374
ENSG00000007314	SCN4A	17	2.39774	0	6.02328e-47	0.0676892	0.355852
ENSG00000164187	LMBRD2	5	0.896469	0	6.16024e-47	1.73521	3.23355
ENSG00000140280	LYSMD2	15	0.798619	0	6.25938e-47	12.4513	21.6796
ENSG00000116741	RGS2	1	1.57352	0	6.29853e-47	0.855497	2.55993
ENSG00000099282	TSPAN15	10	1.29424	0	6.92809e-47	4.31643	10.5986
ENSG00000087088	BAX	19	-0.714295	0	7.69399e-47	26.0558	15.8821
ENSG00000105281	SLC1A5	19	0.783312	0	8.78901e-47	95.0458	163.585
ENSG00000164086	DUSP7	3	-1.15235	0	8.78953e-47	17.0215	7.65693
ENSG00000138380	CARF	2	1.45893	0	1.036e-46	0.306498	0.843188
ENSG00000198492	YTHDF2	1	-0.564107	0	1.08609e-46	38.9253	26.3323
ENSG00000121057	AKAP1	17	-0.779279	0	1.09756e-46	19.2775	11.2298
ENSG00000059728	MXD1	2	0.819941	0	1.20556e-46	4.33965	7.66184
ENSG00000168734	PKIG	20	-0.894863	0	1.30717e-46	12.8098	6.89209
ENSG00000198890	PRMT6	1	-0.765165	0	1.38379e-46	10.8146	6.36938
ENSG00000130787	HIP1R	12	-0.941747	0	1.53584e-46	4.77755	2.48954
ENSG00000273559	CWC25	17	-0.960593	0	1.57357e-46	6.0582	3.11252
ENSG00000157895	C12orf43	12	-0.828454	0	1.73664e-46	4.94614	2.7868
ENSG00000164211	STARD4	5	0.974854	0	1.81747e-46	3.59778	7.06617
ENSG00000037897	METTL1	12	-1.00934	0	1.91282e-46	9.1909	4.5692
ENSG00000145779	TNFAIP8	5	0.845306	0	1.92446e-46	4.16972	7.49018
ENSG00000060069	CTDP1	18	-1.02615	0	2.06894e-46	4.38795	2.15017
ENSG00000168904	LRRC28	15	0.992692	0	2.11874e-46	1.31673	2.6229
ENSG00000128311	TST	22	-1.30839	0	2.32442e-46	4.55145	1.82315
ENSG00000171604	CXXC5	5	-1.11286	0	2.42446e-46	4.04715	1.87275
ENSG00000138796	HADH	4	0.678721	0	2.44671e-46	12.7206	20.3664
ENSG00000197355	UAP1L1	9	-0.889553	0	2.53618e-46	6.41607	3.46902
ENSG00000105171	POP4	19	-0.819547	0	2.54298e-46	13.9456	7.90441
ENSG00000114416	FXR1	3	0.572699	0	2.56236e-46	14.6668	21.8148
ENSG00000100612	DHRS7	14	0.747363	0	2.96817e-46	7.20253	12.0977
ENSG00000142751	GPN2	1	-0.886039	0	3.00545e-46	4.67939	2.53329
ENSG00000124151	NCOA3	20	0.708375	0	3.11534e-46	7.94707	12.9849
ENSG00000158092	NCK1	3	0.842947	0	3.30432e-46	8.69308	15.5986
ENSG00000009954	BAZ1B	7	-0.984933	0	3.3095e-46	43.8346	22.1413
ENSG00000111540	RAB5B	12	0.66055	0	3.31535e-46	7.46207	11.7996
ENSG00000107679	PLEKHA1	10	0.664801	0	3.49966e-46	1.23112	1.95221
ENSG00000120948	TARDBP	1	-0.600763	0	3.57496e-46	27.3992	18.0743
ENSG00000119787	ATL2	2	0.636322	0	3.70611e-46	18.483	28.7352
ENSG00000154640	BTG3	21	0.880357	0	3.83249e-46	6.30566	11.6106
ENSG00000215717	TMEM167B	1	0.671693	0	3.86574e-46	9.47872	15.1072
ENSG00000176953	NFATC2IP	16	-0.735732	0	4.44179e-46	9.37034	5.62216
ENSG00000138668	HNRNPD	4	-0.698966	0	4.56297e-46	60.2345	37.1038
ENSG00000004468	CD38	4	-1.43383	0	4.84878e-46	1.15209	0.427667
ENSG00000176974	SHMT1	17	-0.64102	0	4.93152e-46	15.5443	9.96897
ENSG00000100453	GZMB	14	-4.1815	0	4.9641e-46	2.39757	0.129968
ENSG00000226479	TMEM185B	2	-0.641819	0	5.14571e-46	15.3057	9.81336
ENSG00000113360	DROSHA	5	-0.716795	0	6.64482e-46	9.80386	5.96506
ENSG00000198918	RPL39	X	0.914758	0	6.72233e-46	278.373	524.814
ENSG00000238227	TMEM250	9	-0.64864	0	6.84271e-46	31.289	19.9682
ENSG00000160961	ZNF333	19	1.2174	0	6.96121e-46	0.310295	0.722036
ENSG00000228672	PROB1	5	-1.05965	0	7.10754e-46	2.91454	1.4011
ENSG00000165029	ABCA1	9	-3.76616	0	7.35566e-46	0.148426	0.0110162
ENSG00000037042	TUBG2	17	-1.02755	0	7.39597e-46	4.64084	2.27281
ENSG00000139718	SETD1B	12	-1.24334	0	7.50443e-46	5.53075	2.33578
ENSG00000136824	SMC2	9	-0.791283	0	7.63356e-46	29.6884	17.1479
ENSG00000205476	CCDC85C	14	-0.818591	0	8.25663e-46	2.91308	1.6502
ENSG00000114861	FOXP1	3	0.832927	0	8.27516e-46	0.627612	1.11768
ENSG00000120889	TNFRSF10B	8	1.09408	0	8.58441e-46	6.3048	13.4591
ENSG00000104853	CLPTM1	19	-0.627848	0	8.81522e-46	21.0647	13.6318
ENSG00000075336	TIMM21	18	-0.814553	0	9.26817e-46	4.35469	2.4781
ENSG00000204628	RACK1	5	0.905506	0	9.26895e-46	270.695	507.074
ENSG00000212123	PRR22	19	-2.52968	0	9.546e-46	2.4872	0.434684
ENSG00000120832	MTERF2	12	1.5172	0	9.95445e-46	0.550695	1.57251
ENSG00000138326	RPS24	10	0.814536	0	1.0242e-45	93.8461	165.055
ENSG00000102780	DGKH	13	1.41443	0	1.13802e-45	0.253326	0.674287
ENSG00000163602	RYBP	3	0.599286	0	1.15952e-45	12.4422	18.8475
ENSG00000095209	TMEM38B	9	0.79779	0	1.31252e-45	9.04668	15.7362
ENSG00000101350	KIF3B	20	-0.973418	0	1.32452e-45	5.66549	2.87854
ENSG00000141543	EIF4A3	17	-0.630345	0	1.42835e-45	44.0853	28.4867
ENSG00000089006	SNX5	20	0.606323	0	1.53211e-45	40.0508	60.9789
ENSG00000108175	ZMIZ1	10	-0.991575	0	1.6632e-45	11.2664	5.66452
ENSG00000128626	MRPS12	19	-0.745152	0	1.86795e-45	47.5313	28.3821
ENSG00000156482	RPL30	8	0.850486	0	2.13564e-45	161.942	292.007
ENSG00000107719	PALD1	10	-0.812359	0	2.20835e-45	15.5908	8.87507
ENSG00000111897	SERINC1	6	0.741565	0	2.21708e-45	56.1126	93.8221
ENSG00000152904	GGPS1	1	0.902502	0	2.41279e-45	4.46587	8.34238
ENSG00000146457	WTAP	6	-0.620746	0	2.72085e-45	33.294	21.6554
ENSG00000100055	CYTH4	22	-0.898639	0	2.73029e-45	4.3824	2.3525
ENSG00000110013	SIAE	11	1.48057	0	2.8631e-45	0.331589	0.925739
ENSG00000165678	GHITM	10	0.702137	0	3.02833e-45	105.495	171.648
ENSG00000175054	ATR	3	-0.688098	0	3.05677e-45	3.09532	1.92082
ENSG00000131467	PSME3	17	-0.58991	0	3.2219e-45	99.6445	66.2065
ENSG00000120438	TCP1	6	-0.646598	0	3.33434e-45	292.352	186.758
ENSG00000070423	RNF126	19	-0.67252	0	3.45092e-45	27.5341	17.2722
ENSG00000100941	PNN	14	-0.775423	0	3.47769e-45	37.1802	21.7164
ENSG00000081760	AACS	12	0.660532	0	3.60155e-45	2.14568	3.39317
ENSG00000196787	H2AC11	6	1.8491	0	4.33995e-45	0.464527	1.68229
ENSG00000167384	ZNF180	19	-0.96485	0	4.58751e-45	3.22015	1.65029
ENSG00000129351	ILF3	19	-0.650526	0	4.68957e-45	48.6871	31.0142
ENSG00000092841	MYL6	12	-0.732109	0	4.80881e-45	39.1765	23.5929
ENSG00000139323	POC1B	12	0.823202	0	4.85231e-45	5.33073	9.43339
ENSG00000171298	GAA	17	1.16416	0	4.8693e-45	1.42374	3.19447
ENSG00000167703	SLC43A2	17	-1.5543	0	5.01456e-45	0.638382	0.219036
ENSG00000148773	MKI67	10	-2.15609	0	5.12891e-45	29.83	6.69133
ENSG00000069667	RORA	15	1.15136	0	5.37097e-45	0.391309	0.868695
ENSG00000080298	RFX3	9	0.819952	0	5.73062e-45	1.27295	2.24746
ENSG00000132932	ATP8A2	13	0.810443	0	6.10325e-45	1.98095	3.4759
ENSG00000145860	RNF145	5	0.611514	0	6.44977e-45	24.3765	37.2495
ENSG00000185504	FAAP100	17	-0.801479	0	6.47316e-45	7.52049	4.31814
ENSG00000126705	AHDC1	1	-1.28619	0	6.84688e-45	3.2381	1.32688
ENSG00000139233	LLPH	12	-0.941937	0	7.03683e-45	3.96733	2.06039
ENSG00000038358	EDC4	16	-0.740424	0	7.06412e-45	17.116	10.2493
ENSG00000177542	SLC25A22	11	-0.891205	0	7.09028e-45	10.7012	5.77075
ENSG00000198736	MSRB1	16	-1.12042	0	7.2915e-45	5.06787	2.34218
ENSG00000167995	BEST1	11	2.86975	0	7.38974e-45	0.0374223	0.270826
ENSG00000138081	FBXO11	2	0.605777	0	9.7283e-45	9.0309	13.7396
ENSG00000165030	NFIL3	9	1.0499	0	1.02122e-44	3.17058	6.57669
ENSG00000121579	NAA50	3	-0.585524	0	1.32533e-44	76.0144	50.6569
ENSG00000136830	NIBAN2	9	-1.00302	0	1.40009e-44	4.11665	2.05906
ENSG00000146109	ABT1	6	-0.60608	0	1.61636e-44	29.812	19.5955
ENSG00000179454	KLHL28	14	0.76096	0	1.74365e-44	2.19357	3.71252
ENSG00000169894	MUC3A	7	2.73025	0	1.76976e-44	0.0544549	0.361958
ENSG00000173559	NABP1	2	0.648373	0	1.85523e-44	3.20395	5.02384
ENSG00000077150	NFKB2	10	0.75011	0	2.01159e-44	49.4706	83.2095
ENSG00000166444	DENND2B	11	1.83617	0	2.0602e-44	0.117575	0.420763
ENSG00000143727	ACP1	2	0.6249	0	2.17675e-44	46.3646	71.5074
ENSG00000097021	ACOT7	1	-0.658526	0	2.37376e-44	44.0855	27.9382
ENSG00000173226	IQCB1	3	0.770654	0	2.41119e-44	12.5065	21.3399
ENSG00000171033	PKIA	8	0.825838	0	2.51059e-44	3.1949	5.65625
ENSG00000163866	SMIM12	1	-0.697071	0	2.56355e-44	5.99308	3.69803
ENSG00000165716	DIPK1B	9	1.82972	0	2.67807e-44	0.341749	1.22455
ENSG00000169230	PRELID1	5	-0.569405	0	2.69024e-44	141.562	95.4065
ENSG00000151779	NBAS	2	0.752482	0	2.90208e-44	10.3346	17.4141
ENSG00000178921	PFAS	17	-0.690363	0	3.13162e-44	39.594	24.5436
ENSG00000198130	HIBCH	2	-1.05062	0	3.21617e-44	2.37678	1.1474
ENSG00000184903	IMMP2L	7	0.962871	0	3.54487e-44	3.21882	6.28167
ENSG00000127528	KLF2	19	2.33613	0	3.58801e-44	5.27213	26.63
ENSG00000163320	CGGBP1	3	0.653202	0	3.73442e-44	32.4746	51.0745
ENSG00000091490	SEL1L3	4	0.614045	0	3.78336e-44	11.0769	16.9548
ENSG00000123600	METTL8	2	-0.948563	0	4.0766e-44	3.18728	1.65287
ENSG00000145050	MANF	3	-0.716191	0	4.08953e-44	56.9191	34.6479
ENSG00000116771	AGMAT	1	-0.902934	0	4.35978e-44	7.36292	3.93725
ENSG00000163528	CHCHD4	3	-0.630505	0	4.3667e-44	34.215	22.0839
ENSG00000153044	CENPH	5	0.679331	0	4.41674e-44	15.9787	25.5832
ENSG00000179144	GIMAP7	7	-2.25392	0	4.58023e-44	3.93187	0.824946
ENSG00000173272	MZT2A	2	0.670587	0	4.77205e-44	28.2937	45.0429
ENSG00000168887	C2orf68	2	0.641845	0	4.8375e-44	10.2227	15.9519
ENSG00000040275	SPDL1	5	-0.694329	0	4.99679e-44	9.01965	5.56806
ENSG00000180228	PRKRA	2	0.787119	0	5.14271e-44	14.032	24.2192
ENSG00000081320	STK17B	2	0.781131	0	5.27656e-44	15.5463	26.7186
ENSG00000151917	BEND6	6	2.0165	0	5.44869e-44	0.49359	1.99521
ENSG00000107949	BCCIP	10	-0.638537	0	5.70465e-44	28.0237	17.999
ENSG00000167984	NLRC3	16	-0.885937	0	5.8415e-44	4.20687	2.2735
ENSG00000103187	COTL1	16	-0.645328	0	5.94906e-44	169.045	108.083
ENSG00000135521	LTV1	6	-0.744311	0	6.05994e-44	44.1301	26.3469
ENSG00000157379	DHRS1	14	1.27604	0	6.17316e-44	0.60389	1.46571
ENSG00000131373	HACL1	3	0.832596	0	6.39871e-44	12.1912	21.7221
ENSG00000122257	RBBP6	16	-1.43888	0	7.47618e-44	10.4063	3.83579
ENSG00000135932	CAB39	2	-0.65109	0	7.54224e-44	38.5175	24.5196
ENSG00000133858	ZFC3H1	12	1.05447	0	7.55243e-44	1.8923	3.92679
ENSG00000134594	RAB33A	X	0.834046	0	9.40244e-44	19.0597	33.9516
ENSG00000133703	KRAS	12	0.879407	0	9.40244e-44	3.88757	7.15098
ENSG00000116649	SRM	1	-0.694854	0	9.40244e-44	153.892	95.0799
ENSG00000155463	OXA1L	14	0.674405	0	9.87694e-44	30.9892	49.4612
ENSG00000157184	CPT2	1	-0.746148	0	9.91706e-44	2.883	1.71966
ENSG00000151014	NOCT	4	-1.04976	0	1.00244e-43	9.8384	4.74891
ENSG00000109606	DHX15	4	-0.654057	0	1.0249e-43	54.1791	34.4335
ENSG00000129250	KIF1C	17	-1.06593	0	1.09525e-43	7.77755	3.71206
ENSG00000145391	SETD7	4	0.709869	0	1.09663e-43	8.5879	14.0469
ENSG00000112081	SRSF3	6	-0.635917	0	1.09896e-43	80.3512	51.7126
ENSG00000155393	HEATR3	16	-0.796126	0	1.26386e-43	5.52309	3.17434
ENSG00000144713	RPL32	3	0.802192	0	1.27824e-43	288.855	503.697
ENSG00000062598	ELMO2	20	0.674817	0	1.31797e-43	5.38697	8.60265
ENSG00000134851	TMEM165	4	-0.990585	0	1.32601e-43	5.15564	2.59418
ENSG00000104852	SNRNP70	19	-0.53672	0	1.43564e-43	53.4825	36.8704
ENSG00000070961	ATP2B1	12	0.997881	0	1.47854e-43	8.801	17.576
ENSG00000106443	PHF14	7	-0.650154	0	1.49377e-43	6.9904	4.45531
ENSG00000140943	MBTPS1	16	-0.656888	0	1.57594e-43	12.6252	8.01204
ENSG00000109919	MTCH2	11	-0.656871	0	1.60463e-43	53.1004	33.6791
ENSG00000128585	MKLN1	7	0.713113	0	1.60778e-43	8.88082	14.5569
ENSG00000070614	NDST1	5	-0.975617	0	1.69895e-43	2.13985	1.08639
ENSG00000114315	HES1	3	-1.7508	0	1.89105e-43	6.38237	1.89096
ENSG00000175305	CCNE2	8	-0.815248	0	1.90837e-43	9.16725	5.20187
ENSG00000135596	MICAL1	6	0.722078	0	2.01196e-43	5.09967	8.41358
ENSG00000099290	WASHC2A	10	-0.857192	0	2.07441e-43	12.813	7.06582
ENSG00000011376	LARS2	3	-0.572489	0	2.19675e-43	8.44322	5.67865
ENSG00000186174	BCL9L	11	-1.02616	0	2.57403e-43	2.30693	1.13184
ENSG00000180488	MIGA1	1	0.86211	0	3.21168e-43	0.89791	1.63152
ENSG00000147168	IL2RG	X	0.732613	0	3.36107e-43	49.2406	81.8318
ENSG00000144118	RALB	2	0.703754	0	3.51855e-43	9.17672	14.9433
ENSG00000244405	ETV5	3	1.46987	0	3.56667e-43	0.325173	0.902087
ENSG00000168216	LMBRD1	6	0.810914	0	3.60055e-43	3.47784	6.10279
ENSG00000153814	JAZF1	7	0.874903	0	3.68108e-43	4.13409	7.5786
ENSG00000167969	ECI1	16	1.17318	0	3.76967e-43	4.56549	10.3005
ENSG00000112306	RPS12	6	0.859705	0	3.95949e-43	2022.53	3670.27
ENSG00000105854	PON2	7	-0.819054	0	4.10888e-43	5.3934	3.05393
ENSG00000164830	OXR1	8	0.662596	0	4.14415e-43	3.82557	6.05112
ENSG00000134815	DHX34	19	-0.914554	0	4.84689e-43	5.74489	3.04733
ENSG00000071794	HLTF	3	0.557536	0	5.1604e-43	20.969	30.8521
ENSG00000180574	EIF2S3B	12	0.979799	0	5.36532e-43	5.45642	10.7776
ENSG00000149273	RPS3	11	0.836588	0	5.51247e-43	418.229	746.892
ENSG00000103018	CYB5B	16	-0.677847	0	5.57077e-43	52.5646	32.8598
ENSG00000184207	PGP	16	-0.92973	0	5.8996e-43	6.35871	3.33499
ENSG00000182899	RPL35A	3	0.767531	0	5.8996e-43	244.931	416.968
ENSG00000065000	AP3D1	19	-0.914451	0	6.10304e-43	21.2079	11.2496
ENSG00000241553	ARPC4	3	-0.821444	0	7.04399e-43	26.4795	14.9924
ENSG00000102858	MGRN1	16	-0.776418	0	7.70432e-43	9.1748	5.35584
ENSG00000215301	DDX3X	X	-0.538638	0	8.28914e-43	40.0821	27.5931
ENSG00000104774	MAN2B1	19	0.832257	0	8.40469e-43	3.615	6.44443
ENSG00000166689	PLEKHA7	11	1.18308	0	8.42355e-43	0.963696	2.18705
ENSG00000184675	AMER1	X	-0.782957	0	8.61868e-43	5.53389	3.21842
ENSG00000146802	TMEM168	7	0.672346	0	9.19272e-43	3.11586	4.96742
ENSG00000137076	TLN1	9	-0.930258	0	1.05196e-42	38.0816	19.9809
ENSG00000148672	GLUD1	10	0.621081	0	1.17776e-42	71.6979	110.284
ENSG00000175866	BAIAP2	17	1.03734	0	1.19824e-42	0.53812	1.10646
ENSG00000149577	SIDT2	11	0.886633	0	1.19824e-42	0.998163	1.84469
ENSG00000101082	SLA2	20	-1.10449	0	1.19824e-42	7.73449	3.6013
ENSG00000162032	SPSB3	16	1.03978	0	1.31363e-42	2.3895	4.92069
ENSG00000111907	TPD52L1	6	2.78369	0	1.31628e-42	0.0365072	0.25472
ENSG00000169499	PLEKHA2	8	-0.832348	0	1.34725e-42	20.5645	11.5475
ENSG00000155085	AK9	6	1.39861	0	1.44186e-42	0.288086	0.763113
ENSG00000280789	PAGR1	16	-0.693237	0	1.48912e-42	9.0575	5.60388
ENSG00000064961	HMG20B	19	0.623016	0	1.55808e-42	11.0123	16.9676
ENSG00000233927	RPS28	19	0.724238	0	1.58551e-42	161.818	267.341
ENSG00000145882	PCYOX1L	5	0.772796	0	1.84437e-42	2.31337	3.95364
ENSG00000116698	SMG7	1	-0.670083	0	2.14426e-42	17.7414	11.1489
ENSG00000163565	IFI16	1	-0.688506	0	2.26189e-42	38.1285	23.6525
ENSG00000099331	MYO9B	19	-1.47674	0	2.2848e-42	7.20348	2.5854
ENSG00000146540	C7orf50	7	-0.933781	0	2.36157e-42	4.60413	2.40144
ENSG00000105723	GSK3A	19	-0.719414	0	2.42846e-42	18.5714	11.2811
ENSG00000110700	RPS13	11	0.794515	0	2.58232e-42	298.62	517.969
ENSG00000197461	PDGFA	7	3.52998	0	2.80924e-42	0.042568	0.496594
ENSG00000170442	KRT86	12	1.58577	0	3.02037e-42	5.39651	16.2044
ENSG00000158941	CCAR2	8	-0.620999	0	3.11283e-42	29.8357	19.4023
ENSG00000196453	ZNF777	7	-0.935555	0	3.36128e-42	14.9709	7.8261
ENSG00000121380	BCL2L14	12	-1.02247	0	3.83181e-42	2.57291	1.26796
ENSG00000187193	MT1X	16	-1.50484	0	4.32905e-42	3.03974	1.06816
ENSG00000071655	MBD3	19	-0.821938	0	4.45097e-42	9.89117	5.5949
ENSG00000173457	PPP1R14B	11	-0.619981	0	4.53112e-42	104.13	67.7571
ENSG00000204209	DAXX	6	-0.890656	0	4.62443e-42	5.4758	2.95105
ENSG00000173273	TNKS	8	0.801501	0	4.69411e-42	3.25831	5.68033
ENSG00000146192	FGD2	6	-0.989572	0	4.85009e-42	1.4559	0.732821
ENSG00000159788	RGS12	4	1.54018	0	4.87221e-42	0.215572	0.626109
ENSG00000148175	STOM	9	0.570211	0	5.05748e-42	39.9121	59.2709
ENSG00000152147	GEMIN6	2	-0.698417	0	5.29636e-42	11.199	6.90346
ENSG00000167657	DAPK3	19	-0.645286	0	6.53585e-42	14.0465	8.98325
ENSG00000137193	PIM1	6	-0.818707	0	6.53871e-42	82.557	46.8046
ENSG00000198270	TMEM116	12	1.16972	0	7.0664e-42	0.88396	1.98922
ENSG00000258947	TUBB3	16	-2.03736	0	7.23944e-42	0.684332	0.165626
ENSG00000090273	NUDC	1	-0.628337	0	7.63427e-42	121.975	78.9039
ENSG00000197756	RPL37A	2	0.713749	0	7.78264e-42	430.95	706.789
ENSG00000179262	RAD23A	19	0.654642	0	8.20634e-42	53.1868	83.7345
ENSG00000178950	GAK	4	-0.68655	0	8.30752e-42	6.84313	4.25417
ENSG00000117266	CDK18	1	1.118	0	8.32708e-42	4.13084	8.96739
ENSG00000123836	PFKFB2	1	0.873044	0	8.3554e-42	1.0636	1.9506
ENSG00000123213	NLN	5	-0.620587	0	8.61857e-42	14.4301	9.38715
ENSG00000170606	HSPA4	5	-0.582346	0	8.64289e-42	76.5345	51.1181
ENSG00000166189	HPS6	10	-0.770951	0	9.30627e-42	13.2086	7.74516
ENSG00000198885	ITPRIPL1	2	-0.691632	0	9.36359e-42	13.7008	8.4851
ENSG00000186834	HEXIM1	17	-0.847537	0	9.57981e-42	14.4632	8.04274
ENSG00000135966	TGFBRAP1	2	-0.606068	0	1.21077e-41	17.1343	11.2542
ENSG00000196408	NOXO1	16	3.34015	0	1.25864e-41	0.112886	1.16157
ENSG00000156675	RAB11FIP1	8	-0.708678	0	1.26348e-41	15.6455	9.57048
ENSG00000186854	TRABD2A	2	-0.713492	0	1.32619e-41	3.58082	2.18149
ENSG00000170445	HARS1	5	-0.618322	0	1.42164e-41	14.8916	9.70471
ENSG00000125449	ARMC7	17	-0.8709	0	1.44465e-41	5.85482	3.1951
ENSG00000109321	AREG	4	6.98235	0	1.45379e-41	0.00356357	0.620109
ENSG00000059758	CDK17	12	0.691595	0	1.46179e-41	6.08862	9.83388
ENSG00000108826	MRPL27	17	-0.827311	0	1.58635e-41	18.7976	10.6089
ENSG00000140650	PMM2	16	-0.77463	0	1.7707e-41	4.72227	2.76546
ENSG00000146067	FAM193B	5	-1.28692	0	1.79061e-41	1.57032	0.646082
ENSG00000170421	KRT8	12	-1.74447	0	2.10634e-41	0.582641	0.171915
ENSG00000169762	TAPT1	4	0.77072	0	2.1881e-41	3.69152	6.29875
ENSG00000138092	CENPO	2	-0.65104	0	2.40008e-41	14.0193	8.93224
ENSG00000135241	PNPLA8	7	0.723531	0	2.68931e-41	3.95134	6.52271
ENSG00000127616	SMARCA4	19	-0.912339	0	2.70098e-41	16.1438	8.57532
ENSG00000224420	ADM5	19	-1.79586	0	2.80806e-41	2.09299	0.602628
ENSG00000163376	KBTBD8	3	-0.798806	0	3.00485e-41	6.89484	3.96767
ENSG00000171574	ZNF584	19	-0.958521	0	3.35871e-41	6.1109	3.14875
ENSG00000076554	TPD52	8	0.878121	0	3.39223e-41	6.80188	12.4977
ENSG00000137265	IRF4	6	1.57793	0	3.52021e-41	0.333879	0.997227
ENSG00000100345	MYH9	22	-0.953953	0	3.60835e-41	91.3894	47.172
ENSG00000090104	RGS1	1	1.1388	0	3.87616e-41	9.51885	20.9584
ENSG00000100749	VRK1	14	0.615012	0	4.286e-41	52.2956	80.1101
ENSG00000135297	MTO1	6	0.64391	0	4.38699e-41	4.65276	7.27256
ENSG00000186314	PRELID2	5	0.864699	0	4.40661e-41	1.55696	2.83992
ENSG00000064270	ATP2C2	16	1.80068	0	4.42151e-41	0.136364	0.478377
ENSG00000109971	HSPA8	11	-0.826367	0	4.51856e-41	630.951	355.834
ENSG00000140983	RHOT2	16	-0.778566	0	4.71759e-41	6.30211	3.67895
ENSG00000140199	SLC12A6	15	1.02306	0	5.16072e-41	1.53095	3.10811
ENSG00000178951	ZBTB7A	19	-0.806559	0	5.25206e-41	11.1989	6.39944
ENSG00000084754	HADHA	2	0.579942	0	5.41201e-41	127.053	189.927
ENSG00000124588	NQO2	6	-1.37105	0	5.63537e-41	0.540795	0.211064
ENSG00000198000	NOL8	9	-0.889368	0	5.80909e-41	12.967	6.99626
ENSG00000122783	CYREN	7	-0.682069	0	6.3017e-41	9.46667	5.89436
ENSG00000112561	TFEB	6	1.67138	0	6.58616e-41	0.342338	1.09317
ENSG00000113569	NUP155	5	-0.764968	0	6.61614e-41	12.0533	7.09103
ENSG00000113645	WWC1	5	-1.00926	0	7.28513e-41	5.40977	2.6852
ENSG00000160791	CCR5	3	-4.74138	0	7.42491e-41	0.325747	0.0107658
ENSG00000184545	DUSP8	11	1.50584	0	7.45721e-41	0.382269	1.08538
ENSG00000070814	TCOF1	5	-1.97393	0	7.79811e-41	17.5794	4.47319
ENSG00000154642	C21orf91	21	1.00267	0	7.90867e-41	11.5439	23.1293
ENSG00000165140	FBP1	9	1.70231	0	8.56883e-41	0.659535	2.14689
ENSG00000023330	ALAS1	3	0.58083	0	8.80609e-41	39.4124	58.9553
ENSG00000166575	TMEM135	11	0.841157	0	8.94994e-41	3.49388	6.25948
ENSG00000109046	WSB1	17	-0.821405	0	9.31895e-41	6.30791	3.56894
ENSG00000155090	KLF10	8	-1.34118	0	9.85039e-41	5.25126	2.0724
ENSG00000107798	LIPA	10	0.609524	0	9.90596e-41	13.7749	21.0196
ENSG00000070444	MNT	17	-0.962236	0	1.07677e-40	6.86094	3.52027
ENSG00000120802	TMPO	12	-0.565437	0	1.12982e-40	57.6525	38.9555
ENSG00000167716	WDR81	17	-1.02145	0	1.14517e-40	2.09779	1.03309
ENSG00000163682	RPL9	4	0.884485	0	1.16734e-40	179.954	332.221
ENSG00000112182	BACH2	6	0.609306	0	1.20393e-40	6.50225	9.91945
ENSG00000004455	AK2	1	-0.512914	0	1.2833e-40	59.7119	41.8494
ENSG00000119777	TMEM214	2	-0.587089	0	1.29603e-40	26.9325	17.9319
ENSG00000125734	GPR108	19	0.831065	0	1.31046e-40	9.85196	17.531
ENSG00000163161	ERCC3	2	-0.638899	0	1.37451e-40	17.3448	11.1405
ENSG00000166813	KIF7	15	-1.71977	0	1.38647e-40	0.796511	0.243302
ENSG00000168040	FADD	11	-0.609315	0	1.43054e-40	30.8391	20.2155
ENSG00000108639	SYNGR2	17	0.791166	0	1.44203e-40	69.6405	120.521
ENSG00000124334	IL9R	X	-0.942611	0	1.7676e-40	34.3763	17.8849
ENSG00000154222	CC2D1B	1	-0.933191	0	1.91556e-40	2.7349	1.42764
ENSG00000162944	RFTN2	2	2.77267	0	1.94524e-40	0.0552168	0.381505
ENSG00000087191	PSMC5	17	-0.537726	0	1.95538e-40	48.9377	33.7143
ENSG00000164758	MED30	8	0.823878	0	1.95626e-40	14.3064	25.3359
ENSG00000139218	SCAF11	12	-0.797133	0	2.18451e-40	7.89064	4.53757
ENSG00000162692	VCAM1	1	0.900991	0	2.22187e-40	1.83208	3.42564
ENSG00000135316	SYNCRIP	6	-0.694214	0	2.23236e-40	74.194	45.8516
ENSG00000130957	FBP2	9	1.99211	0	2.58748e-40	0.681218	2.71766
ENSG00000244045	TMEM199	17	-0.754584	0	2.86262e-40	5.72345	3.3969
ENSG00000254901	BORCS8	19	-1.90786	0	2.95606e-40	0.710007	0.191526
ENSG00000149182	ARFGAP2	11	-0.675308	0	3.14798e-40	14.7239	9.22344
ENSG00000111530	CAND1	12	-0.639716	0	3.27471e-40	25.9881	16.6819
ENSG00000198189	HSD17B11	4	0.795328	0	3.2831e-40	19.0233	33.0301
ENSG00000101474	APMAP	20	0.643359	0	3.47253e-40	53.7493	83.9775
ENSG00000012174	MBTPS2	X	0.604491	0	3.6091e-40	5.19734	7.90359
ENSG00000023902	PLEKHO1	1	-1.07222	0	3.80902e-40	5.408	2.57348
ENSG00000113263	ITK	5	0.92278	0	3.97705e-40	15.7194	29.8006
ENSG00000128228	SDF2L1	22	-0.92789	0	3.97955e-40	20.4084	10.732
ENSG00000021300	PLEKHB1	11	0.679078	0	4.37739e-40	5.21892	8.35801
ENSG00000105245	NUMBL	19	-1.09254	0	4.57717e-40	3.49119	1.63967
ENSG00000132744	ACY3	11	-1.27369	0	4.75859e-40	6.46757	2.67403
ENSG00000173193	PARP14	3	-0.605884	0	5.16025e-40	10.3408	6.79289
ENSG00000185963	BICD2	9	-1.05644	0	5.26215e-40	8.15529	3.91558
ENSG00000119950	MXI1	10	0.779217	0	5.81208e-40	5.43617	9.32285
ENSG00000116791	CRYZ	1	-1.99292	0	5.83138e-40	2.16146	0.545666
ENSG00000181035	SLC25A42	19	0.996757	0	6.1846e-40	1.6981	3.38999
ENSG00000104763	ASAH1	8	0.612842	0	6.2809e-40	4.22547	6.46257
ENSG00000205808	PLPP6	9	0.973042	0	6.33073e-40	2.95442	5.79795
ENSG00000237765	FAM200B	4	1.1629	0	6.67788e-40	1.39864	3.13145
ENSG00000240694	PNMA2	8	0.758091	0	7.12276e-40	5.24162	8.87122
ENSG00000182400	TRAPPC6B	14	0.780464	0	7.66602e-40	2.6176	4.48897
ENSG00000170915	PAQR8	6	0.656069	0	8.1086e-40	28.1252	44.3203
ENSG00000137815	RTF1	15	-0.749877	0	8.18564e-40	16.3887	9.73726
ENSG00000197037	ZSCAN25	7	-0.66916	0	8.60663e-40	7.09976	4.46385
ENSG00000109787	KLF3	4	1.27354	0	8.67118e-40	1.11804	2.70732
ENSG00000067560	RHOA	3	0.679344	0	1.00443e-39	343.948	550.821
ENSG00000105755	ETHE1	19	0.808511	0	1.0789e-39	11.3713	19.9368
ENSG00000169032	MAP2K1	15	0.757451	0	1.10519e-39	42.716	72.2137
ENSG00000189334	S100A14	1	1.04904	0	1.15872e-39	21.4631	44.4429
ENSG00000099995	SF3A1	22	-0.540583	0	1.21289e-39	43.2862	29.7554
ENSG00000205268	PDE7A	8	0.554935	0	1.34697e-39	13.3434	19.605
ENSG00000130382	MLLT1	19	-0.823215	0	1.42806e-39	35.2226	19.902
ENSG00000243335	KCTD7	7	1.3199	0	1.62092e-39	0.310172	0.776115
ENSG00000125124	BBS2	16	0.766857	0	1.62647e-39	2.52833	4.30716
ENSG00000095370	SH2D3C	9	0.743182	0	1.66454e-39	4.91647	8.23246
ENSG00000156697	UTP14A	X	-0.798798	0	1.71968e-39	18.6314	10.7008
ENSG00000120008	WDR11	10	0.720293	0	1.75272e-39	4.05537	6.6836
ENSG00000166946	CCNDBP1	15	0.999147	0	1.95357e-39	4.03351	8.06572
ENSG00000168890	TMEM150A	2	-1.10575	0	1.97997e-39	3.68085	1.70692
ENSG00000188976	NOC2L	1	-0.610579	0	2.4092e-39	41.6069	27.2486
ENSG00000157870	PRXL2B	1	-1.06757	0	2.42493e-39	5.71899	2.73074
ENSG00000073756	PTGS2	1	1.31741	0	2.54551e-39	1.92686	4.8
ENSG00000111684	LPCAT3	12	-0.684611	0	2.6155e-39	7.05759	4.38652
ENSG00000157978	LDLRAP1	1	-0.899804	0	2.68628e-39	4.42867	2.37165
ENSG00000180185	FAHD1	16	-1.0051	0	2.75497e-39	4.62814	2.29894
ENSG00000060491	OGFR	20	-0.770747	0	3.08955e-39	14.5519	8.5273
ENSG00000187098	MITF	3	-0.896638	0	3.39906e-39	2.78467	1.49054
ENSG00000116127	ALMS1	2	-1.08235	0	3.42302e-39	3.65435	1.72342
ENSG00000136628	EPRS1	1	0.520985	0	3.5504e-39	57.2995	82.2211
ENSG00000171476	HOPX	4	2.824	0	3.70869e-39	0.0314771	0.224638
ENSG00000118816	CCNI	4	0.527031	0	4.60501e-39	56.1433	80.9105
ENSG00000180198	RCC1	1	-0.684402	0	4.77065e-39	50.0882	31.1805
ENSG00000198963	RORB	9	1.95524	0	4.90536e-39	0.0925946	0.358478
ENSG00000144655	CSRNP1	3	0.868249	0	5.1736e-39	6.90133	12.6075
ENSG00000151461	UPF2	10	-1.17863	0	5.20219e-39	11.563	5.10279
ENSG00000149930	TAOK2	16	-1.15986	0	6.06454e-39	6.04476	2.70353
ENSG00000103507	BCKDK	16	-0.584375	0	6.11057e-39	17.0058	11.3415
ENSG00000167264	DUS2	16	-0.678581	0	6.57662e-39	7.04089	4.40308
ENSG00000105447	GRWD1	19	-0.69926	0	6.96967e-39	23.5274	14.5006
ENSG00000163728	TTC14	3	-0.780813	0	7.99781e-39	3.12533	1.81843
ENSG00000136271	DDX56	7	-0.665354	0	8.19099e-39	50.4244	31.7985
ENSG00000176208	ATAD5	17	-1.38394	0	8.34092e-39	5.6772	2.1717
ENSG00000113088	GZMK	5	2.27716	0	8.60233e-39	0.304837	1.47412
ENSG00000177302	TOP3A	17	-0.723909	0	9.11254e-39	12.444	7.53414
ENSG00000033170	FUT8	14	-0.634655	0	9.14716e-39	14.3397	9.23763
ENSG00000149932	TMEM219	16	0.770232	0	9.20171e-39	13.0835	22.3273
ENSG00000181577	C6orf223	6	1.3174	0	9.25671e-39	17.9908	44.8354
ENSG00000011009	LYPLA2	1	-0.690315	0	9.76118e-39	31.226	19.3633
ENSG00000100583	SAMD15	14	-2.90721	0	9.99975e-39	0.69725	0.0921522
ENSG00000214022	REPIN1	7	-0.69963	0	1.05699e-38	23.598	14.5313
ENSG00000129116	PALLD	4	0.64858	0	1.11184e-38	8.34878	13.0837
ENSG00000116717	GADD45A	1	1.10497	0	1.12135e-38	2.99012	6.44324
ENSG00000184640	SEPTIN9	17	-0.544397	0	1.17392e-38	40.9981	28.113
ENSG00000179941	BBS10	12	0.798506	0	1.18809e-38	3.12349	5.43161
ENSG00000167323	STIM1	11	0.558705	0	1.21747e-38	15.472	22.79
ENSG00000105819	PMPCB	7	0.610789	0	1.28607e-38	20.2027	30.8578
ENSG00000101361	NOP56	20	-0.889939	0	1.3324e-38	88.7318	47.8838
ENSG00000145592	RPL37	5	0.73478	0	1.43139e-38	71.6285	119.203
ENSG00000163421	PROK2	3	2.03772	0	1.53076e-38	0.672097	2.77764
ENSG00000135473	PAN2	12	0.94594	0	1.53479e-38	1.22681	2.36772
ENSG00000095261	PSMD5	9	-0.609546	0	1.75255e-38	23.8592	15.6389
ENSG00000174010	KLHL15	X	0.783875	0	1.75481e-38	3.74931	6.45714
ENSG00000198720	ANKRD13B	17	-0.874101	0	1.77265e-38	7.70359	4.20136
ENSG00000153132	CLGN	4	1.03244	0	2.04972e-38	4.57183	9.34284
ENSG00000182150	ERCC6L2	9	-0.909258	0	2.08433e-38	2.19953	1.16926
ENSG00000100316	RPL3	22	0.693713	0	2.12506e-38	413.705	669.153
ENSG00000116793	PHTF1	1	-0.738783	0	2.16163e-38	3.15759	1.88928
ENSG00000077585	GPR137B	1	0.714802	0	2.17304e-38	7.94167	13.0381
ENSG00000117593	DARS2	1	-0.577197	0	2.19187e-38	14.8649	9.9644
ENSG00000185010	F8	X	0.933107	0	2.20318e-38	1.33373	2.54726
ENSG00000125484	GTF3C4	9	-0.592068	0	2.43366e-38	21.779	14.4494
ENSG00000112655	PTK7	6	-1.83376	0	2.64591e-38	0.726871	0.202677
ENSG00000164778	EN2	7	-0.829913	0	2.70819e-38	10.1015	5.6857
ENSG00000115107	STEAP3	2	-1.07623	0	2.76001e-38	2.13775	1.01105
ENSG00000119705	SLIRP	14	-0.758266	0	2.80405e-38	24.0847	14.2314
ENSG00000164045	CDC25A	3	-0.553965	0	2.89063e-38	39.8882	27.1771
ENSG00000148296	SURF6	9	-1.05014	0	3.11879e-38	15.9073	7.67706
ENSG00000102977	ACD	16	-0.752945	0	3.22638e-38	12.0605	7.16223
ENSG00000180011	ZADH2	18	0.619844	0	3.35628e-38	4.45493	6.84868
ENSG00000187091	PLCD1	3	1.30352	0	3.67372e-38	0.740994	1.83316
ENSG00000159228	CBR1	21	-0.720394	0	3.69509e-38	43.8157	26.6104
ENSG00000109466	KLHL2	4	0.878591	0	3.87032e-38	2.96952	5.4515
ENSG00000179886	TIGD5	8	-1.24417	0	4.0168e-38	1.25157	0.533092
ENSG00000123416	TUBA1B	12	-0.68863	0	4.31307e-38	768.437	476.786
ENSG00000214530	STARD10	11	1.27356	0	4.51213e-38	3.41464	8.2594
ENSG00000085117	CD82	11	-0.668239	0	4.73289e-38	15.921	10.0182
ENSG00000197008	ZNF138	7	0.872897	0	4.99896e-38	3.04875	5.58673
ENSG00000158717	RNF166	16	-0.707481	0	5.22836e-38	6.73206	4.12233
ENSG00000125746	EML2	19	0.841191	0	5.54337e-38	3.11176	5.57501
ENSG00000175175	PPM1E	17	0.995209	0	5.578e-38	1.63451	3.26268
ENSG00000105223	PLD3	19	0.616846	0	6.19808e-38	17.481	26.8074
ENSG00000113272	THG1L	5	0.773805	0	6.43132e-38	9.01934	15.4318
ENSG00000136448	NMT1	17	-0.465295	0	6.48971e-38	35.1178	25.4376
ENSG00000184216	IRAK1	X	-0.645407	0	6.59757e-38	67.026	42.8539
ENSG00000182831	C16orf72	16	0.657154	0	7.00758e-38	6.36421	10.0361
ENSG00000162191	UBXN1	11	0.726431	0	7.32146e-38	43.4968	71.9837
ENSG00000127989	MTERF1	7	-0.93307	0	7.33277e-38	4.818	2.52163
ENSG00000198018	ENTPD7	10	-0.78015	0	7.37603e-38	3.49582	2.03242
ENSG00000183625	CCR3	3	-4.48037	0	7.54142e-38	0.501644	0.0220552
ENSG00000087152	ATXN7L3	17	-0.608267	0	7.67172e-38	22.6788	14.8735
ENSG00000164674	SYTL3	6	0.71379	0	7.71079e-38	17.8657	29.3118
ENSG00000137710	RDX	11	0.535136	0	7.84121e-38	5.06135	7.33597
ENSG00000141337	ARSG	17	1.11747	0	8.85793e-38	0.611435	1.33153
ENSG00000077235	GTF3C1	16	-0.599709	0	9.28184e-38	15.9406	10.5178
ENSG00000123338	NCKAP1L	12	0.548982	0	9.87934e-38	15.9956	23.4041
ENSG00000138399	FASTKD1	2	-0.795923	0	1.18647e-37	5.35601	3.08687
ENSG00000187676	B3GLCT	13	-0.848182	0	1.2422e-37	3.57698	1.98632
ENSG00000106771	TMEM245	9	0.601336	0	1.26268e-37	17.2055	26.1028
ENSG00000103043	VAC14	16	-0.653933	0	1.27297e-37	5.74232	3.64815
ENSG00000006007	GDE1	16	-0.577108	0	1.27297e-37	22.2077	14.8918
ENSG00000127191	TRAF2	9	-0.823647	0	1.29783e-37	14.617	8.26112
ENSG00000184428	TOP1MT	8	0.769727	0	1.3373e-37	7.68116	13.0978
ENSG00000136153	LMO7	13	-0.891492	0	1.38148e-37	1.36651	0.735684
ENSG00000148343	MIGA2	9	-1.05466	0	1.52519e-37	2.00961	0.96799
ENSG00000108518	PFN1	17	-0.573354	0	1.55489e-37	1027.91	690.819
ENSG00000187624	C17orf97	17	-2.25017	0	1.57254e-37	0.885323	0.184282
ENSG00000146223	RPL7L1	6	-0.83825	0	1.60489e-37	60.046	33.5827
ENSG00000136463	TACO1	17	-0.634095	0	1.73029e-37	22.8865	14.759
ENSG00000121931	LRIF1	1	0.665075	0	1.73907e-37	11.4221	18.1072
ENSG00000167552	TUBA1A	12	-0.755934	0	1.78036e-37	126.679	75.0265
ENSG00000204843	DCTN1	2	-0.623961	0	1.80242e-37	19.0413	12.3563
ENSG00000188177	ZC3H6	2	1.03301	0	1.80623e-37	0.514425	1.05029
ENSG00000166295	ANAPC16	10	0.540873	0	1.81621e-37	30.9892	45.0854
ENSG00000137073	UBAP2	9	-0.732913	0	1.86555e-37	5.95564	3.58052
ENSG00000166441	RPL27A	11	0.780881	0	1.93884e-37	164.571	282.77
ENSG00000174442	ZWILCH	15	-0.586933	0	1.95426e-37	16.6408	11.0768
ENSG00000104419	NDRG1	8	1.00517	0	2.05849e-37	0.855028	1.71792
ENSG00000173327	MAP3K11	11	-0.894652	0	2.11537e-37	5.79973	3.11865
ENSG00000196313	POM121	7	-0.783506	0	2.18537e-37	28.083	16.3131
ENSG00000162496	DHRS3	1	2.00909	0	2.18998e-37	3.09134	12.444
ENSG00000162704	ARPC5	1	-0.564923	0	2.23801e-37	40.9521	27.6837
ENSG00000056972	TRAF3IP2	6	0.7137	0	2.2743e-37	1.98731	3.26178
ENSG00000006607	FARP2	2	-0.734948	0	2.27549e-37	2.55375	1.53283
ENSG00000070785	EIF2B3	1	-0.662292	0	2.40775e-37	14.2007	8.98459
ENSG00000161921	CXCL16	17	0.937584	0	2.62605e-37	2.13072	4.08141
ENSG00000159335	PTMS	12	-0.87635	0	2.64892e-37	33.5619	18.2799
ENSG00000148908	RGS10	10	0.72269	0	2.66536e-37	23.6216	39.0116
ENSG00000183570	PCBP3	21	2.00102	0	2.71126e-37	0.0947348	0.382287
ENSG00000176946	THAP4	2	-0.634886	0	2.83326e-37	40.3481	25.986
ENSG00000129680	MAP7D3	X	-0.892511	0	3.17171e-37	6.25103	3.36425
ENSG00000187051	RPS19BP1	22	-0.799294	0	3.32282e-37	9.09172	5.22748
ENSG00000110711	AIP	11	0.659494	0	3.39664e-37	66.9891	105.837
ENSG00000011451	WIZ	19	-0.894811	0	3.51677e-37	2.85768	1.53658
ENSG00000173926	MARCHF3	5	2.18708	0	3.53477e-37	0.164526	0.753877
ENSG00000142634	EFHD2	1	-0.58393	0	3.54045e-37	42.0728	28.0601
ENSG00000125843	AP5S1	20	-0.761269	0	3.73192e-37	5.19249	3.06385
ENSG00000089902	RCOR1	14	0.51954	0	3.80383e-37	13.8396	19.8369
ENSG00000163449	TMEM169	2	2.0797	0	4.23374e-37	0.162523	0.696645
ENSG00000179841	AKAP5	14	-1.74967	0	4.68132e-37	0.669956	0.19675
ENSG00000125740	FOSB	19	-1.41738	0	4.94142e-37	1.74636	0.65519
ENSG00000165272	AQP3	9	1.25398	0	4.99315e-37	1.23967	2.96725
ENSG00000106462	EZH2	7	-0.605986	0	5.08881e-37	21.865	14.3669
ENSG00000168386	FILIP1L	3	-1.32815	0	5.41455e-37	1.3933	0.552865
ENSG00000111371	SLC38A1	12	0.675549	0	5.4452e-37	43.3695	69.2678
ENSG00000132846	ZBED3	5	0.838616	0	6.14754e-37	4.35066	7.77919
ENSG00000165476	REEP3	10	0.661963	0	6.5855e-37	4.1848	6.61812
ENSG00000087087	SRRT	7	-0.790283	0	6.7219e-37	26.7466	15.4682
ENSG00000126821	SGPP1	14	0.771169	0	6.99899e-37	6.36117	10.8514
ENSG00000164902	PHAX	5	-0.836933	0	7.27259e-37	13.2854	7.42742
ENSG00000090661	CERS4	19	1.0703	0	7.5783e-37	2.43267	5.12057
ENSG00000176463	SLCO3A1	15	0.996705	0	8.87437e-37	0.829104	1.65201
ENSG00000137124	ALDH1B1	9	-0.655399	0	9.25628e-37	16.4661	10.4637
ENSG00000099817	POLR2E	19	-0.543349	0	9.47655e-37	44.6817	30.6649
ENSG00000099219	ERMP1	9	0.828671	0	9.65053e-37	8.85691	15.7323
ENSG00000170633	RNF34	12	-0.672706	0	9.85873e-37	8.7265	5.4753
ENSG00000100567	PSMA3	14	-0.725989	0	1.06423e-36	28.8066	17.4167
ENSG00000255823	MTRNR2L8	11	3.2026	0	1.07016e-36	0.145726	1.33036
ENSG00000181704	YIPF6	X	0.634066	0	1.24433e-36	4.62149	7.17185
ENSG00000111276	CDKN1B	12	0.700495	0	1.28269e-36	9.07169	14.7393
ENSG00000163479	SSR2	1	0.688431	0	1.30971e-36	22.1259	35.6636
ENSG00000100100	PIK3IP1	22	1.27774	0	1.38752e-36	1.24631	3.01895
ENSG00000138794	CASP6	4	-0.69712	0	1.40382e-36	16.8522	10.3873
ENSG00000033800	PIAS1	15	0.614771	0	1.42734e-36	3.86283	5.9194
ENSG00000272391	POM121C	7	-0.770875	0	1.46925e-36	22.0967	12.9486
ENSG00000127399	LRRC61	7	-0.847347	0	1.51863e-36	24.789	13.7959
ENSG00000198363	ASPH	8	-0.710439	0	1.59373e-36	2.10479	1.28565
ENSG00000172432	GTPBP2	6	0.909016	0	1.65161e-36	7.35699	13.8163
ENSG00000135838	NPL	1	0.999025	0	1.73208e-36	2.57733	5.15315
ENSG00000165055	METTL2B	7	-0.938115	0	1.73767e-36	5.06151	2.63969
ENSG00000178927	CYBC1	17	-0.693682	0	1.78339e-36	10.5685	6.54009
ENSG00000164181	ELOVL7	5	1.06806	0	1.85332e-36	1.18129	2.47415
ENSG00000163166	IWS1	2	-0.781511	0	1.86981e-36	33.7252	19.6127
ENSG00000131143	COX4I1	16	0.635468	0	1.9461e-36	71.1676	110.565
ENSG00000198356	GET3	19	-0.582974	0	1.96764e-36	44.5899	29.7675
ENSG00000029639	TFB1M	6	0.866451	0	2.01436e-36	5.65172	10.3026
ENSG00000124228	DDX27	20	-0.791163	0	2.02409e-36	25.6456	14.8165
ENSG00000001630	CYP51A1	7	0.861527	0	2.18665e-36	2.97637	5.4125
ENSG00000165525	NEMF	14	-0.976898	0	2.19179e-36	3.4804	1.76377
ENSG00000004961	HCCS	X	-0.662896	0	2.27469e-36	20.482	12.9415
ENSG00000174444	RPL4	15	0.727318	0	2.27693e-36	432.874	716.652
ENSG00000105953	OGDH	7	-0.532266	0	2.2834e-36	34.2951	23.7214
ENSG00000196141	SPATS2L	2	-1.09604	0	2.50148e-36	1.54767	0.725415
ENSG00000155893	PXYLP1	3	-0.833447	0	2.81529e-36	1.2762	0.716307
ENSG00000070190	DAPP1	4	0.83131	0	2.90749e-36	2.86418	5.08874
ENSG00000186468	RPS23	5	0.732595	0	3.23779e-36	239.377	397.765
ENSG00000025772	TOMM34	20	-0.564717	0	3.50408e-36	48.6666	32.8935
ENSG00000257727	CNPY2	12	-1.10784	0	3.6977e-36	3.29259	1.52285
ENSG00000155111	CDK19	6	0.852631	0	3.77991e-36	1.36464	2.46338
ENSG00000144231	POLR2D	2	-0.589401	0	4.3049e-36	31.9328	21.2187
ENSG00000163600	ICOS	2	-0.911674	0	4.30762e-36	6.57566	3.48306
ENSG00000070047	PHRF1	11	-1.2556	0	4.56059e-36	6.01792	2.51793
ENSG00000143479	DYRK3	1	-0.747376	0	4.71968e-36	6.01517	3.5857
ENSG00000106546	AHR	7	-1.22385	0	4.87195e-36	8.56385	3.66399
ENSG00000115339	GALNT3	2	1.54939	0	4.93625e-36	0.274533	0.805516
ENSG00000133302	SLF1	5	-0.805227	0	4.96484e-36	8.67472	4.95866
ENSG00000087460	GNAS	20	0.497276	0	5.19039e-36	32.5117	45.891
ENSG00000165688	PMPCA	9	-0.581947	0	5.33127e-36	27.0915	18.104
ENSG00000110852	CLEC2B	12	1.01551	0	5.37156e-36	3.48876	7.05286
ENSG00000114383	TUSC2	3	-0.608787	0	5.52056e-36	21.9577	14.4055
ENSG00000167674	HDGFL2	19	-0.669834	0	5.52199e-36	19.1794	12.0477
ENSG00000151498	ACAD8	11	0.714474	0	5.56681e-36	2.66887	4.38129
ENSG00000170037	CNTROB	17	-0.872074	0	5.58817e-36	3.89696	2.12233
ENSG00000061936	SFSWAP	12	-0.961441	0	5.63768e-36	3.99566	2.05027
ENSG00000169891	REPS2	X	1.52021	0	6.186e-36	0.192438	0.553002
ENSG00000001460	STPG1	1	0.791005	0	6.53884e-36	1.7131	2.96571
ENSG00000111344	RASAL1	12	1.4035	0	6.69056e-36	0.367053	0.967059
ENSG00000141569	TRIM65	17	-0.602261	0	6.82253e-36	28.8321	18.9892
ENSG00000133874	RNF122	8	1.4985	0	7.19663e-36	0.902287	2.5489
ENSG00000167394	ZNF668	16	-0.931672	0	7.70699e-36	5.4586	2.86419
ENSG00000006282	SPATA20	17	0.779666	0	7.76035e-36	3.08319	5.29469
ENSG00000163472	TMEM79	1	1.04627	0	8.05219e-36	1.58083	3.27344
ENSG00000013583	HEBP1	12	1.1367	0	8.19587e-36	2.78616	6.13042
ENSG00000214107	MAGEB1	X	-0.855653	0	8.21915e-36	17.8496	9.862
ENSG00000050438	SLC4A8	12	-0.983339	0	8.60931e-36	0.57653	0.291614
ENSG00000184967	NOC4L	12	-0.733656	0	9.1547e-36	25.6221	15.4131
ENSG00000124587	PEX6	6	0.652002	0	9.40938e-36	12.5554	19.7385
ENSG00000284194	SCO2	22	-0.860356	0	9.70137e-36	16.3244	9.02304
ENSG00000111817	DSE	6	1.07474	0	9.90835e-36	0.354472	0.746445
ENSG00000167476	JSRP1	19	1.08031	0	1.20856e-35	2.0253	4.27569
ENSG00000171311	EXOSC1	10	0.667044	0	1.27322e-35	10.0513	15.9733
ENSG00000198393	ZNF26	12	-0.716437	0	1.34025e-35	1.09148	0.665331
ENSG00000167083	GNGT2	17	-0.969306	0	1.35178e-35	8.67031	4.43124
ENSG00000187446	CHP1	15	0.642969	0	1.47681e-35	21.2545	33.2004
ENSG00000102897	LYRM1	16	0.645618	0	1.50896e-35	9.31114	14.5701
ENSG00000166949	SMAD3	15	0.669652	0	1.66452e-35	7.23429	11.5071
ENSG00000123739	PLA2G12A	4	0.629896	0	1.6851e-35	8.85503	13.7005
ENSG00000114859	CLCN2	3	-1.3645	0	1.6866e-35	1.50478	0.580985
ENSG00000174136	RGMB	5	0.786078	0	1.74793e-35	3.1581	5.45056
ENSG00000164117	FBXO8	4	0.677967	0	1.88688e-35	7.8859	12.6129
ENSG00000113163	CERT1	5	0.616959	0	2.04694e-35	2.64598	4.05596
ENSG00000138772	ANXA3	4	2.08031	0	2.11129e-35	0.61848	2.61625
ENSG00000183828	NUDT14	14	1.00511	0	2.14968e-35	2.80858	5.64364
ENSG00000101040	ZMYND8	20	-1.04659	0	2.24076e-35	7.95429	3.84718
ENSG00000011243	AKAP8L	19	0.733564	0	2.24981e-35	7.20694	11.9894
ENSG00000076043	REXO2	11	-0.618412	0	2.31354e-35	9.72086	6.33363
ENSG00000205413	SAMD9	7	-0.708573	0	2.38057e-35	7.13446	4.35871
ENSG00000092853	CLSPN	1	-1.44169	0	2.42857e-35	6.80912	2.5041
ENSG00000128284	APOL3	22	-0.733395	0	2.44961e-35	9.08284	5.4645
ENSG00000151353	TMEM18	2	0.743536	0	2.44961e-35	5.03433	8.43435
ENSG00000029993	HMGB3	X	-0.69382	0	2.54957e-35	21.6929	13.4169
ENSG00000166598	HSP90B1	12	-0.614766	0	2.60406e-35	260.501	170.113
ENSG00000157933	SKI	1	-0.81314	0	2.62518e-35	10.094	5.74484
ENSG00000114480	GBE1	3	-0.924304	0	2.75313e-35	12.2297	6.4483
ENSG00000141556	TBCD	17	-0.690052	0	2.93625e-35	6.78515	4.20388
ENSG00000033011	ALG1	16	-0.827436	0	2.96155e-35	4.85417	2.73461
ENSG00000087263	OGFOD1	16	-0.566244	0	3.37516e-35	15.1412	10.2279
ENSG00000174749	FAM241A	4	0.768603	0	3.39352e-35	2.22741	3.79044
ENSG00000128590	DNAJB9	7	0.831315	0	3.45012e-35	5.95065	10.5883
ENSG00000189403	HMGB1	13	-0.586448	0	3.59537e-35	97.922	65.2111
ENSG00000169814	BTD	3	0.826494	0	3.69357e-35	0.770711	1.36858
ENSG00000181638	ZFP41	8	-1.2058	0	3.71825e-35	1.17149	0.507923
ENSG00000153179	RASSF3	12	-0.69909	0	3.74509e-35	44.1843	27.2116
ENSG00000107021	TBC1D13	9	-0.643185	0	3.95495e-35	8.66086	5.55209
ENSG00000110880	CORO1C	12	-0.628006	0	4.00398e-35	29.2565	18.9345
ENSG00000113595	TRIM23	5	0.865231	0	4.24e-35	2.18897	3.9944
ENSG00000124207	CSE1L	20	-0.630494	0	4.48916e-35	123.14	79.552
ENSG00000164484	TMEM200A	6	0.964907	0	5.5094e-35	20.5464	40.106
ENSG00000158417	EIF5B	2	-1.1067	0	5.54414e-35	43.0349	19.978
ENSG00000100796	PPP4R3A	14	-0.651514	0	5.67621e-35	23.7705	15.1269
ENSG00000071539	TRIP13	5	-0.573961	0	5.67888e-35	25.1772	16.9227
ENSG00000197381	ADARB1	21	1.30393	0	6.09793e-35	3.4681	8.56229
ENSG00000067082	KLF6	10	0.529154	0	6.52297e-35	33.7662	48.7301
ENSG00000150977	RILPL2	12	-0.746733	0	6.60364e-35	6.16196	3.67236
ENSG00000125991	ERGIC3	20	0.650566	0	6.68297e-35	20.8662	32.7641
ENSG00000261150	EPPK1	8	-1.92944	0	7.12765e-35	0.293432	0.0775336
ENSG00000153201	RANBP2	2	-0.717735	0	8.11764e-35	22.7071	13.8051
ENSG00000122861	PLAU	10	1.69533	0	8.98376e-35	0.584411	1.89128
ENSG00000242247	ARFGAP3	22	0.658156	0	1.03965e-34	10.3192	16.2932
ENSG00000169251	NMD3	3	0.649985	0	1.07358e-34	25.7182	40.364
ENSG00000099864	PALM	19	-1.13691	0	1.10679e-34	2.72606	1.23844
ENSG00000185000	DGAT1	8	0.720907	0	1.15194e-34	2.78652	4.60119
ENSG00000136807	CDK9	9	-0.630355	0	1.15887e-34	23.6055	15.2455
ENSG00000088247	KHSRP	19	-0.614071	0	1.16916e-34	174.162	113.788
ENSG00000080822	CLDND1	3	0.684786	0	1.19956e-34	24.3949	39.2172
ENSG00000198728	LDB1	10	-0.549031	0	1.21782e-34	20.41	13.9492
ENSG00000126858	RHOT1	17	0.591259	0	1.3273e-34	10.8356	16.3243
ENSG00000140988	RPS2	16	0.746692	0	1.40053e-34	617.144	1035.55
ENSG00000101493	ZNF516	18	2.36501	0	1.46062e-34	0.0420824	0.219602
ENSG00000164880	INTS1	7	-0.716002	0	1.51055e-34	8.66528	5.27107
ENSG00000116574	RHOU	1	0.987167	0	1.54397e-34	1.44302	2.85499
ENSG00000174485	DENND4A	15	0.642563	0	1.55005e-34	13.4015	20.9202
ENSG00000112667	DNPH1	6	0.843255	0	1.6078e-34	34.1943	61.3577
ENSG00000116473	RAP1A	1	0.632183	0	1.7268e-34	16.169	25.0581
ENSG00000184937	WT1	11	-0.594584	0	1.80359e-34	9.01555	5.97237
ENSG00000121766	ZCCHC17	1	-0.627232	0	1.91811e-34	20.9526	13.5506
ENSG00000167526	RPL13	16	0.800891	0	1.98159e-34	229.3	399.484
ENSG00000154310	TNIK	3	0.834995	0	1.9875e-34	1.07669	1.91881
ENSG00000138835	RGS3	9	-1.70455	0	2.012e-34	0.339824	0.104208
ENSG00000070882	OSBPL3	7	-0.846803	0	2.02352e-34	33.7445	18.7626
ENSG00000101132	PFDN4	20	1.0181	0	2.03337e-34	15.4681	31.3328
ENSG00000137171	KLC4	6	0.83421	0	2.12369e-34	2.07829	3.70851
ENSG00000175309	PHYKPL	5	1.00815	0	2.17195e-34	1.07311	2.16162
ENSG00000133030	MPRIP	17	-0.856278	0	2.1865e-34	7.95862	4.39407
ENSG00000149809	TM7SF2	11	1.54664	0	2.30936e-34	1.30016	3.80116
ENSG00000183684	ALYREF	17	-0.60251	0	2.42022e-34	132.471	87.2654
ENSG00000197879	MYO1C	17	1.30745	0	2.49289e-34	1.42666	3.53219
ENSG00000122406	RPL5	1	0.685553	0	2.51525e-34	379.655	610.616
ENSG00000148300	REXO4	9	-0.676198	0	2.59361e-34	31.2358	19.5451
ENSG00000138443	ABI2	2	0.549342	0	2.59361e-34	2.05701	3.01166
ENSG00000094631	HDAC6	X	0.665693	0	2.61027e-34	1.64629	2.61447
ENSG00000166483	WEE1	11	0.5221	0	2.62068e-34	14.6909	21.0981
ENSG00000205903	ZNF316	7	-0.876561	0	2.62992e-34	2.62495	1.42839
ENSG00000151849	CENPJ	13	-1.42621	0	2.7319e-34	2.44352	0.9049
ENSG00000143842	SOX13	1	-0.858622	0	2.98145e-34	3.79466	2.09029
ENSG00000111912	NCOA7	6	0.656399	0	3.06575e-34	4.34002	6.83462
ENSG00000179750	APOBEC3B	22	1.69984	0	3.12278e-34	0.657904	2.15403
ENSG00000076248	UNG	12	-0.514815	0	3.48141e-34	139.723	97.797
ENSG00000135763	URB2	1	-0.568176	0	3.48767e-34	15.7772	10.647
ENSG00000115839	RAB3GAP1	2	0.55558	0	3.59116e-34	41.9775	61.6983
ENSG00000175556	LONRF3	X	1.69612	0	3.60564e-34	0.242367	0.786186
ENSG00000111144	LTA4H	12	0.733924	0	3.64208e-34	15.373	25.575
ENSG00000100575	TIMM9	14	0.638584	0	3.70868e-34	18.7922	29.265
ENSG00000198034	RPS4X	X	0.729309	0	3.74187e-34	634.122	1051.29
ENSG00000148335	NTMT1	9	-0.577497	0	3.88138e-34	22.9923	15.4239
ENSG00000136045	PWP1	12	-0.632707	0	4.05386e-34	58.4181	37.6846
ENSG00000204498	NFKBIL1	6	1.58906	0	4.09163e-34	0.7278	2.20072
ENSG00000135525	MAP7	6	-0.66888	0	4.15538e-34	12.5524	7.8877
ENSG00000112218	GPR63	6	0.807037	0	4.22783e-34	1.64846	2.88131
ENSG00000127337	YEATS4	12	0.552944	0	4.37874e-34	33.0894	48.5626
ENSG00000160613	PCSK7	11	-0.822252	0	4.41636e-34	2.04559	1.156
ENSG00000138678	GPAT3	4	2.02527	0	5.10008e-34	0.220405	0.890629
ENSG00000092931	MFSD11	17	0.805384	0	5.45015e-34	1.62017	2.8367
ENSG00000206190	ATP10A	15	-1.82702	0	5.60025e-34	0.190557	0.053327
ENSG00000013441	CLK1	2	1.30832	0	6.16299e-34	2.08585	5.17025
ENSG00000080986	NDC80	18	0.587524	0	6.20474e-34	13.3964	20.1373
ENSG00000135912	TTLL4	2	-0.615518	0	6.21347e-34	11.4649	7.48369
ENSG00000105221	AKT2	19	-0.543567	0	6.35264e-34	12.351	8.47582
ENSG00000172661	WASHC2C	10	-0.742826	0	6.39244e-34	10.6045	6.33268
ENSG00000170027	YWHAG	7	-0.497081	0	6.64108e-34	232.281	164.586
ENSG00000198216	CACNA1E	1	2.61214	0	7.21645e-34	0.0169233	0.102894
ENSG00000166478	ZNF143	11	0.709658	0	7.5752e-34	3.53681	5.7839
ENSG00000198740	ZNF652	17	0.650688	0	7.5787e-34	2.5511	4.00504
ENSG00000179943	FIZ1	19	-0.819666	0	7.84157e-34	1.97653	1.11825
ENSG00000143612	C1orf43	1	0.63534	0	8.08383e-34	80.6886	125.354
ENSG00000181873	IBA57	1	-1.66479	0	8.41859e-34	1.15521	0.363349
ENSG00000171858	RPS21	20	0.80479	0	8.68607e-34	415.959	726.651
ENSG00000178502	KLHL11	17	-0.854924	0	8.73809e-34	2.14561	1.18622
ENSG00000152223	EPG5	18	0.777603	0	9.1116e-34	2.02884	3.47808
ENSG00000140545	MFGE8	15	1.22053	0	9.57437e-34	0.971974	2.26878
ENSG00000204084	INPP5B	1	0.607573	0	1.01381e-33	2.62223	3.99585
ENSG00000172007	RAB33B	4	0.85871	0	1.02833e-33	3.46745	6.28657
ENSG00000205002	AARD	8	1.01123	0	1.10028e-33	2.06341	4.17012
ENSG00000121749	TBC1D15	12	0.611962	0	1.12193e-33	6.74532	10.312
ENSG00000007520	TSR3	16	-0.661711	0	1.25029e-33	28.4418	17.9845
ENSG00000165097	KDM1B	6	0.977891	0	1.3553e-33	3.01041	5.93411
ENSG00000111665	CDCA3	12	-0.742544	0	1.6074e-33	4.36375	2.60599
ENSG00000108582	CPD	17	0.625414	0	1.75745e-33	7.21898	11.1369
ENSG00000174500	GCSAM	3	0.725842	0	1.83165e-33	3.6742	6.0815
ENSG00000101557	USP14	18	-0.571085	0	1.86051e-33	44.635	30.0388
ENSG00000167792	NDUFV1	11	0.607745	0	1.87117e-33	33.7188	51.3965
ENSG00000165684	SNAPC4	9	-1.32061	0	1.88938e-33	11.37	4.55221
ENSG00000214717	ZBED1	X	-0.639433	0	1.93431e-33	12.0398	7.72913
ENSG00000107281	NPDC1	9	0.814786	0	1.97196e-33	8.86297	15.5993
ENSG00000162244	RPL29	3	0.691968	0	2.03301e-33	551.96	891.706
ENSG00000115738	ID2	2	-1.84004	0	2.03804e-33	4.74087	1.33226
ENSG00000130695	CEP85	1	0.535269	0	2.25647e-33	9.52585	13.8117
ENSG00000136560	TANK	2	0.672946	0	2.39205e-33	4.81808	7.6853
ENSG00000161999	JMJD8	16	-0.801713	0	2.41862e-33	9.59158	5.50906
ENSG00000172992	DCAKD	17	0.628078	0	2.46908e-33	16.2424	25.111
ENSG00000151239	TWF1	12	-0.688793	0	2.57353e-33	8.40997	5.2179
ENSG00000106636	YKT6	7	-0.574392	0	2.60171e-33	38.7784	26.0509
ENSG00000165861	ZFYVE1	14	0.70483	0	2.60171e-33	2.78733	4.54066
ENSG00000075945	KIFAP3	1	0.749323	0	2.76497e-33	8.19303	13.7732
ENSG00000213462	ERV3.1	7	1.55827	0	2.86751e-33	0.301101	0.887455
ENSG00000146587	RBAK	7	-0.888151	0	2.9013e-33	1.86386	1.00724
ENSG00000080166	DCT	13	2.28312	0	2.99178e-33	0.11151	0.544933
ENSG00000196642	RABL6	9	-0.726467	0	3.05182e-33	21.2165	12.822
ENSG00000119514	GALNT12	9	0.740655	0	3.40927e-33	10.0675	16.8288
ENSG00000137818	RPLP1	15	0.702776	0	3.5024e-33	394.335	641.841
ENSG00000164713	BRI3	7	0.708948	0	3.58915e-33	3.60954	5.90698
ENSG00000130119	GNL3L	X	-1.1653	0	3.79762e-33	7.48545	3.33531
ENSG00000131269	ABCB7	X	0.58642	0	3.85546e-33	9.38601	14.0969
ENSG00000177666	PNPLA2	11	0.679899	0	3.88049e-33	11.8406	18.9702
ENSG00000188811	NHLRC3	13	0.656001	0	3.90381e-33	3.08048	4.85193
ENSG00000184661	CDCA2	8	-0.741258	0	4.26528e-33	13.5424	8.0942
ENSG00000183918	SH2D1A	X	0.79355	0	4.63671e-33	8.36581	14.515
ENSG00000048740	CELF2	10	-0.662034	0	4.65059e-33	32.8555	20.7619
ENSG00000176624	MEX3C	18	0.526513	0	4.72491e-33	6.67249	9.61024
ENSG00000160710	ADAR	1	-0.551136	0	5.11276e-33	45.2245	30.8613
ENSG00000162894	FCMR	1	0.965135	0	5.36794e-33	4.00187	7.8144
ENSG00000198734	F5	1	-2.4229	0	5.44184e-33	0.203827	0.0371561
ENSG00000198755	RPL10A	6	0.675156	0	5.53267e-33	576.253	920.167
ENSG00000167085	PHB	17	-0.569166	0	6.09385e-33	113.185	76.2963
ENSG00000107929	LARP4B	10	-0.656143	0	6.11626e-33	14.3798	9.12133
ENSG00000140320	BAHD1	15	-0.563452	0	6.28832e-33	9.47004	6.40953
ENSG00000163618	CADPS	3	2.049	0	6.47392e-33	0.0395083	0.16304
ENSG00000171824	EXOSC10	1	-0.508401	0	6.54259e-33	19.4994	13.7092
ENSG00000198231	DDX42	17	-0.573057	0	7.08122e-33	18.841	12.6639
ENSG00000143624	INTS3	1	-0.740134	0	7.1612e-33	3.5094	2.10225
ENSG00000105613	MAST1	19	0.907513	0	7.24961e-33	1.37197	2.57165
ENSG00000168528	SERINC2	1	1.98587	0	7.50207e-33	0.168212	0.664468
ENSG00000189283	FHIT	3	1.3386	0	7.97668e-33	0.679516	1.71694
ENSG00000124222	STX16	20	0.609	0	8.05423e-33	11.1113	16.945
ENSG00000104823	ECH1	19	0.710296	0	8.1586e-33	35.6936	58.4057
ENSG00000126870	WDR60	7	-0.898137	0	8.18413e-33	3.28057	1.75596
ENSG00000121289	CEP89	19	-0.745037	0	8.41369e-33	2.44405	1.45596
ENSG00000174684	B4GAT1	11	-0.749367	0	8.92369e-33	12.343	7.36168
ENSG00000141858	SAMD1	19	-0.674464	0	8.94437e-33	31.9233	20.002
ENSG00000111642	CHD4	12	-0.795777	0	9.65467e-33	2.78444	1.59931
ENSG00000184730	APOBR	16	-1.01407	0	9.77785e-33	5.88082	2.90275
ENSG00000130177	CDC16	13	-0.510478	0	9.9165e-33	23.3488	16.3918
ENSG00000094916	CBX5	12	0.656174	0	1.02001e-32	21.2663	33.514
ENSG00000124217	MOCS3	20	-0.753613	0	1.04228e-32	5.40294	3.21198
ENSG00000112576	CCND3	6	-0.678331	0	1.04565e-32	15.9061	9.94386
[truncated: 14,003 more rows]

## Sheet: GSEA HuT78-empty
Gene set enrichment analysis (HALLMARK pathways) based on the list of fold changes of all protein-coding genes in HuT78empty at day 0 (n = 3) and after three days of serum starvation (n = 3)
name	size	enrichment score	normalized enrichment score	pValue	FDR
HALLMARK_G2M_CHECKPOINT	199	-0.316476	-5.2006	1e-10	1e-09
HALLMARK_E2F_TARGETS	200	-0.305294	-5.04905	1e-10	1e-09
HALLMARK_MYC_TARGETS_V1	200	-0.255274	-4.22179	1e-10	1e-09
HALLMARK_MYC_TARGETS_V2	58	-0.459178	-4.023	1e-10	1e-09
HALLMARK_MITOTIC_SPINDLE	199	-0.216672	-3.56054	1.72e-08	1.23e-07
HALLMARK_REACTIVE_OXYGEN_SPECIES_PATHWAY	49	-0.34911	-2.88634	9.1e-06	5.69e-05
HALLMARK_DNA_REPAIR	149	-0.194872	-2.79766	2.06e-05	0.000114609
HALLMARK_INTERFERON_GAMMA_RESPONSE	194	-0.139184	-2.25438	0.00048968	0.00174886
HALLMARK_INTERFERON_ALPHA_RESPONSE	96	-0.188774	-2.18495	0.00209394	0.00654358
HALLMARK_IL2_STAT5_SIGNALING	199	-0.115461	-1.89735	0.00932262	0.0219364
HALLMARK_EPITHELIAL_MESENCHYMAL_TRANSITION	200	-0.096778	-1.60055	0.0482842	0.0866852
HALLMARK_GLYCOLYSIS	199	-0.0958355	-1.57485	0.0485437	0.0866852
HALLMARK_PI3K_AKT_MTOR_SIGNALING	105	-0.124128	-1.48963	0.0728745	0.103893
HALLMARK_UV_RESPONSE_UP	156	-0.0998396	-1.46336	0.0748031	0.103893
HALLMARK_ALLOGRAFT_REJECTION	191	-0.0883998	-1.42305	0.0873786	0.118079
HALLMARK_ANGIOGENESIS	36	-0.184727	-1.28458	0.180915	0.210366
HALLMARK_IL6_JAK_STAT3_SIGNALING	87	-0.108879	-1.1925	0.248	0.281818
HALLMARK_WNT_BETA_CATENIN_SIGNALING	42	-0.157287	-1.19123	0.255446	0.283828
HALLMARK_APICAL_SURFACE	44	-0.107236	-0.834449	0.652695	0.666015
HALLMARK_NOTCH_SIGNALING	32	-0.122482	-0.805602	0.698	0.698
HALLMARK_HEDGEHOG_SIGNALING	35	0.133133	0.921884	0.529532	0.551595
HALLMARK_SPERMATOGENESIS	134	0.0717389	0.971322	0.475309	0.505647
HALLMARK_APICAL_JUNCTION	200	0.0699504	1.15006	0.278008	0.302183
HALLMARK_HEME_METABOLISM	197	0.0784146	1.28096	0.163934	0.19516
HALLMARK_UNFOLDED_PROTEIN_RESPONSE	113	0.10628	1.32218	0.162272	0.19516
HALLMARK_UV_RESPONSE_DN	144	0.0948702	1.32761	0.13963	0.174538
HALLMARK_TGF_BETA_SIGNALING	54	0.156498	1.34392	0.136905	0.174538
HALLMARK_COAGULATION	138	0.101449	1.3921	0.11609	0.152749
HALLMARK_PROTEIN_SECRETION	96	0.129119	1.47926	0.0645161	0.0977517
HALLMARK_PANCREAS_BETA_CELLS	38	0.205403	1.49156	0.0732673	0.103893
HALLMARK_COMPLEMENT	200	0.0922904	1.51736	0.060166	0.0940093
HALLMARK_INFLAMMATORY_RESPONSE	200	0.0951413	1.56423	0.0539419	0.0890485
HALLMARK_KRAS_SIGNALING_DN	200	0.0958351	1.57563	0.0552101	0.0890485
HALLMARK_KRAS_SIGNALING_UP	200	0.0959751	1.57794	0.0552101	0.0890485
HALLMARK_PEROXISOME	104	0.133526	1.60837	0.0458227	0.0866852
HALLMARK_ANDROGEN_RESPONSE	98	0.140022	1.62998	0.0439521	0.0866852
HALLMARK_MTORC1_SIGNALING	200	0.109056	1.793	0.0193994	0.0404154
HALLMARK_P53_PATHWAY	197	0.11438	1.86849	0.0110587	0.0240406
HALLMARK_ESTROGEN_RESPONSE_LATE	199	0.115861	1.90498	0.00940009	0.0219364
HALLMARK_ESTROGEN_RESPONSE_EARLY	200	0.117017	1.92389	0.00965203	0.0219364
HALLMARK_MYOGENESIS	200	0.118126	1.94212	0.00887988	0.0219364
HALLMARK_HYPOXIA	200	0.129178	2.12383	0.00292456	0.00812376
HALLMARK_APOPTOSIS	159	0.145829	2.15845	0.00264029	0.00776555
HALLMARK_BILE_ACID_METABOLISM	112	0.176019	2.1973	0.00181335	0.0060445
HALLMARK_FATTY_ACID_METABOLISM	157	0.165851	2.42974	0.000426107	0.00163887
HALLMARK_ADIPOGENESIS	200	0.148894	2.44798	0.00031783	0.00132429
HALLMARK_OXIDATIVE_PHOSPHORYLATION	200	0.150572	2.47556	0.00025662	0.00116645
HALLMARK_XENOBIOTIC_METABOLISM	199	0.150893	2.48097	0.000244665	0.00116645
HALLMARK_CHOLESTEROL_HOMEOSTASIS	74	0.360734	3.62301	4.67e-09	3.89e-08
HALLMARK_TNFA_SIGNALING_VIA_NFKB	200	0.272751	4.48433	1e-10	1e-09

## Sheet: DEG HuT78-miR-141_200c
Differential gene expression comparing HuT78miR-141/200c at day 0 (n = 3) and after three days of serum starvation (n = 3)
Ensembl gene ID	gene	chr	log2FC	pValue	FDR	mean HuT78miR-141/200c at day 0	mean HuT78miR-141/200c at day 3
ENSG00000130707	ASS1	9	4.00175	0	0	18.5519	297.13
ENSG00000125968	ID1	20	-3.84266	0	0	285.032	19.8457
ENSG00000107796	ACTA2	10	-3.67001	0	0	38.09	2.98781
ENSG00000092621	PHGDH	1	3.23834	0	0	3.75123	35.4077
ENSG00000160200	CBS	21	3.12655	0	0	0.67954	5.95805
ENSG00000274276	CBSL	21	3.09628	0	0	1.20305	10.243
ENSG00000182557	SPNS3	17	3.03514	0	0	5.1221	41.9652
ENSG00000149150	SLC43A1	11	2.69612	0	0	2.95615	19.2193
ENSG00000090861	AARS1	16	1.98576	0	0	30.2992	120.007
ENSG00000100889	PCK2	14	1.92312	0	0	10.1213	38.3898
ENSG00000168672	LRATD2	8	1.71825	0	0	11.2377	36.97
ENSG00000105327	BBC3	19	2.30948	0	0	3.66063	18.1821
ENSG00000180573	H2AC6	6	3.58293	0	2.58e-308	0.929496	11.0532
ENSG00000134326	CMPK2	2	-1.77955	0	1.12e-307	34.8387	10.1414
ENSG00000101210	EEF1A2	20	2.11549	0	3.7e-305	10.0478	43.5447
ENSG00000136404	TM6SF1	15	5.5391	2.37e-272	9e-269	0.0743808	3.42872
ENSG00000171408	PDE7B	6	3.88061	3.75e-272	1.34e-268	0.145921	2.17967
ENSG00000198911	SREBF2	22	1.46959	3.84e-262	1.22e-258	11.7323	32.509
ENSG00000031698	SARS1	1	1.52639	7.37e-258	2.24e-254	28.4092	81.8294
ENSG00000134684	YARS1	1	1.44003	6.81e-256	1.97e-252	24.2189	65.703
ENSG00000104081	BMF	15	2.22667	1.03e-255	2.83e-252	2.11926	9.9403
ENSG00000159388	BTG2	1	1.99876	3.5e-250	9.22e-247	3.08613	12.349
ENSG00000157514	TSC22D3	X	1.94297	2.98e-242	7.52e-239	7.53678	28.9949
ENSG00000111981	ULBP1	6	3.74739	3.16e-241	7.65e-238	0.259176	3.4638
ENSG00000153879	CEBPG	19	1.68977	1.59e-232	3.7e-229	22.8639	73.7619
ENSG00000168209	DDIT4	10	1.51593	3.04e-228	6.81e-225	65.6547	187.767
ENSG00000188229	TUBB4B	9	-1.38615	3.6e-228	7.79e-225	449.65	172.032
ENSG00000123595	RAB9A	X	1.48939	1.27e-225	2.66e-222	39.6762	111.373
ENSG00000162772	ATF3	1	3.36119	7.21e-225	1.46e-221	0.752908	7.79367
ENSG00000147138	GPR174	X	1.48611	1.51e-224	2.96e-221	22.1966	62.1669
ENSG00000052802	MSMO1	4	1.94325	4.99e-221	9.45e-218	14.1145	54.2689
ENSG00000117318	ID3	1	-1.82076	6.4e-214	1.18e-210	98.3477	27.8267
ENSG00000110619	CARS1	11	1.95401	3.32e-212	5.92e-209	2.43655	9.44972
ENSG00000077984	CST7	20	2.68384	6.4e-212	1.11e-208	2.70028	17.3493
ENSG00000112715	VEGFA	6	2.84321	8.2e-211	1.38e-207	2.63372	18.9192
ENSG00000100027	YPEL1	22	2.42419	1.57e-209	2.58e-206	0.680436	3.66813
ENSG00000065809	FAM107B	10	1.65536	2.9e-208	4.62e-205	11.3962	35.8994
ENSG00000118515	SGK1	6	2.00403	2.83e-206	4.4e-203	2.77624	11.1277
ENSG00000080824	HSP90AA1	14	-1.35128	3.61e-206	5.47e-203	742.831	291.149
ENSG00000139793	MBNL2	13	1.72063	1.14e-205	1.64e-202	3.34954	11.056
ENSG00000115956	PLEK	2	3.64065	4.2e-205	5.92e-202	2.18023	27.2784
ENSG00000165591	FAAH2	X	2.24307	8.06e-205	1.11e-201	5.1457	24.3584
ENSG00000125148	MT2A	16	-1.77676	3.54e-202	4.77e-199	122.663	35.8143
ENSG00000113916	BCL6	3	3.41873	3.14e-199	4.14e-196	0.144507	1.54662
ENSG00000175197	DDIT3	12	2.93731	1.47e-194	1.9e-191	2.58888	19.8724
ENSG00000101849	TBL1X	X	2.01779	3.42e-193	4.32e-190	1.7452	7.09035
ENSG00000140030	GPR65	14	1.6175	8.64e-193	1.07e-189	6.36755	19.5065
ENSG00000168003	SLC3A2	11	1.24726	1.84e-191	2.23e-188	33.8385	80.3289
ENSG00000055163	CYFIP2	5	1.08372	6.47e-190	7.69e-187	15.1605	32.1303
ENSG00000145365	TIFA	4	1.50109	3.46e-186	4.03e-183	16.2063	45.8628
ENSG00000101255	TRIB3	20	2.86438	9.29e-184	1.02e-180	22.6463	164.957
ENSG00000144451	SPAG16	2	1.4785	1.84e-183	1.99e-180	2.12922	5.92834
ENSG00000170899	GSTA4	6	2.70982	2.06e-183	2.2e-180	0.90202	5.89458
ENSG00000166482	MFAP4	17	4.99541	1.62e-181	1.7e-178	0.288344	9.21128
ENSG00000106105	GARS1	7	1.23562	4.25e-180	4.37e-177	67.6294	159.251
ENSG00000004468	CD38	4	-2.95275	1.15e-179	1.16e-176	1.8277	0.234929
ENSG00000119711	ALDH6A1	14	1.51555	5.12e-178	5.09e-175	2.10092	6.00769
ENSG00000182199	SHMT2	12	1.5665	1.6e-177	1.57e-174	70.865	209.901
ENSG00000178980	SELENOW	19	-2.03856	2.5e-177	2.41e-174	10.3893	2.52635
ENSG00000007392	LUC7L	16	-1.91291	9.84e-173	9.32e-170	4.48374	1.1895
ENSG00000130204	TOMM40	19	-1.25329	2.58e-171	2.4e-168	95.3158	39.9909
ENSG00000186480	INSIG1	7	1.62091	1.7e-170	1.56e-167	39.3928	121.186
ENSG00000170542	SERPINB9	6	2.71448	6.53e-170	5.91e-167	1.48658	9.80318
ENSG00000197903	H2BC12	6	1.86009	2.29e-169	2.04e-166	40.1346	145.892
ENSG00000184575	XPOT	12	1.04397	1.24e-167	1.09e-164	43.7789	90.267
ENSG00000166986	MARS1	12	1.28586	1.49e-167	1.29e-164	26.053	63.5227
ENSG00000089041	P2RX7	12	2.30578	2.38e-167	2.04e-164	2.45415	12.1532
ENSG00000117228	GBP1	1	-1.79022	2.82e-167	2.37e-164	64.9556	18.7761
ENSG00000114796	KLHL24	3	1.7729	3.66e-166	3.04e-163	2.82471	9.64148
ENSG00000143878	RHOB	2	1.95761	5.2e-163	4.26e-160	4.30656	16.7249
ENSG00000162613	FUBP1	1	-1.32309	6.14e-162	4.96e-159	24.01	9.59466
ENSG00000155961	RAB39B	X	1.52975	1.5e-161	1.19e-158	4.05267	11.695
ENSG00000169891	REPS2	X	2.87343	2.94e-161	2.31e-158	0.262694	1.95028
ENSG00000050426	LETMD1	12	1.66779	3.03e-161	2.36e-158	3.97947	12.6331
ENSG00000133639	BTG1	12	1.79251	5.18e-161	3.97e-158	6.92819	24.0066
ENSG00000166123	GPT2	16	2.02403	3.81e-158	2.88e-155	2.16718	8.83134
ENSG00000162654	GBP4	1	-1.45576	8.55e-158	6.4e-155	32.0263	11.6745
ENSG00000110172	CHORDC1	11	-1.15354	1.21e-157	8.94e-155	7.79086	3.50175
ENSG00000165175	MID1IP1	X	1.24915	1.58e-155	1.15e-152	18.3174	43.5331
ENSG00000128272	ATF4	22	2.2109	8.79e-154	6.34e-151	46.193	213.931
ENSG00000119801	YPEL5	2	1.77436	4.14e-152	2.95e-149	3.68413	12.5775
ENSG00000100814	CCNB1IP1	14	1.30805	2.86e-151	2.02e-148	14.4358	35.7261
ENSG00000065911	MTHFD2	2	1.09832	8.7e-149	6.06e-146	107.586	230.335
ENSG00000117091	CD48	1	1.69864	4.44e-148	3.06e-145	16.9048	54.8833
ENSG00000105514	RAB3D	19	1.50388	4.04e-146	2.75e-143	2.11137	5.99051
ENSG00000130254	SAFB2	19	-1.35817	6.07e-146	4.09e-143	12.5351	4.89055
ENSG00000132837	DMGDH	5	3.40858	2.19e-145	1.43e-142	0.184957	2.01157
ENSG00000169136	ATF5	19	2.90562	1.98e-144	1.27e-141	74.9487	561.715
ENSG00000186810	CXCR3	X	-1.93738	8.11e-144	5.17e-141	19.0276	4.96357
ENSG00000167460	TPM4	19	-1.24346	8.8e-144	5.55e-141	37.5353	15.8511
ENSG00000114737	CISH	3	-1.45602	9.87e-144	6.17e-141	17.8485	6.50719
ENSG00000013810	TACC3	4	-1.17058	1.38e-143	8.51e-141	23.682	10.5229
ENSG00000140044	JDP2	14	3.06578	1.62e-143	9.95e-141	0.137848	1.15973
ENSG00000139269	INHBE	12	5.7756	2.37e-143	1.44e-140	0.329649	18.2792
ENSG00000175582	RAB6A	11	1.07237	1.37e-141	8.2e-139	29.7239	62.4995
ENSG00000170689	HOXB9	17	1.59856	1.5e-141	8.91e-139	20.748	62.8901
ENSG00000205002	AARD	8	2.78977	2.63e-141	1.55e-138	0.495517	3.44476
ENSG00000130766	SESN2	1	3.26734	3.18e-141	1.85e-138	2.30228	22.2346
ENSG00000187017	ESPN	1	1.49833	1.13e-140	6.54e-138	2.67479	7.55168
ENSG00000135824	RGS8	1	2.85725	3.17e-140	1.81e-137	1.02037	7.41632
ENSG00000196305	IARS1	9	1.18319	6.93e-140	3.93e-137	77.9679	177.047
ENSG00000153029	MR1	1	1.60699	1.3e-138	7.29e-136	1.39207	4.23878
ENSG00000120254	MTHFD1L	6	1.05886	6.25e-138	3.48e-135	32.0904	66.8591
ENSG00000247077	PGAM5	12	-1.1108	2.07e-134	1.14e-131	49.3898	22.8746
ENSG00000184226	PCDH9	13	2.02493	2.87e-134	1.57e-131	0.134491	0.550024
ENSG00000138764	CCNG2	4	1.77764	7.45e-134	4e-131	1.63789	5.6121
ENSG00000104946	TBC1D17	19	1.44692	9.09e-134	4.83e-131	3.07655	8.41841
ENSG00000081181	ARG2	14	1.99438	1.46e-133	7.7e-131	2.05665	8.23325
ENSG00000107262	BAG1	9	-1.12727	2.24e-133	1.17e-130	13.351	6.10717
ENSG00000178878	APOLD1	12	1.92566	7.68e-133	3.98e-130	0.984082	3.74492
ENSG00000265972	TXNIP	1	1.61524	2.05e-132	1.05e-129	37.2339	114.054
ENSG00000168297	PXK	3	1.29712	1.43e-130	7.3e-128	6.44082	15.8268
ENSG00000271503	CCL5	17	2.22284	4.18e-130	2.11e-127	50.3824	235.252
ENSG00000083857	FAT1	4	1.4078	6.17e-130	3.09e-127	1.44808	3.84973
ENSG00000141682	PMAIP1	18	1.45604	6.68e-130	3.32e-127	18.8608	51.7192
ENSG00000151012	SLC7A11	4	4.07865	5.78e-129	2.85e-126	0.287755	4.86312
ENSG00000051108	HERPUD1	16	1.24142	7.09e-129	3.47e-126	9.21285	21.789
ENSG00000103257	SLC7A5	16	1.38665	1.54e-128	7.47e-126	98.1067	256.533
ENSG00000164418	GRIK2	6	1.55236	3e-128	1.44e-125	1.28483	3.7678
ENSG00000113580	NR3C1	5	1.0493	3.84e-127	1.82e-124	7.30944	15.1213
ENSG00000116701	NCF2	1	1.5334	4.31e-127	2.02e-124	17.2459	49.9384
ENSG00000117399	CDC20	1	-1.0267	1.77e-126	8.2e-124	93.9143	46.0825
ENSG00000213024	NUP62	19	-1.07312	1.82e-126	8.37e-124	25.0495	11.9069
ENSG00000011304	PTBP1	19	-1.00341	2.81e-126	1.28e-123	115.622	57.6741
ENSG00000070540	WIPI1	17	2.35273	4.08e-126	1.85e-123	1.11678	5.7588
ENSG00000128965	CHAC1	15	5.43429	2.16e-125	9.62e-123	0.534021	23.2739
ENSG00000188191	PRKAR1B	7	-1.18742	2.6e-124	1.14e-121	15.7635	6.91985
ENSG00000198839	ZNF277	7	1.80358	3.97e-124	1.73e-121	4.19635	14.6227
ENSG00000152409	JMY	5	1.38314	6.83e-124	2.96e-121	8.17782	21.3461
ENSG00000173812	EIF1	17	1.02596	6.91e-124	2.97e-121	112.73	229.551
ENSG00000161547	SRSF2	17	-0.932761	7.44e-124	3.17e-121	168.386	88.2026
ENSG00000132965	ALOX5AP	13	1.46046	8.34e-124	3.53e-121	5.4976	15.1244
ENSG00000104951	IL4I1	19	1.91087	2.93e-122	1.23e-119	3.35398	12.6595
ENSG00000104824	HNRNPL	19	-0.859711	8.59e-121	3.59e-118	69.655	38.3845
ENSG00000100726	TELO2	16	-1.14743	2.51e-120	1.04e-117	12.1729	5.49667
ENSG00000184678	H2BC21	1	2.55242	7.34e-120	3.03e-117	0.753201	4.40471
ENSG00000138166	DUSP5	10	1.81858	1.33e-119	5.43e-117	1.64717	5.80203
ENSG00000100664	EIF5	14	-1.26734	1.68e-119	6.86e-117	45.3689	18.8469
ENSG00000026508	CD44	11	1.05769	3.12e-118	1.26e-115	56.9175	118.47
ENSG00000173692	PSMD1	2	-1.01957	4.82e-118	1.93e-115	54.0787	26.6691
ENSG00000112658	SRF	6	-0.980617	6.42e-118	2.56e-115	44.7881	22.7018
ENSG00000171314	PGAM1	10	-1.0663	2.92e-117	1.16e-114	170.432	81.3778
ENSG00000169826	CSGALNACT2	10	1.00341	9.46e-117	3.72e-114	9.3285	18.7105
ENSG00000168268	NT5DC2	3	-1.12947	1.91e-116	7.46e-114	24.7448	11.3117
ENSG00000274180	NATD1	17	1.3583	4.37e-116	1.7e-113	1.65256	4.23949
ENSG00000188385	JAKMIP3	10	1.88584	8.69e-116	3.34e-113	0.225692	0.841556
ENSG00000146733	PSPH	7	1.13453	2.05e-115	7.83e-113	12.8123	28.0939
ENSG00000130066	SAT1	X	2.73054	6.75e-115	2.56e-112	3.20243	21.2623
ENSG00000164615	CAMLG	5	1.26953	3.44e-114	1.3e-111	17.4537	42.0556
ENSG00000140941	MAP1LC3B	16	1.11868	3.84e-114	1.44e-111	17.1695	37.2828
ENSG00000137876	RSL24D1	15	1.2678	6.41e-114	2.39e-111	51.0614	122.909
ENSG00000099783	HNRNPM	19	-1.1645	1.06e-113	3.93e-111	114.849	51.2329
ENSG00000053372	MRTO4	1	-1.1015	1.31e-113	4.79e-111	75.0922	35.0051
ENSG00000123505	AMD1	6	-0.964622	1.31e-113	4.79e-111	27.2777	13.9749
ENSG00000179348	GATA2	3	-1.61925	1.98e-113	7.17e-111	3.28182	1.06723
ENSG00000074935	TUBE1	6	1.23719	3.26e-113	1.18e-110	1.83439	4.32591
ENSG00000114450	GNB4	3	-1.1984	3.39e-113	1.22e-110	11.5529	5.03204
ENSG00000196352	CD55	1	1.05575	4.57e-113	1.63e-110	4.93778	10.2551
ENSG00000131746	TNS4	17	-1.28122	3.26e-112	1.16e-109	97.8326	40.2501
ENSG00000160877	NACC1	19	-1.20136	1.08e-111	3.8e-109	24.1967	10.5218
ENSG00000106366	SERPINE1	7	1.55029	1.11e-111	3.91e-109	2.89519	8.51708
ENSG00000100485	SOS2	14	1.11106	3.5e-111	1.22e-108	2.89553	6.24068
ENSG00000073060	SCARB1	12	-0.972935	1.11e-110	3.83e-108	19.5285	9.94834
ENSG00000145833	DDX46	5	-1.19067	1.53e-110	5.28e-108	24.2828	10.6381
ENSG00000110321	EIF4G2	11	-0.827468	3.95e-110	1.35e-107	294.665	166.047
ENSG00000168300	PCMTD1	8	1.25461	5.53e-110	1.89e-107	1.83123	4.36011
ENSG00000172336	POP7	7	-1.02845	7.35e-110	2.49e-107	81.6867	40.0375
ENSG00000138449	SLC40A1	2	1.91284	1.33e-109	4.46e-107	1.44767	5.46281
ENSG00000270882	H4C14	1	2.3739	2.39e-109	8.01e-107	0.807762	4.20858
ENSG00000128165	ADM2	22	3.60368	3.38e-109	1.13e-106	0.167095	2.07478
ENSG00000114423	CBLB	3	1.25629	4.27e-109	1.41e-106	1.78225	4.26137
ENSG00000100413	POLR3H	22	-1.15654	5.68e-109	1.87e-106	10.5377	4.72529
ENSG00000105856	HBP1	7	1.30847	6.22e-109	2.04e-106	4.20333	10.3949
ENSG00000150527	MIA2	14	1.25211	1.27e-108	4.15e-106	1.57474	3.75417
ENSG00000175643	RMI2	16	1.22904	2.59e-108	8.4e-106	4.23109	9.91374
ENSG00000006744	ELAC2	17	-0.806043	4.79e-108	1.55e-105	37.7577	21.5932
ENSG00000109674	NEIL3	4	1.12812	7.35e-108	2.36e-105	10.3127	22.5408
ENSG00000136960	ENPP2	8	1.89604	8.27e-108	2.64e-105	2.04689	7.62497
ENSG00000029363	BCLAF1	6	-1.51526	6.8e-107	2.16e-104	35.3786	12.3772
ENSG00000162739	SLAMF6	1	1.39871	8.43e-107	2.66e-104	3.68972	9.69081
ENSG00000240694	PNMA2	8	1.19752	2.94e-106	9.25e-104	6.60662	15.1484
ENSG00000152795	HNRNPDL	4	-1.08445	5.01e-106	1.57e-103	64.8398	30.5749
ENSG00000110944	IL23A	12	1.55013	1.02e-105	3.18e-103	7.50439	22.0228
ENSG00000147536	GINS4	8	-1.08849	2.09e-105	6.45e-103	7.84675	3.69252
ENSG00000125740	FOSB	19	-2.78398	1.09e-104	3.32e-102	1.57176	0.227904
ENSG00000141522	ARHGDIA	17	-0.938886	1.85e-104	5.62e-102	223.137	116.392
ENSG00000119812	FAM98A	2	-1.01806	7.86e-104	2.38e-101	24.4935	12.0944
ENSG00000174744	BRMS1	11	-1.04144	1.79e-103	5.39e-101	36.7944	17.8769
ENSG00000167658	EEF2	19	1.04667	1.9e-103	5.69e-101	1158.98	2394.15
ENSG00000100591	AHSA1	14	-0.882304	2.05e-103	6.13e-101	112.065	60.7999
ENSG00000121064	SCPEP1	17	1.25573	2.61e-103	7.75e-101	7.24227	17.3063
ENSG00000135049	AGTPBP1	9	1.06698	5e-103	1.48e-100	8.19122	17.1564
ENSG00000164754	RAD21	8	0.871091	1.34e-102	3.96e-100	110.004	201.191
ENSG00000144468	RHBDD1	2	0.963703	2.91e-102	8.53e-100	5.40592	10.5317
ENSG00000005187	ACSM3	16	1.69886	3.22e-102	9.39e-100	1.2589	4.08748
ENSG00000156171	DRAM2	1	1.25979	3.97e-102	1.15e-99	8.0155	19.172
ENSG00000044574	HSPA5	9	-0.974393	5.97e-102	1.71e-99	282.003	143.528
ENSG00000108176	DNAJC12	10	1.76114	7.64e-102	2.19e-99	5.98462	20.335
ENSG00000139645	ANKRD52	12	-1.40001	8.37e-102	2.38e-99	13.7881	5.22569
ENSG00000079459	FDFT1	8	1.21404	1.6e-101	4.53e-99	46.4918	107.869
ENSG00000124541	RRP36	6	-1.05788	3.31e-101	9.32e-99	28.8959	13.8746
ENSG00000159840	ZYX	7	-1.05637	1.75e-100	4.91e-98	76.6837	36.8701
ENSG00000167114	SLC27A4	9	-1.09558	2.71e-100	7.56e-98	25.9454	12.1403
ENSG00000124635	H2BC11	6	2.52003	3.97e-100	1.1e-97	1.02891	5.94209
ENSG00000110104	CCDC86	11	-1.16682	5.16e-100	1.43e-97	72.6218	32.3531
ENSG00000149781	FERMT3	11	1.17576	6.76e-100	1.86e-97	42.0679	95.0453
ENSG00000099985	OSM	22	-1.45821	1.04e-99	2.85e-97	9.7867	3.56966
ENSG00000143569	UBAP2L	1	-0.856709	4.1e-99	1.11e-96	36.4403	20.1213
ENSG00000132361	CLUH	17	-1.27979	7.93e-99	2.15e-96	39.3073	16.19
ENSG00000100416	TRMU	22	-1.24003	8.36e-99	2.25e-96	2.59263	1.0963
ENSG00000123358	NR4A1	12	3.95281	8.67e-99	2.33e-96	0.647061	10.0847
ENSG00000119333	WDR34	9	-1.02509	9.34e-99	2.49e-96	47.7928	23.4774
ENSG00000115902	SLC1A4	2	1.05914	1.24e-98	3.3e-96	22.6523	47.1975
ENSG00000166963	MAP1A	15	-2.64987	1.46e-98	3.86e-96	1.32566	0.211146
ENSG00000187840	EIF4EBP1	8	1.4051	2.91e-98	7.68e-96	75.7135	200.562
ENSG00000172216	CEBPB	20	1.63288	4.7e-98	1.23e-95	8.16244	25.267
ENSG00000163297	ANTXR2	4	1.3406	5.4e-98	1.41e-95	2.50412	6.34421
ENSG00000179958	DCTPP1	16	-1.05857	6.1e-98	1.59e-95	174.825	83.9275
ENSG00000135919	SERPINE2	2	1.43843	1.5e-97	3.89e-95	1.28792	3.5007
ENSG00000069869	NEDD4	15	1.66517	1.63e-97	4.21e-95	0.655137	2.08491
ENSG00000196517	SLC6A9	1	4.34362	2.16e-97	5.54e-95	0.0629768	1.31165
ENSG00000120694	HSPH1	13	-0.884108	2.72e-97	6.96e-95	57.9122	31.38
ENSG00000118503	TNFAIP3	6	1.69188	6.51e-97	1.66e-94	12.1513	39.2832
ENSG00000135414	GDF11	12	-1.32257	4.02e-96	1.02e-93	6.27525	2.50963
ENSG00000104231	ZFAND1	8	1.20212	4.61e-96	1.17e-93	9.2977	21.3706
ENSG00000188573	FBLL1	5	2.98235	5.89e-96	1.48e-93	0.470004	3.70912
ENSG00000239306	RBM14	11	-0.906097	1.59e-95	3.99e-93	21.2801	11.3558
ENSG00000143319	ISG20L2	1	-0.923122	1.63e-95	4.07e-93	20.9558	11.0512
ENSG00000161981	SNRNP25	16	-1.23759	3.15e-95	7.82e-93	15.054	6.37048
ENSG00000048052	HDAC9	7	1.53406	4.57e-95	1.13e-92	0.398071	1.15547
ENSG00000041802	LSG1	3	-1.03257	5.36e-95	1.32e-92	22.1885	10.8497
ENSG00000136436	CALCOCO2	17	1.08943	1.02e-94	2.5e-92	12.0061	25.5542
ENSG00000170915	PAQR8	6	1.01183	1.29e-94	3.15e-92	24.116	48.6159
ENSG00000273604	EPOP	17	-0.965867	1.34e-94	3.27e-92	20.6837	10.5928
ENSG00000141376	BCAS3	17	1.24972	2.18e-94	5.28e-92	0.902283	2.14685
ENSG00000169258	GPRIN1	5	-1.60048	2.22e-94	5.37e-92	3.63474	1.20293
ENSG00000162692	VCAM1	1	1.25784	2.37e-94	5.71e-92	2.89631	6.9212
ENSG00000108829	LRRC59	17	-0.877321	3.44e-94	8.25e-92	96.7219	52.6483
ENSG00000170385	SLC30A1	1	-1.7251	4.4e-94	1.05e-91	9.11572	2.75592
ENSG00000116455	WDR77	1	-1.09791	4.94e-94	1.17e-91	29.03	13.5566
ENSG00000160392	C19orf47	19	-0.996749	4.99e-94	1.18e-91	8.94537	4.48287
ENSG00000183010	PYCR1	17	0.970391	6.01e-94	1.42e-91	58.677	114.945
ENSG00000197329	PELI1	2	1.01978	8.44e-94	1.98e-91	15.8202	32.0746
ENSG00000136828	RALGPS1	9	1.31481	9.03e-94	2.11e-91	1.09571	2.72462
ENSG00000037474	NSUN2	5	-0.89282	9.82e-94	2.29e-91	28.9508	15.594
ENSG00000007376	RPUSD1	16	-1.07874	1.4e-93	3.25e-91	16.2764	7.71018
ENSG00000162511	LAPTM5	1	1.05594	1.83e-93	4.24e-91	22.9371	47.6815
ENSG00000269343	ZNF587B	19	-1.83344	2.35e-93	5.43e-91	3.53509	0.993093
ENSG00000126067	PSMB2	1	-0.885823	2.46e-93	5.64e-91	71.5664	38.7251
ENSG00000108592	FTSJ3	17	-0.853626	1.6e-92	3.66e-90	27.1023	15.0019
ENSG00000134954	ETS1	11	0.801519	2.15e-92	4.9e-90	60.3987	105.263
ENSG00000134460	IL2RA	10	1.95039	2.45e-92	5.57e-90	0.940246	3.66852
ENSG00000093072	ADA2	22	1.10491	4.63e-92	1.05e-89	2.63094	5.66319
ENSG00000123094	RASSF8	12	1.91703	5.77e-92	1.3e-89	0.534409	2.03051
ENSG00000150990	DHX37	12	-1.01966	7.85e-92	1.76e-89	16.1756	7.98173
ENSG00000158373	H2BC5	6	2.30798	1.89e-91	4.22e-89	1.47832	7.29155
ENSG00000197586	ENTPD6	20	-0.970865	5.7e-91	1.27e-88	9.42172	4.81053
ENSG00000104969	SGTA	19	-0.893138	6.01e-91	1.33e-88	50.1083	26.9836
ENSG00000155660	PDIA4	7	-0.838755	6.5e-91	1.44e-88	85.1708	47.6262
ENSG00000270276	H4C15	1	2.61514	8.1e-90	1.79e-87	0.673734	4.16607
ENSG00000011007	ELOA	1	-1.07287	1.04e-89	2.29e-87	23.6299	11.235
ENSG00000089289	IGBP1	X	1.10192	1.7e-89	3.73e-87	28.0586	60.2222
ENSG00000198814	GK	X	1.36719	4.54e-89	9.9e-87	5.93126	15.313
ENSG00000167553	TUBA1C	12	-1.01172	6.73e-89	1.46e-86	141.807	70.3213
ENSG00000107611	CUBN	10	2.46255	1.49e-88	3.23e-86	0.0715971	0.401205
ENSG00000102241	HTATSF1	X	-0.894537	3.08e-88	6.65e-86	54.8569	29.5065
ENSG00000073331	ALPK1	4	1.54648	5.31e-88	1.14e-85	1.39227	4.07504
ENSG00000134198	TSPAN2	1	1.00529	5.48e-88	1.17e-85	12.7268	25.5128
ENSG00000111328	CDK2AP1	12	-0.949198	7e-88	1.49e-85	15.9025	8.241
ENSG00000135116	HRK	12	2.62493	9.5e-88	2.02e-85	0.119619	0.738372
ENSG00000155792	DEPTOR	8	2.43178	9.73e-88	2.06e-85	0.537131	2.90611
ENSG00000104356	POP1	8	-1.20788	2.06e-87	4.35e-85	10.4301	4.51361
ENSG00000186871	ERCC6L	X	-1.05677	2.4e-87	5.05e-85	15.3431	7.37014
ENSG00000159674	SPON2	4	1.62615	2.43e-87	5.1e-85	0.586172	1.80933
ENSG00000133706	LARS1	5	0.854279	2.62e-87	5.48e-85	7.9294	14.3316
ENSG00000106683	LIMK1	7	-1.03197	2.94e-87	6.12e-85	9.79556	4.79467
ENSG00000172757	CFL1	11	-0.828988	3.52e-87	7.3e-85	221.401	124.627
ENSG00000181222	POLR2A	17	-1.08793	4.33e-87	8.95e-85	33.0539	15.5509
ENSG00000130706	ADRM1	20	-0.937738	4.89e-87	1.01e-84	97.1347	50.7165
ENSG00000142002	DPP9	19	-0.927211	5.31e-87	1.09e-84	19.1126	10.0548
ENSG00000104852	SNRNP70	19	-0.75734	5.48e-87	1.12e-84	51.2331	30.3057
ENSG00000007080	CCDC124	19	-0.919371	5.99e-87	1.22e-84	38.9193	20.5802
ENSG00000179218	CALR	19	-0.729147	6.79e-87	1.38e-84	401.941	242.477
ENSG00000052841	TTC17	11	0.951298	9.93e-87	2.01e-84	3.24117	6.27538
ENSG00000159267	HLCS	21	1.29065	1.61e-86	3.23e-84	3.48097	8.5162
ENSG00000167476	JSRP1	19	1.86214	2.05e-86	4.11e-84	1.18103	4.30725
ENSG00000196924	FLNA	X	-1.19998	2.51e-86	5.01e-84	169.619	73.831
ENSG00000205352	PRR13	12	-0.914273	3.31e-86	6.61e-84	29.1641	15.4639
ENSG00000119669	IRF2BPL	14	-1.06372	5.43e-86	1.08e-83	19.9169	9.52227
ENSG00000116350	SRSF4	1	-0.974937	5.57e-86	1.1e-83	16.2116	8.25156
ENSG00000111206	FOXM1	12	-1.06176	6.18e-86	1.22e-83	27.2343	13.0498
ENSG00000187193	MT1X	16	-2.02751	1.05e-85	2.07e-83	4.17177	1.02441
ENSG00000128245	YWHAH	22	-0.837537	1.19e-85	2.34e-83	64.7466	36.2216
ENSG00000088826	SMOX	20	1.46753	3.87e-85	7.57e-83	2.09823	5.82108
ENSG00000129911	KLF16	19	-1.08759	4.81e-85	9.37e-83	24.0965	11.3377
ENSG00000166037	CEP57	11	0.913988	6.29e-85	1.22e-82	6.63795	12.5055
ENSG00000186193	SAPCD2	9	-1.28418	6.44e-85	1.25e-82	45.3344	18.6093
ENSG00000182287	AP1S2	X	1.03931	8.7e-85	1.68e-82	4.8636	9.98987
ENSG00000031003	FAM13B	5	-1.77909	9.46e-85	1.82e-82	6.44484	1.87666
ENSG00000172575	RASGRP1	15	1.34398	2.01e-84	3.86e-82	2.07116	5.2474
ENSG00000126264	HCST	19	1.16747	3.38e-84	6.47e-82	39.9659	89.6069
ENSG00000097021	ACOT7	1	-0.898254	2.01e-83	3.83e-81	45.6608	24.4933
ENSG00000090238	YPEL3	16	1.84469	2.08e-83	3.96e-81	1.39491	5.02689
ENSG00000167721	TSR1	17	-0.786584	2.3e-83	4.37e-81	66.7333	38.6917
ENSG00000154783	FGD5	3	-1.91819	3.58e-83	6.76e-81	1.07064	0.281698
ENSG00000116251	RPL22	1	0.901775	6.9e-83	1.3e-80	57.6022	107.609
ENSG00000113739	STC2	5	2.87366	7.62e-83	1.43e-80	1.49537	10.997
ENSG00000105281	SLC1A5	19	1.0383	8.55e-83	1.6e-80	78.9192	162.072
ENSG00000138185	ENTPD1	10	1.13494	3.12e-82	5.82e-80	0.67694	1.48537
ENSG00000058063	ATP11B	3	0.735121	3.88e-82	7.22e-80	28.8795	48.0697
ENSG00000138074	SLC5A6	2	-0.837372	4.08e-82	7.56e-80	47.1749	26.3965
ENSG00000132819	RBM38	20	-1.01525	5.74e-82	1.06e-79	70.1271	34.6863
ENSG00000155115	GTF3C6	6	-0.936656	1.28e-81	2.37e-79	69.8954	36.508
ENSG00000186104	CYP2R1	11	1.03232	1.61e-81	2.96e-79	3.36009	6.88282
ENSG00000156273	BACH1	21	0.89556	4.56e-81	8.36e-79	9.82401	18.2649
ENSG00000124374	PAIP2B	2	1.60996	8.76e-81	1.6e-78	0.638876	1.94945
ENSG00000182379	NXPH4	12	2.39521	9.45e-81	1.72e-78	1.8493	9.75305
ENSG00000116761	CTH	1	1.30662	9.48e-81	1.72e-78	6.39667	15.8417
ENSG00000136603	SKIL	3	-1.36729	1.13e-80	2.05e-78	4.63541	1.79849
ENSG00000143333	RGS16	1	1.68825	1.58e-80	2.86e-78	50.7178	163.502
ENSG00000147677	EIF3H	8	0.965444	1.67e-80	3.01e-78	42.264	82.5144
ENSG00000112972	HMGCS1	5	1.28997	1.69e-80	3.04e-78	15.549	38.0322
ENSG00000124762	CDKN1A	6	2.1366	1.84e-80	3.29e-78	0.541443	2.39761
ENSG00000184787	UBE2G2	21	-0.807771	2.76e-80	4.93e-78	16.3562	9.34397
ENSG00000122877	EGR2	10	2.01771	4.54e-80	8.07e-78	0.860176	3.50828
ENSG00000108671	PSMD11	17	-0.71339	9.89e-80	1.75e-77	45.542	27.7726
ENSG00000175130	MARCKSL1	1	-0.877032	1.23e-79	2.18e-77	128.57	69.9987
ENSG00000196787	H2AC11	6	2.25449	1.39e-79	2.46e-77	0.521745	2.48394
ENSG00000124193	SRSF6	20	-0.78125	1.52e-79	2.67e-77	57.744	33.6047
ENSG00000109618	SEPSECS	4	1.07566	1.64e-79	2.87e-77	2.70452	5.69716
ENSG00000181218	H2AW	1	2.00859	1.95e-79	3.41e-77	7.93975	31.8178
ENSG00000126860	EVI2A	17	1.83717	2.06e-79	3.58e-77	2.22548	7.93979
ENSG00000172086	KRCC1	2	0.924498	2.32e-79	4.03e-77	10.4709	19.8845
ENSG00000063244	U2AF2	19	-0.807677	2.48e-79	4.3e-77	103.645	59.2139
ENSG00000164463	CREBRF	5	1.48995	4.51e-79	7.79e-77	0.306724	0.861604
ENSG00000075651	PLD1	3	3.34427	4.53e-79	7.81e-77	0.0277445	0.288388
ENSG00000090316	MAEA	4	-0.823961	5.22e-79	8.96e-77	11.7052	6.61406
ENSG00000164687	FABP5	8	-0.861295	8.32e-79	1.42e-76	92.6769	50.9977
ENSG00000029364	SLC39A9	14	1.24353	9.51e-79	1.62e-76	8.95871	21.2096
ENSG00000120008	WDR11	10	1.00651	1.13e-78	1.93e-76	4.04167	8.11737
ENSG00000048162	NOP16	5	-1.02416	1.14e-78	1.94e-76	27.679	13.6167
ENSG00000094804	CDC6	17	-0.818672	1.22e-78	2.06e-76	28.4841	16.1508
ENSG00000068001	HYAL2	3	-1.14677	1.4e-78	2.36e-76	6.19513	2.80114
ENSG00000142751	GPN2	1	-1.13579	2.22e-78	3.74e-76	5.10993	2.32857
ENSG00000185633	NDUFA4L2	12	3.19194	2.25e-78	3.78e-76	0.143884	1.32292
ENSG00000120800	UTP20	12	-1.15971	3.19e-78	5.34e-76	12.4768	5.58369
ENSG00000043143	JADE2	5	-0.905641	4.59e-78	7.67e-76	12.1485	6.48603
ENSG00000130150	MOSPD2	X	1.12242	6.85e-78	1.14e-75	2.13605	4.64946
ENSG00000100401	RANGAP1	22	-0.805737	1.15e-77	1.91e-75	31.4084	17.9706
ENSG00000141293	SKAP1	17	0.875914	1.21e-77	2e-75	35.8167	65.706
ENSG00000145349	CAMK2D	4	1.35427	1.39e-77	2.3e-75	4.60933	11.7831
ENSG00000124406	ATP8A1	4	0.980162	2.77e-77	4.56e-75	2.41724	4.767
ENSG00000161243	FBXO27	19	-1.19594	3.8e-77	6.23e-75	15.5859	6.81415
ENSG00000163528	CHCHD4	3	-0.828843	5.35e-77	8.75e-75	35.3146	19.8734
ENSG00000133318	RTN3	11	1.02725	2.39e-76	3.9e-74	20.9351	42.6673
ENSG00000102445	RUBCNL	13	3.98073	2.76e-76	4.49e-74	0.0312837	0.508489
ENSG00000101311	FERMT1	20	-0.893443	5.23e-76	8.48e-74	15.7956	8.51127
ENSG00000131069	ACSS2	20	1.64467	5.77e-76	9.33e-74	1.10191	3.45146
ENSG00000118418	HMGN3	6	-0.86399	6.48e-76	1.04e-73	67.8661	37.3005
ENSG00000160633	SAFB	19	-0.89787	8.66e-76	1.39e-73	30.6241	16.4391
ENSG00000100650	SRSF5	14	-0.864485	1.24e-75	1.99e-73	19.8072	10.8838
ENSG00000111912	NCOA7	6	0.986328	1.36e-75	2.18e-73	3.41124	6.76054
ENSG00000082516	GEMIN5	5	-0.79064	1.54e-75	2.46e-73	33.8257	19.5526
ENSG00000110881	ASIC1	12	1.20032	1.55e-75	2.47e-73	2.62947	6.05205
ENSG00000131015	ULBP2	6	1.15549	1.63e-75	2.58e-73	18.9565	42.2771
ENSG00000170006	TMEM154	4	1.381	1.7e-75	2.68e-73	0.882285	2.30185
ENSG00000117151	CTBS	1	1.15998	2.14e-75	3.37e-73	1.32516	2.95706
ENSG00000198860	TSEN15	1	1.05743	4.02e-75	6.33e-73	6.36528	13.2405
ENSG00000133315	MACROD1	11	1.02554	4.18e-75	6.56e-73	22.3614	45.5129
ENSG00000152377	SPOCK1	5	3.06134	1.09e-74	1.71e-72	0.0728954	0.607964
ENSG00000075618	FSCN1	7	-1.1374	1.61e-74	2.51e-72	87.5397	39.7941
ENSG00000104133	SPG11	15	0.883775	1.87e-74	2.91e-72	3.92033	7.23474
ENSG00000139597	N4BP2L1	13	1.27795	2.01e-74	3.11e-72	1.3064	3.17055
ENSG00000167112	TRUB2	9	-0.827817	2.33e-74	3.61e-72	18.1493	10.2283
ENSG00000167470	MIDN	19	-0.937615	2.64e-74	4.08e-72	22.0374	11.5076
ENSG00000055118	KCNH2	7	1.36418	3.38e-74	5.2e-72	1.65523	4.2696
ENSG00000145220	LYAR	4	-0.931013	4.13e-74	6.34e-72	73.7635	38.7033
ENSG00000187109	NAP1L1	12	0.827333	5.77e-74	8.83e-72	48.4898	86.0366
ENSG00000148335	NTMT1	9	-0.85697	1.11e-73	1.69e-71	21.4042	11.8206
ENSG00000174227	PIGG	4	-0.960607	2.15e-73	3.28e-71	4.37201	2.24718
ENSG00000143321	HDGF	1	-0.658584	2.65e-73	4.03e-71	118.186	74.8659
ENSG00000168944	CEP120	5	0.936645	2.96e-73	4.49e-71	4.43617	8.50284
ENSG00000132846	ZBED3	5	1.16242	4.11e-73	6.21e-71	4.5449	10.1796
ENSG00000143368	SF3B4	1	-0.871115	4.16e-73	6.27e-71	94.4575	51.6352
ENSG00000169564	PCBP1	2	-0.732361	5.15e-73	7.75e-71	314.026	189.011
ENSG00000166035	LIPC	15	2.3907	7.75e-73	1.16e-70	0.164695	0.862125
ENSG00000119403	PHF19	9	-0.798031	7.81e-73	1.17e-70	48.372	27.8153
ENSG00000128322	IGLL1	22	-2.19062	1.89e-72	2.82e-70	7.55249	1.65916
ENSG00000026103	FAS	10	0.864069	2.48e-72	3.7e-70	26.8686	48.9091
ENSG00000089159	PXN	12	0.957371	2.9e-72	4.31e-70	9.33466	18.1182
ENSG00000134294	SLC38A2	12	0.980667	3.27e-72	4.85e-70	33.6887	66.4769
ENSG00000203485	INF2	14	-0.900701	3.42e-72	5.05e-70	9.98151	5.34538
ENSG00000154359	LONRF1	8	1.16425	3.63e-72	5.36e-70	2.16332	4.85015
ENSG00000171681	ATF7IP	12	0.667554	3.67e-72	5.41e-70	5.39466	8.569
ENSG00000133134	BEX2	X	2.26543	3.81e-72	5.59e-70	1.2242	5.8896
ENSG00000076382	SPAG5	17	-1.11247	4.62e-72	6.76e-70	17.3151	8.01277
ENSG00000178075	GRAMD1C	3	1.43504	7.76e-72	1.13e-69	0.516522	1.40325
ENSG00000070087	PFN2	3	1.14763	8.01e-72	1.17e-69	2.27137	5.0127
ENSG00000132773	TOE1	1	-1.16277	8.48e-72	1.23e-69	10.5356	4.71292
ENSG00000149485	FADS1	11	1.21445	1.13e-71	1.64e-69	8.42815	19.5676
ENSG00000100228	RAB36	22	-1.53282	1.25e-71	1.81e-69	2.88032	0.992366
ENSG00000077264	PAK3	X	1.72971	3.22e-71	4.65e-69	0.321976	1.0756
ENSG00000143669	LYST	1	1.69383	3.41e-71	4.91e-69	0.551703	1.7899
ENSG00000006652	IFRD1	7	1.01849	4.69e-71	6.73e-69	3.59923	7.30185
ENSG00000174749	FAM241A	4	1.09069	6.23e-71	8.92e-69	1.94079	4.13315
ENSG00000174456	C12orf76	12	1.20344	2.25e-70	3.22e-68	1.27684	2.93927
ENSG00000126749	EMG1	12	-0.901807	2.27e-70	3.24e-68	13.0523	6.9827
ENSG00000196235	SUPT5H	19	-0.795035	2.5e-70	3.56e-68	24.5144	14.1272
ENSG00000129103	SUMF2	7	0.794601	5.11e-70	7.25e-68	24.3499	42.2286
ENSG00000134824	FADS2	11	1.05062	7.57e-70	1.07e-67	1.88313	3.90988
ENSG00000108344	PSMD3	17	-0.736152	7.89e-70	1.12e-67	72.6182	43.5908
ENSG00000111331	OAS3	12	-0.775192	8.75e-70	1.23e-67	17.3588	10.1475
ENSG00000153283	CD96	3	0.855156	1.46e-69	2.06e-67	13.5372	24.4794
ENSG00000187514	PTMA	2	-0.668599	2.26e-69	3.17e-67	1300.61	818.231
ENSG00000164674	SYTL3	6	0.969545	2.34e-69	3.28e-67	14.3531	28.1307
ENSG00000103187	COTL1	16	-0.804025	2.46e-69	3.43e-67	155.342	88.9654
ENSG00000012174	MBTPS2	X	0.790182	2.46e-69	3.43e-67	4.84862	8.37953
ENSG00000130787	HIP1R	12	-1.0975	2.55e-69	3.54e-67	6.64606	3.10865
ENSG00000130487	KLHDC7B	22	2.21259	3.12e-69	4.33e-67	2.47286	11.4713
ENSG00000063241	ISOC2	19	-0.964571	3.13e-69	4.33e-67	18.2693	9.36746
ENSG00000085872	CHERP	19	-1.11153	4.27e-69	5.9e-67	18.9572	8.77593
ENSG00000142784	WDTC1	1	0.748288	6.69e-69	9.2e-67	10.749	18.061
ENSG00000131148	EMC8	16	-0.747958	8.12e-69	1.11e-66	18.9903	11.3082
ENSG00000160588	MPZL3	11	1.04486	8.55e-69	1.17e-66	4.29825	8.86581
ENSG00000104738	MCM4	8	-0.644551	2.09e-68	2.85e-66	77.8982	49.8319
ENSG00000197170	PSMD12	17	-0.828041	3.12e-68	4.26e-66	26.7761	15.083
ENSG00000160326	SLC2A6	9	-1.26288	4.23e-68	5.75e-66	4.26032	1.77112
ENSG00000100644	HIF1A	14	0.847065	5.1e-68	6.91e-66	10.8463	19.5131
ENSG00000136699	SMPD4	2	-0.774693	5.2e-68	7.04e-66	41.0153	23.9742
ENSG00000161091	MFSD12	19	-0.928712	7.88e-68	1.06e-65	10.2245	5.37129
ENSG00000113407	TARS1	5	0.941106	8.3e-68	1.12e-65	22.1728	42.5605
ENSG00000175832	ETV4	17	-1.12168	8.89e-68	1.19e-65	14.8885	6.84873
ENSG00000152689	RASGRP3	2	1.71079	9.09e-68	1.22e-65	0.452688	1.47496
ENSG00000157693	TMEM268	9	0.81382	1.03e-67	1.38e-65	6.99665	12.3137
ENSG00000142765	SYTL1	1	1.13787	1.2e-67	1.6e-65	5.23763	11.5312
ENSG00000076662	ICAM3	19	1.11717	1.59e-67	2.11e-65	50.498	109.536
ENSG00000123983	ACSL3	2	0.873577	1.69e-67	2.24e-65	14.6998	26.935
ENSG00000079335	CDC14A	1	0.995078	1.73e-67	2.28e-65	2.2626	4.513
ENSG00000189077	TMEM120A	7	1.96561	1.82e-67	2.41e-65	3.51808	13.7498
ENSG00000114648	KLHL18	3	-0.924533	1.92e-67	2.53e-65	9.66264	5.0929
ENSG00000124151	NCOA3	20	0.851656	2.6e-67	3.42e-65	6.96797	12.5803
ENSG00000171492	LRRC8D	1	0.929863	2.65e-67	3.48e-65	12.4654	23.7548
ENSG00000164187	LMBRD2	5	1.06951	2.93e-67	3.83e-65	1.63348	3.42032
ENSG00000068078	FGFR3	4	-1.81415	4.59e-67	6e-65	6.55571	1.86259
ENSG00000128872	TMOD2	15	1.06019	5.31e-67	6.92e-65	1.35262	2.82332
ENSG00000168785	TSPAN5	4	0.984385	5.62e-67	7.3e-65	3.81134	7.54136
ENSG00000179387	ELMOD2	4	0.953134	5.94e-67	7.7e-65	4.84405	9.37281
ENSG00000012822	CALCOCO1	12	1.14763	6.13e-67	7.92e-65	0.821317	1.81563
ENSG00000006459	KDM7A	7	1.48088	6.15e-67	7.93e-65	1.72719	4.82976
ENSG00000070756	PABPC1	8	0.63652	6.49e-67	8.35e-65	290.808	452.089
ENSG00000128973	CLN6	15	-0.864545	8.38e-67	1.08e-64	5.76319	3.16798
ENSG00000163017	ACTG2	2	-1.76018	1.05e-66	1.34e-64	7.45633	2.19858
ENSG00000189159	JPT1	17	-0.743661	1.38e-66	1.77e-64	97.7496	58.3682
ENSG00000173451	THAP2	12	1.69692	1.85e-66	2.36e-64	0.474439	1.54302
ENSG00000147852	VLDLR	9	3.40427	2.05e-66	2.6e-64	0.105845	1.14507
ENSG00000132434	LANCL2	7	-0.915481	2.08e-66	2.64e-64	7.47422	3.96205
ENSG00000099364	FBXL19	16	-0.98394	2.27e-66	2.87e-64	10.5144	5.31943
ENSG00000160803	UBQLN4	1	-0.779493	2.45e-66	3.1e-64	22.5927	13.1672
ENSG00000082014	SMARCD3	7	1.72625	3.01e-66	3.79e-64	0.758741	2.51311
ENSG00000165983	PTER	10	0.777825	3.08e-66	3.87e-64	9.83503	16.8635
ENSG00000103326	CAPN15	16	-1.16188	3.16e-66	3.96e-64	6.27013	2.80328
ENSG00000132768	DPH2	1	-0.850655	5.19e-66	6.49e-64	42.8907	23.7843
ENSG00000173276	ZBTB21	21	0.888099	7.22e-66	8.98e-64	3.37009	6.2389
ENSG00000007255	TRAPPC6A	19	0.993654	8.06e-66	1e-63	29.77	59.196
ENSG00000106348	IMPDH1	7	-0.941396	1.11e-65	1.37e-63	38.4825	20.0413
ENSG00000101220	C20orf27	20	-0.841554	1.18e-65	1.46e-63	95.3978	53.2447
ENSG00000171791	BCL2	18	1.12319	1.61e-65	1.99e-63	1.05577	2.3016
ENSG00000265354	TIMM23	10	-0.770041	1.89e-65	2.33e-63	111.106	65.1203
ENSG00000226784	PGAM4	X	-1.11685	2.15e-65	2.64e-63	13.2198	6.08643
ENSG00000170515	PA2G4	12	-0.691507	2.29e-65	2.8e-63	134.869	83.5164
ENSG00000108424	KPNB1	17	-0.817263	2.79e-65	3.4e-63	123.362	70.0149
ENSG00000076641	PAG1	8	0.980951	3.32e-65	4.05e-63	6.78032	13.3777
ENSG00000020129	NCDN	1	-0.967799	3.91e-65	4.76e-63	11.1625	5.70794
ENSG00000105373	NOP53	19	0.899106	4.85e-65	5.88e-63	28.6332	53.3927
ENSG00000100129	EIF3L	22	1.00568	5.16e-65	6.24e-63	38.1706	76.6275
ENSG00000152229	PSTPIP2	18	0.964476	6.36e-65	7.69e-63	6.19045	12.0796
ENSG00000147687	TATDN1	8	0.875983	6.48e-65	7.81e-63	6.34523	11.6433
ENSG00000196284	SUPT3H	6	0.961132	7.79e-65	9.37e-63	3.22091	6.27796
ENSG00000171160	MORN4	10	1.3909	1.07e-64	1.28e-62	1.83416	4.83297
ENSG00000133226	SRRM1	1	-1.34384	1.16e-64	1.38e-62	20.8816	8.22917
ENSG00000021300	PLEKHB1	11	0.892563	1.33e-64	1.59e-62	3.84517	7.12912
ENSG00000189306	RRP7A	22	-0.928373	1.36e-64	1.62e-62	13.3622	7.02814
ENSG00000101152	DNAJC5	20	1.06242	1.82e-64	2.17e-62	24.5399	51.2572
ENSG00000138772	ANXA3	4	2.92886	2.96e-64	3.52e-62	0.37279	2.86693
ENSG00000101057	MYBL2	20	-0.790832	3.36e-64	3.99e-62	108.426	62.6707
ENSG00000168924	LETM1	4	-0.665975	3.47e-64	4.11e-62	21.2034	13.3655
ENSG00000163714	U2SURP	3	-0.937904	3.74e-64	4.42e-62	25.045	13.0751
ENSG00000180198	RCC1	1	-0.865622	4.51e-64	5.32e-62	58.2115	31.9497
ENSG00000173457	PPP1R14B	11	-0.758597	5.59e-64	6.58e-62	101.789	60.1586
ENSG00000125977	EIF2S2	20	0.643771	7.59e-64	8.92e-62	112.271	175.405
ENSG00000119138	KLF9	9	2.03459	1.13e-63	1.32e-61	0.237914	0.985009
ENSG00000131558	EXOC4	7	0.750196	1.2e-63	1.4e-61	10.5099	17.6721
ENSG00000140853	NLRC5	16	-1.09907	1.36e-63	1.58e-61	4.48695	2.09501
ENSG00000005486	RHBDD2	7	1.11309	1.55e-63	1.81e-61	15.3686	33.2335
ENSG00000112578	BYSL	6	-0.789719	1.68e-63	1.96e-61	32.0927	18.5766
ENSG00000259956	RBM15B	3	-0.727589	1.75e-63	2.03e-61	27.1345	16.3896
ENSG00000143575	HAX1	1	0.957633	2.26e-63	2.62e-61	29.0211	56.3477
ENSG00000188554	NBR1	17	0.638248	2.75e-63	3.18e-61	13.101	20.3875
ENSG00000139372	TDG	12	-0.919785	3.08e-63	3.56e-61	22.6299	11.9561
ENSG00000099901	RANBP1	22	-0.660892	3.2e-63	3.69e-61	45.9428	29.0641
ENSG00000109323	MANBA	4	1.07718	3.45e-63	3.97e-61	1.12817	2.3757
ENSG00000112739	PRPF4B	6	-1.01394	4.17e-63	4.79e-61	13.952	6.9117
ENSG00000116754	SRSF11	1	-0.677939	5e-63	5.73e-61	20.1974	12.6284
ENSG00000167861	HID1	17	2.00123	7.23e-63	8.27e-61	0.247055	0.990903
ENSG00000089220	PEBP1	12	-0.696286	8.35e-63	9.53e-61	259.203	159.943
ENSG00000131089	ARHGEF9	X	0.824838	8.86e-63	1.01e-60	1.53462	2.7146
ENSG00000155111	CDK19	6	1.12148	9.41e-63	1.07e-60	1.23452	2.67912
ENSG00000177542	SLC25A22	11	-1.03579	9.82e-63	1.12e-60	11.6971	5.70818
ENSG00000171119	NRTN	19	2.14997	1.08e-62	1.22e-60	1.2118	5.43348
ENSG00000205189	ZBTB10	8	0.815369	1.16e-62	1.31e-60	3.44749	6.06608
ENSG00000184675	AMER1	X	-0.898207	1.18e-62	1.33e-60	8.3979	4.50602
ENSG00000125384	PTGER2	14	-1.11493	1.43e-62	1.61e-60	10.6197	4.89995
ENSG00000108826	MRPL27	17	-1.01022	1.56e-62	1.76e-60	18.0774	8.9744
ENSG00000081760	AACS	12	0.763794	1.64e-62	1.84e-60	2.22294	3.77092
ENSG00000243943	ZNF512	2	0.979701	1.72e-62	1.93e-60	6.99241	13.7765
ENSG00000101146	RAE1	20	-0.734068	1.78e-62	1.99e-60	16.6894	10.0362
ENSG00000182240	BACE2	21	-2.67011	1.83e-62	2.05e-60	1.02502	0.160057
ENSG00000011258	MBTD1	17	0.906235	2.42e-62	2.69e-60	7.95436	14.9158
ENSG00000188807	TMEM201	1	-0.977585	2.84e-62	3.15e-60	8.22215	4.1769
ENSG00000110107	PRPF19	11	-0.67528	2.91e-62	3.22e-60	178.652	111.879
ENSG00000088899	LZTS3	20	1.88615	3.32e-62	3.66e-60	0.251919	0.936905
ENSG00000125445	MRPS7	17	-0.766458	3.59e-62	3.95e-60	37.8134	22.2216
ENSG00000146416	AIG1	6	1.29239	4.17e-62	4.59e-60	0.722875	1.76876
ENSG00000211584	SLC48A1	12	1.27383	4.77e-62	5.24e-60	1.52091	3.67813
ENSG00000176108	CHMP6	17	-1.09528	4.84e-62	5.31e-60	10.9604	5.13188
ENSG00000167258	CDK12	17	-1.06411	5.06e-62	5.54e-60	18.6846	8.93704
ENSG00000125454	SLC25A19	17	-0.861218	5.93e-62	6.48e-60	19.2456	10.598
ENSG00000277443	MARCKS	6	0.834764	6.61e-62	7.21e-60	34.0537	60.7211
ENSG00000163535	SGO2	2	-1.11737	8.93e-62	9.72e-60	4.31652	1.98798
ENSG00000074966	TXK	4	1.43702	1.02e-61	1.11e-59	1.06932	2.90349
ENSG00000136842	TMOD1	9	1.58436	1.8e-61	1.96e-59	0.939921	2.81967
ENSG00000104524	PYCR3	8	-1.17204	1.86e-61	2.01e-59	4.64892	2.06364
ENSG00000103550	KNOP1	16	-1.23317	2e-61	2.15e-59	9.60783	4.09104
ENSG00000101350	KIF3B	20	-1.11608	2.37e-61	2.55e-59	5.91566	2.73307
ENSG00000177700	POLR2L	11	-0.948197	2.52e-61	2.71e-59	79.4524	41.1465
ENSG00000164088	PPM1M	3	1.17879	2.86e-61	3.07e-59	2.63725	5.9753
ENSG00000196408	NOXO1	16	3.74916	2.96e-61	3.18e-59	0.147037	1.96652
ENSG00000148019	CEP78	9	-0.896815	3.24e-61	3.46e-59	3.0761	1.65179
ENSG00000168675	LDLRAD4	18	-0.794317	3.3e-61	3.52e-59	2.91225	1.67866
ENSG00000135829	DHX9	1	-0.676155	3.67e-61	3.91e-59	108.996	68.2094
ENSG00000146833	TRIM4	7	0.848785	4.75e-61	5.05e-59	9.68318	17.4375
ENSG00000108773	KAT2A	17	-0.828363	6.21e-61	6.59e-59	31.4529	17.7086
ENSG00000151239	TWF1	12	-0.926459	6.46e-61	6.85e-59	8.71527	4.58457
ENSG00000197451	HNRNPAB	5	-0.612216	7.68e-61	8.13e-59	197.09	128.924
ENSG00000007923	DNAJC11	1	-0.798107	7.83e-61	8.27e-59	24.5662	14.1262
ENSG00000163993	S100P	4	1.52151	9.27e-61	9.77e-59	45.4685	130.527
ENSG00000239672	NME1	17	-0.817489	1.04e-60	1.09e-58	41.3683	23.4706
ENSG00000129932	DOHH	19	-1.07461	1.04e-60	1.1e-58	16.4307	7.79958
ENSG00000119820	YIPF4	2	0.707923	1.15e-60	1.21e-58	6.17759	10.0936
ENSG00000131848	ZSCAN5A	19	-1.74892	1.15e-60	1.21e-58	0.975207	0.29124
ENSG00000128626	MRPS12	19	-0.849057	1.16e-60	1.21e-58	48.5965	26.9752
ENSG00000117395	EBNA1BP2	1	-0.704687	1.39e-60	1.45e-58	49.7853	30.5485
ENSG00000145050	MANF	3	-0.839055	1.69e-60	1.75e-58	47.4541	26.5233
ENSG00000099622	CIRBP	19	-0.814558	2.12e-60	2.2e-58	20.0474	11.3994
ENSG00000131462	TUBG1	17	-0.832186	3.03e-60	3.13e-58	50.9819	28.6485
ENSG00000205250	E2F4	16	-0.766787	4.61e-60	4.76e-58	48.0293	28.2399
ENSG00000105220	GPI	19	-0.660001	6.7e-60	6.9e-58	60.4797	38.277
ENSG00000004660	CAMKK1	17	-1.51892	8.84e-60	9.08e-58	2.14482	0.750538
ENSG00000188707	ZBED6CL	7	-1.06471	9.14e-60	9.37e-58	4.23148	2.02249
ENSG00000054118	THRAP3	1	-0.879073	9.22e-60	9.45e-58	54.1516	29.4486
ENSG00000205808	PLPP6	9	1.24797	1.11e-59	1.13e-57	2.08194	4.93993
ENSG00000114867	EIF4G1	3	-1.05677	1.31e-59	1.33e-57	151.694	72.9226
ENSG00000159335	PTMS	12	-1.10237	1.39e-59	1.41e-57	33.2789	15.4854
ENSG00000071794	HLTF	3	0.64866	1.46e-59	1.48e-57	20.2695	31.7845
ENSG00000071537	SEL1L	14	0.838021	1.98e-59	2.01e-57	10.518	18.8017
ENSG00000155846	PPARGC1B	5	-0.997981	2.27e-59	2.3e-57	3.55469	1.78067
ENSG00000069702	TGFBR3	1	1.02578	2.93e-59	2.96e-57	1.72716	3.51827
ENSG00000181577	C6orf223	6	1.62908	3.21e-59	3.24e-57	10.0133	30.9984
ENSG00000185298	CCDC137	17	-1.37753	3.67e-59	3.7e-57	19.6866	7.58615
ENSG00000135842	NIBAN1	1	0.976157	4.25e-59	4.28e-57	8.0783	15.8941
ENSG00000130741	EIF2S3	X	0.810931	4.31e-59	4.34e-57	92.6619	162.545
ENSG00000142634	EFHD2	1	-0.74089	4.37e-59	4.39e-57	35.871	21.4689
ENSG00000126259	KIRREL2	19	0.978902	5.06e-59	5.07e-57	3.72642	7.35372
ENSG00000198431	TXNRD1	12	-0.853784	5.09e-59	5.09e-57	47.7753	26.4287
ENSG00000109606	DHX15	4	-0.750655	5.82e-59	5.8e-57	53.1679	31.5949
ENSG00000145882	PCYOX1L	5	0.953365	6.6e-59	6.57e-57	1.74571	3.37717
ENSG00000149451	ADAM33	20	3.22033	6.67e-59	6.63e-57	0.0501357	0.472541
ENSG00000122965	RBM19	12	-1.3961	8.01e-59	7.95e-57	5.89827	2.2422
ENSG00000126953	TIMM8A	X	-1.01636	8.62e-59	8.54e-57	7.84606	3.87944
ENSG00000151292	CSNK1G3	5	0.789896	1.02e-58	1.01e-56	6.07648	10.509
ENSG00000112561	TFEB	6	2.06872	1.55e-58	1.53e-56	0.261797	1.11463
ENSG00000132603	NIP7	16	-0.686327	1.72e-58	1.7e-56	42.784	26.5823
ENSG00000100813	ACIN1	14	-1.20564	1.81e-58	1.78e-56	19.0467	8.26132
ENSG00000174485	DENND4A	15	0.825345	2.12e-58	2.09e-56	14.5209	25.7364
ENSG00000082641	NFE2L1	17	1.10673	2.26e-58	2.21e-56	29.1526	62.8005
ENSG00000123685	BATF3	1	1.52652	2.4e-58	2.35e-56	1.74254	5.04793
ENSG00000135899	SP110	2	-0.763345	2.57e-58	2.51e-56	11.3222	6.67101
ENSG00000186854	TRABD2A	2	-0.916943	2.63e-58	2.57e-56	2.48114	1.31263
ENSG00000153234	NR4A2	2	1.88098	3.71e-58	3.62e-56	0.516095	1.91838
ENSG00000107331	ABCA2	9	1.02028	4.08e-58	3.97e-56	1.77526	3.6067
ENSG00000176095	IP6K1	3	-0.69202	5.71e-58	5.55e-56	24.8367	15.3724
ENSG00000196230	TUBB	6	-0.76223	7.5e-58	7.27e-56	64.0522	37.757
ENSG00000178409	BEND3	6	-1.12726	1.62e-57	1.56e-55	4.79534	2.1987
ENSG00000115241	PPM1G	2	-0.578008	2.4e-57	2.31e-55	146.794	98.3313
ENSG00000185862	EVI2B	17	1.18635	2.67e-57	2.58e-55	3.84373	8.71291
ENSG00000121931	LRIF1	1	0.838086	3.35e-57	3.23e-55	8.22598	14.7203
ENSG00000174437	ATP2A2	12	-0.689013	3.4e-57	3.27e-55	35.066	21.749
ENSG00000109929	SC5D	11	0.932502	4.04e-57	3.87e-55	2.03043	3.87431
ENSG00000134594	RAB33A	X	1.00583	5.25e-57	5.03e-55	12.3824	24.867
ENSG00000182446	NPLOC4	17	-0.636572	5.87e-57	5.61e-55	24.2545	15.6003
ENSG00000010810	FYN	6	0.883799	5.89e-57	5.62e-55	13.2347	24.4326
ENSG00000174989	FBXW8	12	0.777053	7.31e-57	6.97e-55	4.73894	8.12755
ENSG00000119326	CTNNAL1	9	0.997741	8.47e-57	8.06e-55	7.83966	15.6556
ENSG00000139405	RITA1	12	-0.841641	9.21e-57	8.75e-55	33.9434	18.9442
ENSG00000164284	GRPEL2	5	0.694766	9.27e-57	8.79e-55	8.95008	14.4893
ENSG00000117614	SYF2	1	0.812703	1.13e-56	1.07e-54	9.02932	15.8553
ENSG00000135241	PNPLA8	7	0.873249	1.23e-56	1.16e-54	3.01394	5.51467
ENSG00000061936	SFSWAP	12	-1.19901	1.5e-56	1.42e-54	4.06853	1.77466
ENSG00000115758	ODC1	2	-0.700968	1.52e-56	1.44e-54	543.5	334.332
ENSG00000128284	APOL3	22	-0.879522	2e-56	1.88e-54	15.9552	8.67009
ENSG00000124194	GDAP1L1	20	6.16943	2.2e-56	2.06e-54	0.00578142	0.467514
ENSG00000277161	PIGW	17	-1.06649	2.32e-56	2.18e-54	8.64165	4.11572
ENSG00000165716	DIPK1B	9	1.30207	2.34e-56	2.19e-54	1.95448	4.8334
ENSG00000109062	SLC9A3R1	17	-0.864216	3.11e-56	2.91e-54	177.289	97.3757
ENSG00000005007	UPF1	19	-0.845876	5.62e-56	5.24e-54	22.2948	12.4057
ENSG00000110911	SLC11A2	12	0.870332	6.18e-56	5.76e-54	2.24326	4.09923
ENSG00000233822	H2BC15	6	2.1292	9.54e-56	8.85e-54	0.162339	0.718607
ENSG00000185480	PARPBP	12	-0.812831	9.67e-56	8.97e-54	8.63457	4.90932
ENSG00000138380	CARF	2	1.57484	1.26e-55	1.17e-53	0.3067	0.912644
ENSG00000205517	RGL3	19	1.90213	1.38e-55	1.28e-53	0.299416	1.11655
ENSG00000055211	GINM1	6	0.788998	1.64e-55	1.51e-53	13.6234	23.5185
ENSG00000106772	PRUNE2	9	1.00746	1.68e-55	1.55e-53	0.68903	1.38561
ENSG00000136014	USP44	12	1.66507	1.7e-55	1.57e-53	0.485574	1.54626
ENSG00000100029	PES1	22	-0.654185	1.91e-55	1.75e-53	32.7434	20.8095
ENSG00000090565	RAB11FIP3	16	-1.21879	2.99e-55	2.75e-53	2.84544	1.22632
ENSG00000117543	DPH5	1	1.05459	3.08e-55	2.82e-53	12.1566	25.2289
ENSG00000102755	FLT1	13	3.98037	3.75e-55	3.43e-53	0.0088559	0.149057
ENSG00000105298	CACTIN	19	-0.871652	3.84e-55	3.51e-53	7.88202	4.30958
ENSG00000178607	ERN1	17	1.21783	6.25e-55	5.7e-53	2.14605	5.00214
ENSG00000123338	NCKAP1L	12	0.657812	7e-55	6.37e-53	13.7431	21.6784
ENSG00000100462	PRMT5	14	-0.704685	7.05e-55	6.41e-53	74.6371	45.7898
ENSG00000110011	DNAJC4	11	1.08233	8.31e-55	7.54e-53	2.46904	5.23824
ENSG00000105063	PPP6R1	19	-0.94712	1.01e-54	9.15e-53	39.4087	20.4449
ENSG00000161036	LRWD1	7	-0.79282	1.01e-54	9.17e-53	9.89477	5.71289
ENSG00000183513	COA5	2	0.911243	1.41e-54	1.28e-52	7.28888	13.6806
ENSG00000078589	P2RY10	X	1.32133	1.52e-54	1.37e-52	2.02784	5.06964
ENSG00000065802	ASB1	2	-1.0521	1.57e-54	1.41e-52	3.84822	1.85568
ENSG00000139514	SLC7A1	13	0.796029	1.84e-54	1.65e-52	38.9041	67.5501
ENSG00000173786	CNP	17	-0.683192	2.03e-54	1.82e-52	16.7963	10.461
ENSG00000128342	LIF	22	-1.84477	2.05e-54	1.84e-52	2.76603	0.771312
ENSG00000163389	POGLUT1	3	0.759211	2.22e-54	1.99e-52	4.13931	7.00108
ENSG00000186603	HPDL	1	-0.681103	2.93e-54	2.62e-52	35.9268	22.4056
ENSG00000115944	COX7A2L	2	0.917854	2.98e-54	2.65e-52	19.7139	37.2329
ENSG00000150593	PDCD4	10	0.620893	3.2e-54	2.85e-52	26.8088	41.2235
ENSG00000115641	FHL2	2	-0.718328	3.43e-54	3.04e-52	6.70124	4.0699
ENSG00000130749	ZC3H4	19	-1.26815	3.73e-54	3.31e-52	17.0006	7.06195
ENSG00000120889	TNFRSF10B	8	1.19495	4.12e-54	3.64e-52	4.41012	10.118
ENSG00000163545	NUAK2	1	1.43909	5.62e-54	4.97e-52	0.898748	2.44145
ENSG00000138468	SENP7	3	0.948297	6.04e-54	5.33e-52	2.92149	5.6481
ENSG00000111786	SRSF9	12	-0.614069	6.24e-54	5.5e-52	45.8339	29.9451
ENSG00000110080	ST3GAL4	11	-0.928399	7.11e-54	6.24e-52	3.90344	2.05208
ENSG00000164045	CDC25A	3	-0.645352	7.67e-54	6.73e-52	44.5225	28.4699
ENSG00000184117	NIPSNAP1	22	0.654401	1.19e-53	1.05e-51	32.4106	51.0104
ENSG00000128881	TTBK2	15	0.994009	1.37e-53	1.2e-51	0.867565	1.72864
ENSG00000184613	NELL2	12	3.16775	1.48e-53	1.29e-51	0.0428034	0.376484
ENSG00000100991	TRPC4AP	20	0.96788	1.93e-53	1.68e-51	42.9591	84.0232
ENSG00000128564	VGF	7	1.84652	1.94e-53	1.69e-51	0.70378	2.51352
ENSG00000167461	RAB8A	19	-0.634962	2.2e-53	1.92e-51	23.3703	15.0455
ENSG00000185024	BRF1	14	-0.823169	2.77e-53	2.4e-51	3.04639	1.72393
ENSG00000187554	TLR5	1	1.09311	2.9e-53	2.51e-51	1.78854	3.81372
ENSG00000184661	CDCA2	8	-0.928351	3.02e-53	2.62e-51	14.5478	7.64202
ENSG00000197958	RPL12	9	0.998423	4.34e-53	3.75e-51	337.427	674.107
ENSG00000146963	LUC7L2	7	-0.910556	6.37e-53	5.5e-51	7.89276	4.19753
ENSG00000143079	CTTNBP2NL	1	0.989731	7.01e-53	6.05e-51	4.20008	8.35682
ENSG00000162636	FAM102B	1	0.866609	7.58e-53	6.53e-51	3.19663	5.82882
ENSG00000134057	CCNB1	5	-0.761409	8.99e-53	7.73e-51	109.651	64.668
ENSG00000119655	NPC2	14	1.18573	9.05e-53	7.77e-51	2.75788	6.24579
ENSG00000215271	HOMEZ	14	0.894123	1.15e-52	9.84e-51	1.80083	3.34573
ENSG00000068137	PLEKHH3	17	1.73782	1.31e-52	1.12e-50	0.457425	1.54464
ENSG00000100219	XBP1	22	0.825177	1.36e-52	1.16e-50	11.0306	19.5205
ENSG00000179941	BBS10	12	0.935937	1.47e-52	1.25e-50	2.83095	5.40753
ENSG00000172667	ZMAT3	3	0.794577	1.47e-52	1.26e-50	4.48489	7.77468
ENSG00000113356	POLR3G	5	-0.910085	1.54e-52	1.31e-50	11.4739	6.10242
ENSG00000152102	FAM168B	2	-0.567053	3.07e-52	2.61e-50	62.316	42.0658
ENSG00000106868	SUSD1	9	-0.911987	3.94e-52	3.34e-50	4.6092	2.44626
ENSG00000100139	MICALL1	22	-1.01166	4.11e-52	3.48e-50	5.13256	2.54988
ENSG00000170468	RIOX1	14	-0.755083	4.36e-52	3.69e-50	24.2526	14.3747
ENSG00000120438	TCP1	6	-0.682476	5.91e-52	4.99e-50	297.051	185.083
ENSG00000215845	TSTD1	1	1.07642	6.42e-52	5.41e-50	11.2465	23.6501
ENSG00000154429	CCSAP	1	0.684969	7.2e-52	6.06e-50	13.9995	22.498
ENSG00000187210	GCNT1	9	0.8893	7.92e-52	6.66e-50	5.96743	11.0522
ENSG00000138092	CENPO	2	-0.712696	1.21e-51	1.01e-49	14.9152	9.10147
ENSG00000140750	ARHGAP17	16	-0.849616	1.44e-51	1.21e-49	10.1002	5.60846
ENSG00000145439	CBR4	4	0.723077	1.45e-51	1.22e-49	7.86389	12.9628
ENSG00000123416	TUBA1B	12	-0.790545	1.58e-51	1.32e-49	798.698	461.742
ENSG00000134815	DHX34	19	-0.970491	1.88e-51	1.56e-49	6.47003	3.30368
ENSG00000135046	ANXA1	9	-1.72663	1.95e-51	1.62e-49	11.3954	3.4387
ENSG00000182718	ANXA2	15	-0.818517	2.19e-51	1.82e-49	17.0167	9.64353
ENSG00000115541	HSPE1	2	-0.911673	2.33e-51	1.93e-49	45.1179	23.9872
ENSG00000182481	KPNA2	17	-0.674543	2.57e-51	2.13e-49	176.445	110.541
ENSG00000099381	SETD1A	16	-1.14985	3.16e-51	2.62e-49	15.9698	7.20045
ENSG00000165271	NOL6	9	-0.766914	3.24e-51	2.68e-49	19.2234	11.2989
ENSG00000091127	PUS7	7	-0.757181	3.34e-51	2.76e-49	33.2825	19.6975
ENSG00000197841	ZNF181	19	1.17127	3.57e-51	2.95e-49	0.906961	2.03326
ENSG00000104853	CLPTM1	19	-0.653232	3.78e-51	3.11e-49	20.8919	13.2843
ENSG00000131467	PSME3	17	-0.617807	3.86e-51	3.18e-49	95.7736	62.4065
ENSG00000175166	PSMD2	3	-0.61986	4.34e-51	3.56e-49	104.704	68.1321
ENSG00000117266	CDK18	1	1.23505	4.44e-51	3.64e-49	3.11852	7.35664
ENSG00000160208	RRP1B	21	-0.780173	4.64e-51	3.8e-49	57.3755	33.413
ENSG00000104894	CD37	19	0.81504	5.05e-51	4.13e-49	8.73075	15.3529
ENSG00000183629	GOLGA8G	15	2.52078	5.19e-51	4.24e-49	0.0808673	0.457872
ENSG00000183337	BCOR	X	-0.913584	5.22e-51	4.26e-49	16.8942	8.97048
ENSG00000071082	RPL31	2	1.0589	5.24e-51	4.27e-49	122.432	255.053
ENSG00000168421	RHOH	4	0.66357	5.54e-51	4.51e-49	18.3223	29.0172
ENSG00000117877	CD3EAP	19	-1.13966	5.55e-51	4.51e-49	25.1904	11.4427
ENSG00000104549	SQLE	8	0.738984	5.82e-51	4.72e-49	38.1548	63.6896
ENSG00000145592	RPL37	5	0.833271	5.97e-51	4.83e-49	74.5123	132.751
ENSG00000137642	SORL1	11	0.805542	6.97e-51	5.63e-49	3.33476	5.82961
ENSG00000133019	CHRM3	1	1.06295	7.19e-51	5.8e-49	0.874343	1.82408
ENSG00000174173	TRMT10C	3	-0.675806	8.34e-51	6.72e-49	46.7894	29.2882
ENSG00000118900	UBN1	16	-0.885146	8.64e-51	6.96e-49	12.5796	6.81547
ENSG00000178425	NT5DC1	6	0.734182	9.58e-51	7.69e-49	10.1184	16.8259
ENSG00000143412	ANXA9	1	1.28435	1.04e-50	8.3e-49	2.27193	5.4945
ENSG00000118181	RPS25	11	0.838132	1.09e-50	8.73e-49	418.196	747.569
ENSG00000151917	BEND6	6	2.36286	1.09e-50	8.74e-49	0.248005	1.27882
ENSG00000121579	NAA50	3	-0.613658	1.16e-50	9.3e-49	78.3465	51.196
ENSG00000148331	ASB6	9	-0.843598	1.17e-50	9.32e-49	9.32759	5.20307
ENSG00000205937	RNPS1	16	-0.832534	1.3e-50	1.04e-48	23.7407	13.3339
ENSG00000186716	BCR	22	-0.843639	1.51e-50	1.2e-48	6.49185	3.61908
ENSG00000166689	PLEKHA7	11	1.23145	1.59e-50	1.26e-48	1.28623	3.02822
ENSG00000158545	ZC3H18	16	-0.980427	1.61e-50	1.28e-48	14.7852	7.49788
ENSG00000116685	KIAA2013	1	-0.677707	1.7e-50	1.35e-48	26.3627	16.4811
ENSG00000138767	CNOT6L	4	0.796315	1.8e-50	1.42e-48	5.65062	9.80593
ENSG00000105676	ARMC6	19	-0.713618	2.38e-50	1.88e-48	30.6028	18.6635
ENSG00000102096	PIM2	X	0.672685	3.71e-50	2.93e-48	55.3233	88.1954
ENSG00000111665	CDCA3	12	-0.884994	3.72e-50	2.93e-48	4.86583	2.63655
ENSG00000171604	CXXC5	5	-0.910688	4.06e-50	3.19e-48	20.9867	11.1571
ENSG00000134109	EDEM1	3	0.76393	4.41e-50	3.47e-48	9.98835	16.9621
ENSG00000106263	EIF3B	7	-0.616271	4.57e-50	3.59e-48	41.6585	27.1731
ENSG00000152904	GGPS1	1	0.956089	4.83e-50	3.79e-48	3.82869	7.42726
ENSG00000197785	ATAD3A	1	-0.669644	4.89e-50	3.83e-48	37.5296	23.5974
ENSG00000094916	CBX5	12	0.801857	5e-50	3.91e-48	22.1697	38.6433
ENSG00000167880	EVPL	17	-1.01217	5.7e-50	4.45e-48	12.2173	6.05949
ENSG00000139644	TMBIM6	12	0.8391	5.81e-50	4.53e-48	112.453	201.163
ENSG00000167996	FTH1	11	1.28397	6.4e-50	4.98e-48	98.4692	239.8
ENSG00000008988	RPS20	8	0.869088	7.09e-50	5.51e-48	159.797	291.84
ENSG00000072818	ACAP1	17	0.729837	7.28e-50	5.65e-48	15.4505	25.627
ENSG00000148300	REXO4	9	-0.800217	7.5e-50	5.81e-48	35.1981	20.2262
ENSG00000167513	CDT1	16	0.744309	7.51e-50	5.81e-48	40.8639	68.4742
ENSG00000148334	PTGES2	9	-0.737665	7.75e-50	5.99e-48	23.1768	13.8898
ENSG00000155307	SAMSN1	21	0.864477	8.08e-50	6.24e-48	2.69233	4.89233
ENSG00000174243	DDX23	12	-0.66068	9e-50	6.94e-48	33.4243	21.1457
ENSG00000105173	CCNE1	19	-0.746027	9.26e-50	7.13e-48	19.331	11.5297
ENSG00000120915	EPHX2	8	1.29243	1.02e-49	7.83e-48	4.76044	11.6705
ENSG00000011485	PPP5C	19	-0.64905	1.13e-49	8.69e-48	26.3941	16.837
ENSG00000104408	EIF3E	8	0.90153	1.19e-49	9.13e-48	72.1563	134.78
ENSG00000116649	SRM	1	-0.728221	1.19e-49	9.13e-48	154.6	93.3285
ENSG00000211450	SELENOH	11	-1.05158	1.37e-49	1.04e-47	12.7495	6.14556
ENSG00000164548	TRA2A	7	-0.669897	1.46e-49	1.11e-47	24.5876	15.4473
ENSG00000178951	ZBTB7A	19	-0.884512	1.52e-49	1.16e-47	9.59347	5.20061
ENSG00000108798	ABI3	17	-1.10772	2.02e-49	1.54e-47	9.58699	4.44067
ENSG00000078668	VDAC3	8	-0.785916	2.35e-49	1.79e-47	71.2817	41.3293
ENSG00000018610	CXorf56	X	-0.787439	2.36e-49	1.8e-47	13.1979	7.6501
ENSG00000136279	DBNL	7	-0.590782	2.93e-49	2.22e-47	9.31206	6.18151
ENSG00000142541	RPL13A	19	0.829917	3.15e-49	2.39e-47	636.249	1130.97
ENSG00000102384	CENPI	X	-1.05548	3.48e-49	2.64e-47	3.11761	1.49636
ENSG00000084092	NOA1	4	0.723193	4.81e-49	3.64e-47	12.4113	20.4773
ENSG00000077549	CAPZB	1	-0.581646	5.69e-49	4.29e-47	13.3382	8.91103
ENSG00000136628	EPRS1	1	0.574212	5.95e-49	4.49e-47	55.2363	82.2421
ENSG00000215251	FASTKD5	20	-0.697453	6.57e-49	4.95e-47	23.0055	14.1794
ENSG00000198720	ANKRD13B	17	-0.939841	7.23e-49	5.44e-47	10.3467	5.39791
ENSG00000070785	EIF2B3	1	-0.745574	7.55e-49	5.67e-47	14.2859	8.51629
ENSG00000116337	AMPD2	1	-0.720206	7.68e-49	5.76e-47	8.54479	5.18988
ENSG00000185436	IFNLR1	1	1.33128	7.71e-49	5.77e-47	0.763781	1.93123
ENSG00000090013	BLVRB	19	1.45132	7.87e-49	5.89e-47	1.49585	4.08169
ENSG00000112511	PHF1	6	1.33264	8.94e-49	6.68e-47	0.749252	1.89509
ENSG00000089737	DDX24	14	-0.760956	9.47e-49	7.07e-47	12.8737	7.59901
ENSG00000101003	GINS1	20	-0.567612	9.92e-49	7.4e-47	45.3434	30.5917
ENSG00000176624	MEX3C	18	0.634981	1.01e-48	7.54e-47	6.18631	9.60824
ENSG00000071073	MGAT4A	2	0.907392	1.13e-48	8.39e-47	2.97518	5.57886
ENSG00000241553	ARPC4	3	-0.866842	1.18e-48	8.8e-47	23.0067	12.6071
ENSG00000011376	LARS2	3	-0.588991	1.49e-48	1.11e-46	9.4741	6.29813
ENSG00000148411	NACC2	9	-1.29093	1.59e-48	1.18e-46	2.87261	1.1721
ENSG00000186446	ZNF501	3	1.26416	1.63e-48	1.21e-46	0.866249	2.07624
ENSG00000141349	G6PC3	17	-0.702868	1.91e-48	1.41e-46	12.6869	7.78642
ENSG00000119685	TTLL5	14	-0.928417	2.08e-48	1.54e-46	3.83427	2.01616
ENSG00000079999	KEAP1	19	-0.620781	2.4e-48	1.77e-46	30.3656	19.741
ENSG00000169683	LRRC45	17	-0.981124	2.56e-48	1.88e-46	7.55481	3.82985
ENSG00000221887	HMSD	18	1.13682	2.6e-48	1.91e-46	3.14441	6.88746
ENSG00000165891	E2F7	12	-1.1449	2.91e-48	2.14e-46	2.94978	1.33582
ENSG00000079785	DDX1	2	-0.58706	2.93e-48	2.15e-46	86.7326	57.7368
ENSG00000178718	RPP25	15	-0.94576	3.33e-48	2.44e-46	6.24607	3.24713
ENSG00000170364	SETMAR	3	-0.787492	3.42e-48	2.5e-46	8.40087	4.86352
ENSG00000100142	POLR2F	22	-0.776444	3.63e-48	2.66e-46	6.99651	4.08033
ENSG00000160285	LSS	21	0.760753	3.82e-48	2.79e-46	5.62271	9.53517
ENSG00000160961	ZNF333	19	1.24844	4.76e-48	3.47e-46	0.294143	0.704492
ENSG00000173465	ZNRD2	11	-0.828398	5.24e-48	3.81e-46	20.7144	11.6505
ENSG00000169230	PRELID1	5	-0.58189	5.83e-48	4.25e-46	143.027	95.5428
ENSG00000166881	NEMP1	12	0.778619	6.86e-48	4.98e-46	10.7562	18.458
ENSG00000043591	ADRB1	10	2.69956	7e-48	5.08e-46	0.114337	0.755596
ENSG00000115738	ID2	2	-2.23236	8.39e-48	6.08e-46	4.5076	0.959162
ENSG00000112182	BACH2	6	0.657243	8.58e-48	6.22e-46	5.72151	9.03091
ENSG00000168496	FEN1	11	-0.657998	1.09e-47	7.9e-46	101.246	64.168
ENSG00000174775	HRAS	11	-1.12652	1.15e-47	8.26e-46	7.56607	3.46817
ENSG00000113161	HMGCR	5	0.826582	1.21e-47	8.68e-46	20.2336	35.8831
ENSG00000167720	SRR	17	0.838235	1.21e-47	8.68e-46	3.4972	6.2568
ENSG00000188243	COMMD6	13	1.1809	1.21e-47	8.68e-46	4.27641	9.6716
ENSG00000169689	CENPX	17	-0.754022	1.35e-47	9.67e-46	30.7099	18.215
ENSG00000136802	LRRC8A	9	-0.92237	1.35e-47	9.69e-46	9.13963	4.82873
ENSG00000188559	RALGAPA2	20	0.858475	1.4e-47	1e-45	4.32613	7.85017
ENSG00000269028	MTRNR2L12	3	2.83184	1.4e-47	1e-45	0.340474	2.3949
ENSG00000171223	JUNB	19	-0.70408	1.57e-47	1.12e-45	42.7124	26.2082
ENSG00000091947	TMEM101	17	0.995641	1.6e-47	1.14e-45	6.99052	13.9167
ENSG00000136830	NIBAN2	9	-0.974267	1.63e-47	1.16e-45	4.97568	2.53066
ENSG00000141985	SH3GL1	19	-0.708967	1.66e-47	1.18e-45	18.1276	11.0977
ENSG00000070759	TESK2	1	1.42273	1.86e-47	1.32e-45	0.915249	2.44681
ENSG00000108518	PFN1	17	-0.635172	2.03e-47	1.44e-45	920.121	592.425
ENSG00000196449	YRDC	1	-0.66231	2.2e-47	1.56e-45	33.2667	21.0113
ENSG00000111678	C12orf57	12	1.00176	2.39e-47	1.69e-45	18.9314	37.8976
ENSG00000138835	RGS3	9	-1.69065	2.58e-47	1.83e-45	0.595928	0.183988
ENSG00000197635	DPP4	2	1.30567	2.66e-47	1.88e-45	1.05273	2.62004
ENSG00000186174	BCL9L	11	-1.0154	3.05e-47	2.15e-45	2.96633	1.4672
ENSG00000071655	MBD3	19	-0.851692	3.39e-47	2.39e-45	10.739	5.955
ENSG00000154930	ACSS1	20	0.826316	3.56e-47	2.51e-45	16.7448	29.6812
ENSG00000137764	MAP2K5	15	0.757769	3.6e-47	2.53e-45	5.2789	8.92221
ENSG00000088247	KHSRP	19	-0.707309	3.79e-47	2.67e-45	152.958	93.6856
ENSG00000105447	GRWD1	19	-0.756569	4.3e-47	3.02e-45	23.7536	14.0601
ENSG00000134748	PRPF38A	1	-0.589384	4.44e-47	3.11e-45	22.4926	14.9475
ENSG00000196363	WDR5	9	-0.588839	4.47e-47	3.13e-45	46.1379	30.6776
ENSG00000119922	IFIT2	10	1.37983	4.89e-47	3.42e-45	0.883543	2.31216
ENSG00000108848	LUC7L3	17	-0.874962	4.97e-47	3.47e-45	12.3138	6.7175
ENSG00000064666	CNN2	19	-0.710246	5.33e-47	3.72e-45	171.744	104.961
ENSG00000126461	SCAF1	19	-0.752817	5.69e-47	3.96e-45	16.7476	9.94256
ENSG00000125817	CENPB	20	-0.588558	5.78e-47	4.02e-45	51.5023	34.2471
ENSG00000163449	TMEM169	2	1.96797	6.12e-47	4.26e-45	0.259275	1.02485
ENSG00000008853	RHOBTB2	8	-1.0464	6.16e-47	4.28e-45	8.5525	4.14279
ENSG00000099954	CECR2	22	1.54744	6.25e-47	4.34e-45	0.264015	0.780861
ENSG00000184384	MAML2	11	1.19933	7.04e-47	4.88e-45	0.706411	1.62893
ENSG00000154845	PPP4R1	18	-0.657665	7.65e-47	5.29e-45	9.27606	5.87728
ENSG00000167491	GATAD2A	19	-1.1546	7.83e-47	5.41e-45	25.2528	11.3472
ENSG00000131876	SNRPA1	15	-0.874265	8.57e-47	5.92e-45	29.6271	16.1726
ENSG00000166166	TRMT61A	14	-1.17721	8.85e-47	6.11e-45	11.6887	5.17197
ENSG00000130669	PAK4	19	-0.841015	9.25e-47	6.37e-45	4.80304	2.68459
ENSG00000185269	NOTUM	17	1.80229	9.81e-47	6.75e-45	0.382109	1.34632
ENSG00000125843	AP5S1	20	-0.836097	9.89e-47	6.8e-45	5.3941	3.02328
ENSG00000168439	STIP1	11	-0.698739	9.91e-47	6.81e-45	133.382	82.1868
ENSG00000153132	CLGN	4	1.19517	9.93e-47	6.81e-45	2.79356	6.38917
ENSG00000198018	ENTPD7	10	-0.826853	1.44e-46	9.85e-45	4.24911	2.39255
ENSG00000274523	RCC1L	7	-0.708648	1.5e-46	1.03e-44	24.201	14.8001
ENSG00000055332	EIF2AK2	2	-1.13423	1.68e-46	1.15e-44	12.5318	5.71127
ENSG00000196693	ZNF33B	10	0.776886	1.71e-46	1.17e-44	2.17252	3.73197
ENSG00000106804	C5	9	2.07899	1.84e-46	1.25e-44	0.234737	0.998104
ENSG00000170027	YWHAG	7	-0.573177	1.99e-46	1.36e-44	240.465	161.614
ENSG00000135185	TMEM243	7	0.791542	2e-46	1.36e-44	4.64386	8.02827
ENSG00000130309	COLGALT1	19	-0.639674	2.06e-46	1.4e-44	21.1042	13.546
ENSG00000125844	RRBP1	20	-1.51469	2.06e-46	1.4e-44	6.23195	2.18192
ENSG00000167552	TUBA1A	12	-0.828765	2.23e-46	1.51e-44	118.742	66.8408
ENSG00000168016	TRANK1	3	0.728229	2.26e-46	1.53e-44	3.40385	5.63862
ENSG00000187837	H1.2	6	1.3983	2.39e-46	1.62e-44	3.65072	9.67826
ENSG00000128228	SDF2L1	22	-0.981869	2.46e-46	1.66e-44	20.2409	10.2566
ENSG00000121289	CEP89	19	-0.877956	2.57e-46	1.73e-44	2.47168	1.34764
ENSG00000197312	DDI2	1	-0.976357	2.69e-46	1.81e-44	9.97612	5.06999
ENSG00000106012	IQCE	7	-1.24848	2.97e-46	2e-44	1.34184	0.566086
ENSG00000164985	PSIP1	9	0.685543	3.83e-46	2.57e-44	21.441	34.4953
ENSG00000115306	SPTBN1	2	-1.16262	3.91e-46	2.62e-44	14.6364	6.53798
ENSG00000004864	SLC25A13	7	-0.794584	4.81e-46	3.22e-44	22.4901	12.957
ENSG00000158055	GRHL3	1	-4.64135	5e-46	3.35e-44	0.339716	0.0131704
ENSG00000080815	PSEN1	14	0.744329	6.15e-46	4.12e-44	4.72183	7.90461
ENSG00000141756	FKBP10	17	1.49415	6.28e-46	4.2e-44	0.427342	1.20932
ENSG00000160072	ATAD3B	1	-0.932258	7.89e-46	5.26e-44	9.65208	5.05669
ENSG00000055070	SZRD1	1	-0.553379	8.52e-46	5.68e-44	53.0009	36.1147
ENSG00000167657	DAPK3	19	-0.694743	9.06e-46	6.04e-44	10.6721	6.59389
ENSG00000037757	MRI1	19	-1.02672	9.36e-46	6.23e-44	7.40746	3.64005
ENSG00000083799	CYLD	16	0.692712	9.97e-46	6.63e-44	10.0973	16.3157
ENSG00000143486	EIF2D	1	0.739253	1.02e-45	6.8e-44	9.46114	15.7916
ENSG00000215301	DDX3X	X	-0.545749	1.27e-45	8.42e-44	42.0706	28.8191
ENSG00000049249	TNFRSF9	1	0.865622	1.33e-45	8.84e-44	2.25286	4.11719
ENSG00000174748	RPL15	3	0.801504	1.36e-45	9.02e-44	214.4	373.672
ENSG00000161671	EMC10	19	-0.823013	1.6e-45	1.06e-43	7.12527	4.02435
ENSG00000183048	SLC25A10	17	-0.990282	1.69e-45	1.11e-43	6.13582	3.09031
ENSG00000124201	ZNFX1	20	-0.815042	1.94e-45	1.28e-43	7.68684	4.3723
ENSG00000205464	ATP6AP1L	5	1.65958	2.06e-45	1.35e-43	0.196614	0.621553
ENSG00000198805	PNP	14	-0.639371	2.17e-45	1.43e-43	31.1437	19.9927
ENSG00000178531	CTXN1	19	-1.5756	2.36e-45	1.55e-43	7.96371	2.66719
ENSG00000153250	RBMS1	2	-0.706264	2.37e-45	1.56e-43	9.8836	6.05542
ENSG00000147251	DOCK11	X	0.955338	2.4e-45	1.57e-43	4.13002	7.99631
ENSG00000105369	CD79A	19	1.45934	2.6e-45	1.71e-43	3.61059	9.92698
ENSG00000148229	POLE3	9	-0.63511	3.05e-45	2e-43	133.4	85.8816
ENSG00000101447	FAM83D	20	-0.741758	3.13e-45	2.04e-43	13.4993	8.06656
ENSG00000136527	TRA2B	3	-0.574984	3.27e-45	2.14e-43	29.851	20.0367
ENSG00000035115	SH3YL1	2	0.844258	3.72e-45	2.42e-43	1.46241	2.61921
ENSG00000167118	URM1	9	-0.726565	3.94e-45	2.56e-43	20.1485	12.1724
ENSG00000122952	ZWINT	10	-0.59479	3.94e-45	2.56e-43	55.6764	36.8575
ENSG00000206053	JPT2	16	-0.537712	4.34e-45	2.82e-43	28.9019	19.907
ENSG00000160818	GPATCH4	1	-1.04289	5.29e-45	3.44e-43	15.868	7.70781
ENSG00000081692	JMJD4	1	-0.827277	5.35e-45	3.47e-43	10.9839	6.18725
ENSG00000161888	SPC24	19	-1.18688	6.13e-45	3.97e-43	4.98631	2.19329
ENSG00000204923	FBXO48	2	1.29278	6.8e-45	4.41e-43	0.754666	1.85109
ENSG00000197756	RPL37A	2	0.726193	7.28e-45	4.71e-43	422.994	699.742
ENSG00000113645	WWC1	5	-1.02925	8.37e-45	5.41e-43	6.30983	3.09402
ENSG00000108312	UBTF	17	-0.825824	8.49e-45	5.48e-43	31.384	17.7105
ENSG00000155304	HSPA13	21	0.77438	8.65e-45	5.57e-43	11.0841	18.9379
ENSG00000140320	BAHD1	15	-0.629638	8.65e-45	5.57e-43	11.6918	7.56195
ENSG00000151929	BAG3	10	-0.777128	8.68e-45	5.59e-43	9.05288	5.28671
ENSG00000070423	RNF126	19	-0.654975	8.81e-45	5.66e-43	28.0332	17.7991
ENSG00000184992	BRI3BP	12	-0.84937	8.86e-45	5.69e-43	23.8391	13.2317
ENSG00000141582	CBX4	17	1.23909	9.05e-45	5.81e-43	31.8153	75.1259
ENSG00000129757	CDKN1C	11	1.80077	1.02e-44	6.51e-43	0.561226	1.96196
ENSG00000156508	EEF1A1	6	0.942995	1.04e-44	6.63e-43	1923.86	3698.65
ENSG00000137720	C11orf1	11	1.02668	1.12e-44	7.17e-43	5.50969	11.2146
ENSG00000103852	TTC23	15	1.31293	1.19e-44	7.57e-43	0.459012	1.14292
ENSG00000180626	ZNF594	17	1.3087	1.28e-44	8.19e-43	0.597193	1.48991
ENSG00000006282	SPATA20	17	0.908432	1.31e-44	8.32e-43	2.17025	4.07441
ENSG00000132470	ITGB4	17	1.09627	1.31e-44	8.37e-43	0.942359	2.02219
ENSG00000163590	PPM1L	3	0.845631	1.34e-44	8.55e-43	1.23083	2.21274
ENSG00000157020	SEC13	3	-0.629739	1.44e-44	9.17e-43	28.4634	18.3954
ENSG00000198356	GET3	19	-0.647628	2.21e-44	1.4e-42	37.69	24.0477
ENSG00000174738	NR1D2	3	0.627449	2.29e-44	1.45e-42	10.302	15.9034
ENSG00000176953	NFATC2IP	16	-0.713371	2.31e-44	1.46e-42	8.72258	5.32268
ENSG00000070159	PTPN3	9	0.99478	2.36e-44	1.49e-42	1.51111	3.02174
ENSG00000170464	DNAJC18	5	0.98503	2.57e-44	1.62e-42	1.1002	2.16807
ENSG00000103522	IL21R	16	1.06352	3.08e-44	1.94e-42	6.83197	14.2975
ENSG00000106344	RBM28	7	-0.832862	3.18e-44	2e-42	5.64192	3.16873
ENSG00000159176	CSRP1	1	-0.617918	3.23e-44	2.03e-42	11.939	7.77766
ENSG00000136463	TACO1	17	-0.667621	3.27e-44	2.06e-42	25.2026	15.8635
ENSG00000263465	SRSF8	11	-0.718372	3.29e-44	2.07e-42	12.317	7.48384
ENSG00000162227	TAF6L	11	-0.896442	3.63e-44	2.28e-42	5.69952	3.0671
ENSG00000168701	TMEM208	16	-0.780055	3.96e-44	2.49e-42	17.6285	10.2506
ENSG00000132376	INPP5K	17	0.777018	4.01e-44	2.51e-42	5.25341	9.00113
ENSG00000162413	KLHL21	1	-0.757976	4.08e-44	2.55e-42	7.9173	4.6833
ENSG00000008283	CYB561	17	-0.891292	4.23e-44	2.64e-42	5.2841	2.84807
ENSG00000100979	PLTP	20	1.11128	5.17e-44	3.23e-42	3.37704	7.29676
ENSG00000165943	MOAP1	14	0.856425	5.4e-44	3.37e-42	5.37756	9.71736
ENSG00000133103	COG6	13	0.663683	5.54e-44	3.45e-42	4.0959	6.48761
ENSG00000184216	IRAK1	X	-0.680787	6.49e-44	4.04e-42	75.6092	47.172
ENSG00000073861	TBX21	17	-3.11448	6.57e-44	4.08e-42	0.873858	0.0993238
ENSG00000137171	KLC4	6	0.919382	6.74e-44	4.18e-42	2.21157	4.18256
ENSG00000156482	RPL30	8	0.820177	6.92e-44	4.29e-42	163.431	288.545
ENSG00000188706	ZDHHC9	X	0.70134	6.93e-44	4.29e-42	4.71994	7.67348
ENSG00000128191	DGCR8	22	-0.777251	8.07e-44	4.99e-42	6.64073	3.87613
ENSG00000100023	PPIL2	22	-0.790974	8.24e-44	5.09e-42	4.40017	2.54217
ENSG00000092036	HAUS4	14	0.790324	8.27e-44	5.11e-42	8.02716	13.8842
ENSG00000146670	CDCA5	11	-0.586437	8.99e-44	5.55e-42	52.9876	35.2814
ENSG00000183340	JRKL	11	0.933424	1.03e-43	6.34e-42	1.84166	3.51997
ENSG00000143507	DUSP10	1	0.893754	1.15e-43	7.09e-42	12.8478	23.886
ENSG00000156504	FAM122B	X	-0.689457	1.21e-43	7.42e-42	21.8432	13.5424
ENSG00000138496	PARP9	3	-0.886276	1.3e-43	7.98e-42	9.67606	5.2322
ENSG00000121057	AKAP1	17	-0.738876	1.31e-43	8.06e-42	18.5926	11.1473
ENSG00000177082	WDR73	15	-0.830014	1.38e-43	8.46e-42	2.7874	1.56789
ENSG00000115267	IFIH1	2	0.754177	1.42e-43	8.67e-42	5.64461	9.53053
ENSG00000176946	THAP4	2	-0.676988	1.47e-43	8.96e-42	38.4615	24.0692
ENSG00000266094	RASSF5	1	-0.57788	1.47e-43	8.97e-42	35.9073	24.0535
ENSG00000130511	SSBP4	19	-0.797812	1.47e-43	8.99e-42	33.4128	19.2085
ENSG00000163482	STK36	2	-0.948919	1.48e-43	9.04e-42	3.30003	1.7122
ENSG00000205336	ADGRG1	16	1.46641	1.61e-43	9.78e-42	0.568674	1.57425
ENSG00000096384	HSP90AB1	6	-0.630688	1.78e-43	1.08e-41	2564.05	1656.04
ENSG00000186654	PRR5	22	-1.01841	1.81e-43	1.1e-41	3.12131	1.54021
ENSG00000125827	TMX4	20	0.621422	1.91e-43	1.16e-41	32.0487	49.2909
ENSG00000176619	LMNB2	19	-0.696989	1.92e-43	1.16e-41	55.7761	34.4141
ENSG00000127831	VIL1	2	-2.67623	2.18e-43	1.32e-41	0.607707	0.0947501
ENSG00000163728	TTC14	3	-0.821855	2.55e-43	1.54e-41	2.89751	1.63654
ENSG00000119705	SLIRP	14	-0.798319	2.62e-43	1.58e-41	21.9823	12.6265
ENSG00000213741	RPS29	14	0.88022	3.06e-43	1.85e-41	21.9465	40.3891
ENSG00000140691	ARMC5	16	-0.896504	3.38e-43	2.04e-41	4.80687	2.58282
ENSG00000117643	MAN1C1	1	1.51133	3.47e-43	2.09e-41	0.192037	0.55162
ENSG00000011009	LYPLA2	1	-0.708556	3.85e-43	2.31e-41	33.8173	20.6889
ENSG00000182534	MXRA7	17	0.951402	4.01e-43	2.41e-41	0.748894	1.44208
ENSG00000162302	RPS6KA4	11	-0.771841	4.15e-43	2.49e-41	13.6266	7.97602
ENSG00000122406	RPL5	1	0.756223	4.24e-43	2.54e-41	371.287	627.113
ENSG00000103932	RPAP1	15	-0.667951	4.28e-43	2.56e-41	12.6516	7.96745
ENSG00000168393	DTYMK	2	-0.841219	4.51e-43	2.7e-41	28.3704	15.8317
ENSG00000116793	PHTF1	1	-0.755274	5.21e-43	3.11e-41	3.3649	1.99055
ENSG00000087152	ATXN7L3	17	-0.633836	5.96e-43	3.56e-41	24.342	15.6868
ENSG00000153684	GOLGA8F	15	2.43191	5.98e-43	3.57e-41	0.0818058	0.445101
ENSG00000151470	C4orf33	4	1.05408	6.75e-43	4.02e-41	0.853217	1.76926
ENSG00000135521	LTV1	6	-0.718846	6.82e-43	4.05e-41	45.0278	27.3756
ENSG00000060069	CTDP1	18	-0.985204	6.98e-43	4.15e-41	3.8301	1.93753
ENSG00000167969	ECI1	16	1.13215	7.75e-43	4.6e-41	5.77974	12.6613
ENSG00000170606	HSPA4	5	-0.577716	8.23e-43	4.88e-41	78.3547	52.4936
ENSG00000162236	STX5	11	0.873186	8.76e-43	5.19e-41	16.7946	30.7527
ENSG00000048828	FAM120A	9	-0.62845	9.41e-43	5.57e-41	46.4549	30.047
ENSG00000171621	SPSB1	1	-0.797019	9.54e-43	5.64e-41	8.69929	5.00797
ENSG00000177954	RPS27	1	0.890581	1.15e-42	6.81e-41	519.714	963.436
ENSG00000102974	CTCF	16	-0.568668	1.24e-42	7.29e-41	14.7759	9.96155
ENSG00000163320	CGGBP1	3	0.631962	1.25e-42	7.4e-41	28.9843	44.9031
ENSG00000184897	H1.10	3	0.87197	1.35e-42	7.97e-41	78.8911	144.363
ENSG00000115966	ATF2	2	0.796965	1.4e-42	8.25e-41	3.70381	6.42238
ENSG00000132635	PCED1A	20	1.17723	1.48e-42	8.72e-41	3.25011	7.36583
ENSG00000010165	EEF1AKNMT	1	-0.567855	1.5e-42	8.82e-41	29.9281	20.1839
ENSG00000177374	HIC1	17	-1.43213	1.52e-42	8.94e-41	1.44595	0.53443
ENSG00000113532	ST8SIA4	5	0.877893	1.6e-42	9.4e-41	7.31994	13.4525
ENSG00000100567	PSMA3	14	-0.761297	1.65e-42	9.64e-41	32.7858	19.3273
ENSG00000172534	HCFC1	X	-1.01877	1.78e-42	1.04e-40	40.9861	20.2305
ENSG00000008838	MED24	17	-0.547829	1.83e-42	1.07e-40	21.8631	14.9566
ENSG00000117016	RIMS3	1	1.09163	1.91e-42	1.11e-40	0.855694	1.83092
ENSG00000177192	PUS1	12	-0.651761	1.93e-42	1.13e-40	12.8381	8.17401
ENSG00000163170	BOLA3	2	-0.766877	2.06e-42	1.2e-40	12.6836	7.44361
ENSG00000164543	STK17A	7	0.856271	2.06e-42	1.2e-40	12.3159	22.2821
ENSG00000175390	EIF3F	11	0.713117	2.1e-42	1.22e-40	21.5145	35.264
ENSG00000166582	CENPV	17	-0.587951	2.44e-42	1.42e-40	29.1861	19.4063
ENSG00000141385	AFG3L2	18	-0.504038	2.71e-42	1.57e-40	45.6377	32.1812
ENSG00000135677	GNS	12	0.664186	2.82e-42	1.63e-40	10.0552	15.927
ENSG00000129351	ILF3	19	-0.617242	2.82e-42	1.63e-40	49.3524	32.177
ENSG00000138867	GUCD1	22	-0.562428	2.83e-42	1.63e-40	22.4366	15.1956
ENSG00000105483	CARD8	19	0.853933	2.93e-42	1.69e-40	1.98622	3.59302
ENSG00000099817	POLR2E	19	-0.571432	3.09e-42	1.78e-40	45.7586	30.7912
ENSG00000164117	FBXO8	4	0.746783	3.11e-42	1.79e-40	6.93292	11.6356
ENSG00000048392	RRM2B	8	0.761311	3.23e-42	1.86e-40	2.81085	4.76432
ENSG00000101445	PPP1R16B	20	0.70346	3.26e-42	1.88e-40	30.4432	49.5786
ENSG00000115839	RAB3GAP1	2	0.611069	3.87e-42	2.22e-40	30.9405	47.2597
ENSG00000166197	NOLC1	10	-0.827444	4.26e-42	2.44e-40	171.459	96.6281
ENSG00000136144	RCBTB1	13	0.739658	5.05e-42	2.89e-40	3.56868	5.9614
ENSG00000168264	IRF2BP2	1	0.647071	5.25e-42	3.01e-40	26.1788	41.0072
ENSG00000115946	PNO1	2	-0.727423	5.29e-42	3.02e-40	65.7066	39.6752
ENSG00000157837	SPPL3	12	0.663994	5.45e-42	3.11e-40	7.63771	12.1006
ENSG00000170222	ADPRM	17	1.12407	5.47e-42	3.12e-40	3.1727	6.92369
ENSG00000173273	TNKS	8	0.789666	5.96e-42	3.4e-40	3.10581	5.36813
ENSG00000156304	SCAF4	21	-0.713147	6.2e-42	3.53e-40	20.1667	12.3045
ENSG00000175782	SLC35E3	12	-0.879404	6.7e-42	3.81e-40	0.654385	0.354926
ENSG00000100304	TTLL12	22	-0.568182	6.72e-42	3.82e-40	35.6316	24.0284
ENSG00000109475	RPL34	4	0.883878	6.74e-42	3.82e-40	139.104	256.667
ENSG00000020633	RUNX3	1	-0.599311	7.21e-42	4.09e-40	62.3598	41.1708
ENSG00000158941	CCAR2	8	-0.602125	7.27e-42	4.12e-40	34.6259	22.8142
ENSG00000155506	LARP1	5	-1.11785	7.73e-42	4.38e-40	56.6807	26.1196
ENSG00000138385	SSB	2	-0.724039	8.7e-42	4.92e-40	23.6016	14.2885
ENSG00000123240	OPTN	10	0.808765	8.76e-42	4.95e-40	3.19366	5.59543
ENSG00000178814	OPLAH	8	2.06171	9.93e-42	5.6e-40	0.265601	1.10944
ENSG00000145391	SETD7	4	0.683006	1.03e-41	5.82e-40	7.82655	12.5658
ENSG00000121691	CAT	11	0.803539	1.14e-41	6.43e-40	20.9295	36.5115
ENSG00000204628	RACK1	5	0.845608	1.24e-41	6.97e-40	269.132	483.628
ENSG00000149577	SIDT2	11	0.903008	1.28e-41	7.22e-40	0.84726	1.58453
ENSG00000165480	SKA3	13	-0.745533	1.33e-41	7.49e-40	13.1276	7.82411
ENSG00000276043	UHRF1	19	-0.97312	1.38e-41	7.73e-40	41.1065	20.9444
ENSG00000184293	CLECL1	12	-1.81534	1.38e-41	7.74e-40	2.24544	0.632682
ENSG00000110876	SELPLG	12	-0.723654	1.42e-41	7.95e-40	49.799	30.1481
ENSG00000185163	DDX51	12	-0.810271	1.45e-41	8.1e-40	6.56555	3.7488
ENSG00000109220	CHIC2	4	0.89854	1.47e-41	8.19e-40	11.6849	21.73
ENSG00000136448	NMT1	17	-0.478674	1.55e-41	8.63e-40	34.0362	24.4242
ENSG00000137574	TGS1	8	-0.615796	1.56e-41	8.68e-40	19.0405	12.4285
ENSG00000134440	NARS1	18	0.55728	1.58e-41	8.78e-40	41.4702	61.016
ENSG00000101752	MIB1	18	0.652545	1.64e-41	9.14e-40	7.464	11.7272
ENSG00000089327	FXYD5	19	0.685807	1.83e-41	1.02e-39	34.2389	55.0758
ENSG00000107679	PLEKHA1	10	0.643757	1.88e-41	1.04e-39	1.0103	1.57785
ENSG00000114120	SLC25A36	3	0.564139	2.14e-41	1.19e-39	9.91622	14.6635
ENSG00000137267	TUBB2A	6	-1.09617	2.14e-41	1.19e-39	5.7797	2.69533
ENSG00000071127	WDR1	4	-0.548479	2.17e-41	1.2e-39	90.8649	62.1242
ENSG00000121879	PIK3CA	3	0.640787	2.3e-41	1.27e-39	12.6628	19.7395
ENSG00000132382	MYBBP1A	17	-0.8295	2.38e-41	1.31e-39	46.8306	26.3588
ENSG00000083444	PLOD1	1	-0.666345	2.75e-41	1.52e-39	16.6706	10.5056
ENSG00000177058	SLC38A9	5	0.70787	2.97e-41	1.64e-39	1.93046	3.1512
ENSG00000188177	ZC3H6	2	1.19285	3.09e-41	1.7e-39	0.332264	0.76578
ENSG00000135297	MTO1	6	0.64324	3.49e-41	1.92e-39	3.95849	6.18249
ENSG00000136819	C9orf78	9	-0.608549	3.99e-41	2.2e-39	32.7678	21.4981
ENSG00000127824	TUBA4A	2	-0.972863	4.2e-41	2.31e-39	10.3157	5.26188
ENSG00000141295	SCRN2	17	0.837348	5.01e-41	2.75e-39	4.0055	7.15665
ENSG00000114383	TUSC2	3	-0.637284	5.2e-41	2.85e-39	21.9512	14.1104
ENSG00000224420	ADM5	19	-1.52037	7.04e-41	3.86e-39	2.63627	0.923455
ENSG00000040633	PHF23	17	-0.679946	7.81e-41	4.28e-39	21.0976	13.1715
ENSG00000127191	TRAF2	9	-0.827858	7.97e-41	4.36e-39	17.9567	10.124
ENSG00000141337	ARSG	17	1.08819	8.22e-41	4.49e-39	0.747715	1.59004
ENSG00000138160	KIF11	10	-0.855828	9.58e-41	5.23e-39	37.6455	20.7979
ENSG00000119508	NR4A3	9	3.13301	1.01e-40	5.53e-39	0.142494	1.26944
ENSG00000139687	RB1	13	1.4572	1.02e-40	5.53e-39	0.286197	0.787245
ENSG00000085741	WNT11	11	-0.877428	1.24e-40	6.76e-39	6.71401	3.64617
ENSG00000175054	ATR	3	-0.632914	1.27e-40	6.93e-39	3.29856	2.1264
ENSG00000135406	PRPH	12	1.99077	1.33e-40	7.23e-39	0.283739	1.14615
ENSG00000143799	PARP1	1	-0.563871	1.35e-40	7.32e-39	83.8829	56.7499
ENSG00000130755	GMFG	19	0.664409	1.36e-40	7.39e-39	86.5458	137.114
ENSG00000166851	PLK1	16	-0.754951	1.4e-40	7.59e-39	51.2508	30.3606
ENSG00000183508	TENT5C	1	1.42595	1.85e-40	1e-38	2.46896	6.64759
ENSG00000116044	NFE2L2	2	0.735803	2.05e-40	1.11e-38	9.44018	15.7344
ENSG00000025772	TOMM34	20	-0.581114	2.08e-40	1.12e-38	53.6456	35.8697
ENSG00000161692	DBF4B	17	-0.882559	2.39e-40	1.29e-38	3.17795	1.72384
ENSG00000064601	CTSA	20	-0.663582	2.41e-40	1.3e-38	11.7685	7.42679
ENSG00000173621	LRFN4	11	-0.666528	2.75e-40	1.48e-38	26.3037	16.5751
ENSG00000100336	APOL4	22	-0.726626	2.76e-40	1.48e-38	13.4121	8.10058
ENSG00000087365	SF3B2	11	-0.590242	3.37e-40	1.81e-38	36.0113	23.9238
ENSG00000171551	ECEL1	2	3.90659	3.69e-40	1.98e-38	0.0288138	0.436393
ENSG00000204592	HLA.E	6	0.760912	3.77e-40	2.02e-38	10.0607	17.0263
ENSG00000143977	SNRPG	2	-0.700927	3.79e-40	2.03e-38	61.8654	38.0474
ENSG00000158201	ABHD3	18	0.930958	3.83e-40	2.05e-38	2.92645	5.56519
ENSG00000028137	TNFRSF1B	1	-0.7352	3.97e-40	2.12e-38	20.715	12.4477
ENSG00000198918	RPL39	X	0.836043	4.34e-40	2.32e-38	289.616	516.978
ENSG00000163106	HPGDS	4	0.957072	4.49e-40	2.4e-38	5.03366	9.76299
ENSG00000112146	FBXO9	6	-0.872591	4.83e-40	2.58e-38	12.6122	6.8872
ENSG00000182134	TDRKH	1	0.783168	4.84e-40	2.58e-38	2.22086	3.81588
ENSG00000177733	HNRNPA0	5	-0.506932	4.88e-40	2.6e-38	45.9922	32.3641
ENSG00000133112	TPT1	13	0.884229	5.76e-40	3.06e-38	162.173	299.326
ENSG00000178502	KLHL11	17	-0.91224	5.9e-40	3.13e-38	2.14379	1.13709
ENSG00000122257	RBBP6	16	-1.34109	6.03e-40	3.2e-38	10.3204	4.07542
ENSG00000172057	ORMDL3	17	-0.634175	6.16e-40	3.26e-38	16.5918	10.6846
ENSG00000166348	USP54	10	-1.06893	6.87e-40	3.63e-38	1.84098	0.878681
ENSG00000162975	KCNF1	2	2.33702	7.4e-40	3.91e-38	0.282742	1.45035
ENSG00000099995	SF3A1	22	-0.530994	7.59e-40	4.01e-38	43.3172	29.9793
ENSG00000108179	PPIF	10	-0.534524	8.46e-40	4.47e-38	86.5487	59.7558
ENSG00000159140	SON	21	-0.755219	8.6e-40	4.54e-38	40.1273	23.773
ENSG00000143184	XCL1	1	0.950181	9.03e-40	4.76e-38	7.57218	14.5864
ENSG00000136709	WDR33	2	-0.750971	9.18e-40	4.83e-38	12.4127	7.37728
ENSG00000119707	RBM25	14	-0.871665	1e-39	5.27e-38	13.8729	7.58225
ENSG00000106636	YKT6	7	-0.616743	1.14e-39	5.99e-38	37.097	24.186
ENSG00000130382	MLLT1	19	-0.812922	1.16e-39	6.07e-38	28.4736	16.2157
ENSG00000139899	CBLN3	14	1.7919	1.16e-39	6.08e-38	0.365321	1.27099
ENSG00000198105	ZNF248	10	1.156	1.24e-39	6.51e-38	0.685998	1.52665
ENSG00000184967	NOC4L	12	-0.753963	1.41e-39	7.36e-38	26.2877	15.5833
ENSG00000105171	POP4	19	-0.732441	1.41e-39	7.36e-38	14.8671	8.93848
ENSG00000125912	NCLN	19	-0.645324	1.46e-39	7.61e-38	35.679	22.8129
ENSG00000173926	MARCHF3	5	2.07309	1.46e-39	7.61e-38	0.234914	0.991235
ENSG00000198771	RCSD1	1	0.648028	1.78e-39	9.29e-38	20.2537	31.7423
ENSG00000163812	ZDHHC3	3	-0.582465	1.85e-39	9.66e-38	7.79497	5.20398
ENSG00000165280	VCP	9	-0.556251	1.92e-39	9.97e-38	94.4695	64.2416
ENSG00000174080	CTSF	11	1.12841	2.02e-39	1.05e-37	1.83847	3.99865
ENSG00000115761	NOL10	2	-0.53086	2.14e-39	1.11e-37	49.2442	34.0781
ENSG00000223496	EXOSC6	16	-0.660705	2.15e-39	1.12e-37	16.0245	10.1331
ENSG00000006704	GTF2IRD1	7	-1.03474	2.16e-39	1.12e-37	2.17931	1.06719
ENSG00000100417	PMM1	22	1.20622	2.21e-39	1.14e-37	0.667344	1.54043
ENSG00000113328	CCNG1	5	0.76581	2.23e-39	1.15e-37	40.9448	69.6082
ENSG00000182899	RPL35A	3	0.71901	2.32e-39	1.2e-37	259.608	427.305
ENSG00000172819	RARG	12	-0.793716	2.39e-39	1.23e-37	4.48446	2.58831
ENSG00000242265	PEG10	7	1.38588	2.39e-39	1.23e-37	2.94708	7.71416
ENSG00000126432	PRDX5	11	0.626693	2.53e-39	1.3e-37	114.685	177.013
ENSG00000179041	RRS1	8	-0.56063	2.65e-39	1.37e-37	45.6102	30.9414
ENSG00000067369	TP53BP1	15	-0.651243	2.84e-39	1.46e-37	6.32391	4.0287
ENSG00000075884	ARHGAP15	2	0.652851	3.17e-39	1.63e-37	32.7869	51.5501
ENSG00000047644	WWC3	X	0.832515	3.25e-39	1.67e-37	3.35127	5.97463
ENSG00000130724	CHMP2A	19	0.656193	3.35e-39	1.72e-37	19.0108	29.9303
ENSG00000057657	PRDM1	6	1.27206	3.54e-39	1.82e-37	0.457377	1.10031
ENSG00000153561	RMND5A	2	0.498242	3.68e-39	1.89e-37	40.7173	57.5094
ENSG00000135912	TTLL4	2	-0.654066	4.05e-39	2.07e-37	10.4127	6.62224
ENSG00000214212	C19orf38	19	1.13343	4.13e-39	2.11e-37	2.25017	4.92142
ENSG00000119950	MXI1	10	0.755871	4.58e-39	2.34e-37	5.49733	9.28611
ENSG00000160214	RRP1	21	-0.759314	4.66e-39	2.38e-37	19.5332	11.5493
ENSG00000006607	FARP2	2	-0.715271	4.68e-39	2.39e-37	3.10487	1.89047
ENSG00000188811	NHLRC3	13	0.708409	4.71e-39	2.4e-37	2.83759	4.64692
ENSG00000197879	MYO1C	17	1.47402	4.92e-39	2.5e-37	0.686979	1.91731
ENSG00000168066	SF1	11	-0.624249	5.86e-39	2.98e-37	77.7485	50.4433
ENSG00000004478	FKBP4	12	-0.631856	5.97e-39	3.03e-37	63.7111	41.1197
ENSG00000124191	TOX2	20	1.54733	6.26e-39	3.18e-37	1.00403	2.93791
ENSG00000104679	R3HCC1	8	-0.763898	6.3e-39	3.19e-37	20.4006	12.0014
ENSG00000014138	POLA2	11	-0.871812	7.67e-39	3.89e-37	2.58366	1.41277
ENSG00000179271	GADD45GIP1	19	-0.573436	8.67e-39	4.39e-37	38.1363	25.6138
ENSG00000205903	ZNF316	7	-0.908211	9.08e-39	4.59e-37	2.73095	1.45837
ENSG00000007314	SCN4A	17	2.21974	9.51e-39	4.8e-37	0.0664741	0.313472
ENSG00000166295	ANAPC16	10	0.540324	9.94e-39	5.02e-37	30.506	44.3508
ENSG00000146540	C7orf50	7	-0.86292	1.02e-38	5.12e-37	4.83439	2.65776
ENSG00000146386	ABRACL	6	-0.683809	1.08e-38	5.43e-37	135.507	84.3159
ENSG00000136270	TBRG4	7	-0.526438	1.13e-38	5.69e-37	35.3544	24.5445
ENSG00000132481	TRIM47	17	-0.6823	1.18e-38	5.92e-37	14.5982	9.10235
ENSG00000070444	MNT	17	-0.920873	1.29e-38	6.48e-37	6.30167	3.33149
ENSG00000105953	OGDH	7	-0.537124	1.29e-38	6.48e-37	34.1052	23.4967
ENSG00000136718	IMP4	2	-0.500862	1.57e-38	7.85e-37	62.6916	44.3033
ENSG00000104823	ECH1	19	0.759981	1.63e-38	8.19e-37	31.1578	52.7713
ENSG00000109756	RAPGEF2	4	-0.932835	2e-38	1e-36	2.16891	1.13671
ENSG00000123570	RAB9B	X	1.263	2.21e-38	1.11e-36	0.742611	1.7728
ENSG00000162390	ACOT11	1	-1.11369	2.29e-38	1.14e-36	1.94082	0.894691
ENSG00000137073	UBAP2	9	-0.722114	2.33e-38	1.16e-36	6.38166	3.87014
ENSG00000146109	ABT1	6	-0.547994	2.38e-38	1.19e-36	29.7215	20.3253
ENSG00000168488	ATXN2L	16	0.605864	3.03e-38	1.51e-36	38.0065	57.8539
ENSG00000186187	ZNRF1	16	-0.53954	3.04e-38	1.52e-36	7.80198	5.36963
ENSG00000235453	SMIM27	9	1.53633	3.25e-38	1.62e-36	0.416363	1.19435
ENSG00000177963	RIC8A	11	-0.607912	3.35e-38	1.66e-36	17.7911	11.6756
ENSG00000169100	SLC25A6	X	0.773105	3.35e-38	1.66e-36	120.599	206.053
ENSG00000130726	TRIM28	19	-0.567855	3.96e-38	1.96e-36	236.157	159.318
ENSG00000104413	ESRP1	8	0.627898	4.05e-38	2.01e-36	25.1464	38.8451
ENSG00000110665	C11orf21	11	0.818526	4.09e-38	2.03e-36	3.0208	5.32463
ENSG00000174442	ZWILCH	15	-0.577159	4.22e-38	2.09e-36	17.2802	11.5812
ENSG00000100422	CERK	22	-0.747433	4.22e-38	2.09e-36	7.61409	4.53603
ENSG00000116830	TTF2	1	-0.619779	4.3e-38	2.12e-36	9.97459	6.49289
ENSG00000069399	BCL3	19	-0.677686	4.9e-38	2.42e-36	52.5465	32.8562
ENSG00000196365	LONP1	19	0.637568	5.51e-38	2.71e-36	47.1567	73.3758
ENSG00000169499	PLEKHA2	8	-0.77111	5.64e-38	2.78e-36	17.8976	10.4803
ENSG00000205476	CCDC85C	14	-0.728364	5.78e-38	2.85e-36	2.78988	1.68393
ENSG00000169762	TAPT1	4	0.743269	6.01e-38	2.95e-36	3.06463	5.12258
ENSG00000241685	ARPC1A	7	-0.89178	6.06e-38	2.98e-36	8.02622	4.32038
ENSG00000163322	ABRAXAS1	4	0.91538	6.09e-38	2.99e-36	1.00604	1.89059
ENSG00000144043	TEX261	2	-0.570877	6.14e-38	3.01e-36	22.9123	15.4189
ENSG00000167394	ZNF668	16	-0.936052	6.21e-38	3.05e-36	5.48736	2.8754
ENSG00000114767	RRP9	3	-0.762727	6.45e-38	3.16e-36	101.726	59.9685
ENSG00000118242	MREG	2	-1.48134	6.49e-38	3.17e-36	9.87037	3.53914
ENSG00000153395	LPCAT1	5	-0.916958	6.74e-38	3.29e-36	5.26225	2.78592
ENSG00000151881	TMEM267	5	0.922208	6.83e-38	3.33e-36	3.34985	6.33751
ENSG00000136807	CDK9	9	-0.645516	7.33e-38	3.57e-36	23.7795	15.2099
ENSG00000115053	NCL	2	-0.665302	7.62e-38	3.71e-36	354.167	223.327
ENSG00000173198	CYSLTR1	X	0.988732	7.67e-38	3.74e-36	3.01706	5.98659
ENSG00000040275	SPDL1	5	-0.607421	7.74e-38	3.76e-36	11.0145	7.22949
ENSG00000184949	FAM227A	22	1.26445	7.94e-38	3.86e-36	0.559856	1.35012
ENSG00000196313	POM121	7	-0.771848	8.35e-38	4.06e-36	27.3853	16.0411
ENSG00000132003	ZSWIM4	19	1.01887	8.61e-38	4.18e-36	1.47942	3.00331
ENSG00000169718	DUS1L	17	-0.616755	9.03e-38	4.38e-36	29.1934	19.0411
ENSG00000253313	C1orf210	1	1.68925	9.49e-38	4.6e-36	0.748447	2.43071
ENSG00000062598	ELMO2	20	0.600513	9.49e-38	4.6e-36	6.77607	10.2872
ENSG00000148384	INPP5E	9	-0.905059	9.51e-38	4.6e-36	4.81314	2.57492
ENSG00000178896	EXOSC4	8	-0.726299	9.55e-38	4.61e-36	25.6657	15.5061
ENSG00000128335	APOL2	22	-0.731865	1.02e-37	4.94e-36	7.82664	4.7077
ENSG00000124334	IL9R	X	-0.932185	1.03e-37	4.98e-36	15.9806	8.36652
ENSG00000141232	TOB1	17	-0.915584	1.14e-37	5.51e-36	9.8825	5.23051
ENSG00000134419	RPS15A	16	0.789745	1.17e-37	5.63e-36	43.1168	74.5298
ENSG00000164031	DNAJB14	4	0.673642	1.19e-37	5.74e-36	3.59827	5.73821
ENSG00000095485	CWF19L1	10	-0.599929	1.28e-37	6.17e-36	14.9298	9.85699
ENSG00000117533	VAMP4	1	1.05778	1.36e-37	6.53e-36	1.29682	2.68828
ENSG00000099290	WASHC2A	10	-0.787167	1.39e-37	6.66e-36	11.0323	6.39778
ENSG00000171298	GAA	17	0.98386	1.45e-37	6.95e-36	2.27835	4.50948
ENSG00000187051	RPS19BP1	22	-0.769792	1.59e-37	7.62e-36	10.3335	6.06062
ENSG00000104765	BNIP3L	8	0.85585	1.63e-37	7.79e-36	14.6623	26.5394
ENSG00000164647	STEAP1	7	2.16218	1.65e-37	7.88e-36	0.48968	2.24871
ENSG00000075336	TIMM21	18	-0.708244	1.77e-37	8.46e-36	4.445	2.72102
ENSG00000017483	SLC38A5	X	-0.615501	1.78e-37	8.49e-36	29.3249	19.1416
ENSG00000186834	HEXIM1	17	-0.794162	1.84e-37	8.76e-36	12.2505	7.06657
ENSG00000152223	EPG5	18	0.804539	2e-37	9.56e-36	2.01084	3.5134
ENSG00000149792	MRPL49	11	-0.645269	2.01e-37	9.59e-36	41.6818	26.6387
ENSG00000197461	PDGFA	7	3.18355	2.05e-37	9.77e-36	0.0525921	0.487529
ENSG00000162222	TTC9C	11	0.73164	2.16e-37	1.03e-35	8.30478	13.8008
ENSG00000100271	TTLL1	22	1.23511	2.53e-37	1.2e-35	1.46437	3.4438
ENSG00000145287	PLAC8	4	-0.680901	2.56e-37	1.22e-35	17.8485	11.1324
ENSG00000100342	APOL1	22	-0.852129	2.59e-37	1.23e-35	8.34782	4.6312
ENSG00000160789	LMNA	1	-0.807176	2.8e-37	1.33e-35	13.0724	7.46776
ENSG00000163145	C1QTNF7	4	1.11827	2.83e-37	1.34e-35	0.724414	1.56207
ENSG00000168765	GSTM4	1	0.983854	2.9e-37	1.37e-35	0.795381	1.57087
ENSG00000163131	CTSS	1	0.619734	3e-37	1.42e-35	7.05304	10.8222
ENSG00000119729	RHOQ	2	0.740875	3.18e-37	1.5e-35	2.37352	3.96714
ENSG00000173327	MAP3K11	11	-0.871651	3.21e-37	1.52e-35	5.92451	3.24065
ENSG00000122566	HNRNPA2B1	7	-0.670071	3.35e-37	1.58e-35	204.955	128.808
ENSG00000104774	MAN2B1	19	0.786907	3.45e-37	1.62e-35	3.01463	5.1954
ENSG00000167085	PHB	17	-0.593223	3.66e-37	1.72e-35	106.97	70.8971
ENSG00000175573	C11orf68	11	0.832968	3.8e-37	1.79e-35	9.73103	17.3218
ENSG00000215717	TMEM167B	1	0.618517	4.11e-37	1.93e-35	7.24031	11.1184
ENSG00000170779	CDCA4	14	-0.554079	4.56e-37	2.14e-35	40.2339	27.4131
ENSG00000126883	NUP214	9	-0.597139	4.65e-37	2.18e-35	11.1944	7.40084
ENSG00000102977	ACD	16	-0.733431	4.74e-37	2.22e-35	10.9831	6.6163
ENSG00000113643	RARS1	5	-0.596162	4.98e-37	2.33e-35	47.5473	31.4519
ENSG00000183684	ALYREF	17	-0.611245	5.28e-37	2.47e-35	139.676	91.4134
ENSG00000103043	VAC14	16	-0.63166	5.57e-37	2.6e-35	5.83886	3.76917
ENSG00000140983	RHOT2	16	-0.700535	5.67e-37	2.65e-35	7.31051	4.50239
ENSG00000163947	ARHGEF3	3	-0.579491	5.8e-37	2.7e-35	21.3617	14.2934
ENSG00000075702	WDR62	19	-0.895955	6.1e-37	2.85e-35	3.42276	1.84157
ENSG00000003147	ICA1	7	1.23238	6.25e-37	2.91e-35	0.59429	1.39802
ENSG00000197119	SLC25A29	14	-0.829128	6.46e-37	3.01e-35	2.54565	1.43229
ENSG00000159199	ATP5MC1	17	-0.57551	6.47e-37	3.01e-35	59.4866	39.9084
ENSG00000164151	ICE1	5	-0.742383	6.69e-37	3.11e-35	9.45418	5.65375
ENSG00000117410	ATP6V0B	1	-0.628945	6.8e-37	3.16e-35	29.9531	19.3598
ENSG00000132471	WBP2	17	0.547311	6.8e-37	3.16e-35	13.4538	19.6566
ENSG00000198492	YTHDF2	1	-0.4873	6.82e-37	3.16e-35	39.7698	28.3666
ENSG00000204186	ZDBF2	2	0.94784	7.06e-37	3.27e-35	1.42011	2.73824
ENSG00000067064	IDI1	10	0.723408	7.07e-37	3.27e-35	16.5447	27.3186
ENSG00000185499	MUC1	1	-0.949915	7.36e-37	3.4e-35	9.18517	4.75012
ENSG00000198796	ALPK2	18	4.85538	7.98e-37	3.69e-35	0.00338762	0.105443
ENSG00000135632	SMYD5	2	-0.593052	8.85e-37	4.09e-35	25.9924	17.2346
ENSG00000204104	TRAF3IP1	2	-0.749281	9.19e-37	4.24e-35	6.31821	3.76456
ENSG00000135838	NPL	1	1.00101	9.52e-37	4.39e-35	2.27557	4.55782
ENSG00000174206	C12orf66	12	0.753478	1e-36	4.61e-35	3.31384	5.59298
ENSG00000064012	CASP8	2	-0.666034	1.03e-36	4.73e-35	3.51207	2.21375
ENSG00000108840	HDAC5	17	0.930457	1.15e-36	5.3e-35	2.17122	4.1419
ENSG00000138443	ABI2	2	0.565221	1.16e-36	5.32e-35	1.8474	2.73343
ENSG00000178467	P4HTM	3	0.763775	1.17e-36	5.37e-35	4.33998	7.37653
ENSG00000167995	BEST1	11	2.4886	1.18e-36	5.43e-35	0.0464319	0.261766
ENSG00000144713	RPL32	3	0.718005	1.2e-36	5.5e-35	286.587	471.395
ENSG00000107815	TWNK	10	-0.706987	1.23e-36	5.61e-35	21.739	13.3218
ENSG00000080298	RFX3	9	0.71659	1.24e-36	5.68e-35	1.41118	2.32182
ENSG00000134333	LDHA	11	-0.75176	1.65e-36	7.53e-35	434.68	258.144
ENSG00000120053	GOT1	10	0.62487	1.69e-36	7.72e-35	22.8215	35.1876
ENSG00000141378	PTRH2	17	-0.635411	1.69e-36	7.73e-35	8.33544	5.36568
ENSG00000197982	C1orf122	1	-0.774871	1.78e-36	8.1e-35	12.8791	7.51836
ENSG00000135541	AHI1	6	0.665173	1.98e-36	9.01e-35	3.51524	5.58064
ENSG00000177971	IMP3	15	-0.527114	1.98e-36	9.02e-35	37.9202	26.3106
ENSG00000116852	KIF21B	1	1.2412	2.14e-36	9.71e-35	8.23714	19.4813
ENSG00000130164	LDLR	19	0.773601	2.28e-36	1.03e-34	7.13997	12.2185
ENSG00000152256	PDK1	2	0.69064	2.33e-36	1.06e-34	1.9045	3.07483
ENSG00000161203	AP2M1	3	-0.489733	2.59e-36	1.17e-34	61.7394	43.9618
ENSG00000130402	ACTN4	19	-0.633752	2.79e-36	1.26e-34	63.5472	40.9631
ENSG00000255529	POLR2M	15	0.70744	3.17e-36	1.43e-34	5.70652	9.31381
ENSG00000142676	RPL11	1	0.719773	3.28e-36	1.48e-34	292.189	481.184
ENSG00000103540	CCP110	16	-0.681683	3.31e-36	1.49e-34	7.12095	4.43824
ENSG00000116871	MAP7D1	1	-1.05281	3.41e-36	1.54e-34	24.9198	12.0169
ENSG00000121766	ZCCHC17	1	-0.619125	3.44e-36	1.55e-34	23.2033	15.1102
ENSG00000126858	RHOT1	17	0.593335	3.48e-36	1.57e-34	10.9158	16.4601
ENSG00000154358	OBSCN	1	-0.887028	3.52e-36	1.58e-34	1.13282	0.611975
ENSG00000114544	SLC41A3	3	0.707864	3.75e-36	1.69e-34	5.5911	9.12691
ENSG00000133789	SWAP70	11	0.582825	3.93e-36	1.77e-34	10.9162	16.3591
ENSG00000166046	TCP11L2	12	2.00747	4.41e-36	1.98e-34	0.208512	0.83651
ENSG00000244045	TMEM199	17	-0.666841	4.43e-36	1.99e-34	6.83134	4.30133
ENSG00000177370	TIMM22	17	-0.942236	4.5e-36	2.02e-34	6.07927	3.15539
ENSG00000172053	QARS1	3	0.745677	4.96e-36	2.22e-34	73.7671	123.685
ENSG00000151014	NOCT	4	-0.947383	5.04e-36	2.26e-34	8.23536	4.27571
ENSG00000110700	RPS13	11	0.715845	5.31e-36	2.37e-34	286.215	470.063
ENSG00000179409	GEMIN4	17	-0.594009	5.42e-36	2.42e-34	35.6698	23.6326
ENSG00000132824	SERINC3	20	0.55785	5.59e-36	2.5e-34	24.8547	36.5756
ENSG00000141627	DYM	18	0.68498	5.94e-36	2.65e-34	6.08873	9.78617
ENSG00000134107	BHLHE40	3	-0.591018	5.95e-36	2.65e-34	36.4283	24.1706
ENSG00000008441	NFIX	19	-0.775843	6.98e-36	3.11e-34	7.67814	4.48765
ENSG00000129250	KIF1C	17	-0.939653	6.98e-36	3.11e-34	7.822	4.08139
ENSG00000024862	CCDC28A	6	0.666275	7.06e-36	3.14e-34	16.7836	26.613
ENSG00000105722	ERF	19	-0.682283	7.4e-36	3.29e-34	18.1696	11.3317
ENSG00000157933	SKI	1	-0.797412	8.16e-36	3.62e-34	10.7285	6.17528
ENSG00000123146	ADGRE5	19	0.752743	8.44e-36	3.75e-34	9.95746	16.7848
ENSG00000141458	NPC1	18	0.719891	8.95e-36	3.97e-34	1.94429	3.20211
ENSG00000187735	TCEA1	8	0.884036	9.81e-36	4.35e-34	38.0134	70.1517
ENSG00000278828	H3C10	6	1.85646	1.11e-35	4.93e-34	0.737437	2.61481
ENSG00000167291	TBC1D16	17	0.908198	1.15e-35	5.09e-34	4.11261	7.72656
ENSG00000067182	TNFRSF1A	12	0.704288	1.17e-35	5.15e-34	11.5364	18.8065
ENSG00000108679	LGALS3BP	17	-0.489311	1.17e-35	5.15e-34	112.414	80.0755
ENSG00000165475	CRYL1	13	1.27545	1.22e-35	5.38e-34	0.901445	2.18178
ENSG00000070366	SMG6	17	-0.624147	1.23e-35	5.44e-34	6.20195	4.02328
ENSG00000171867	PRNP	20	0.515033	1.31e-35	5.77e-34	45.8079	65.4512
ENSG00000104856	RELB	19	0.710812	1.4e-35	6.18e-34	13.137	21.5181
ENSG00000164329	TENT2	5	0.493931	1.49e-35	6.53e-34	12.1721	17.1348
ENSG00000120437	ACAT2	6	0.557696	1.56e-35	6.87e-34	38.3168	56.379
ENSG00000107949	BCCIP	10	-0.558321	1.6e-35	7.02e-34	28.1869	19.134
ENSG00000175283	DOLK	9	-0.805073	1.63e-35	7.14e-34	8.65221	4.94856
ENSG00000138326	RPS24	10	0.699463	1.65e-35	7.24e-34	110.658	179.69
ENSG00000184990	SIVA1	14	-0.702782	1.7e-35	7.46e-34	16.9419	10.4047
ENSG00000188976	NOC2L	1	-0.566278	1.75e-35	7.68e-34	40.9141	27.629
ENSG00000178445	GLDC	9	-0.480778	1.89e-35	8.26e-34	13.5829	9.73434
ENSG00000174444	RPL4	15	0.702053	2e-35	8.76e-34	433.801	705.713
ENSG00000163568	AIM2	1	-0.981249	2.07e-35	9.05e-34	5.18365	2.61575
ENSG00000178950	GAK	4	-0.612908	2.17e-35	9.46e-34	7.18234	4.69794
ENSG00000120925	RNF170	8	0.753002	2.2e-35	9.6e-34	1.84558	3.10145
ENSG00000011454	RABGAP1	9	0.484794	2.2e-35	9.6e-34	6.7029	9.38188
ENSG00000185808	PIGP	21	0.756505	2.23e-35	9.74e-34	2.25512	3.80497
ENSG00000136717	BIN1	2	0.591997	2.36e-35	1.03e-33	18.4072	27.7419
ENSG00000120802	TMPO	12	-0.513528	2.43e-35	1.06e-33	64.8366	45.4221
ENSG00000118197	DDX59	1	0.865135	2.67e-35	1.16e-33	3.62377	6.5927
ENSG00000149658	YTHDF1	20	-0.593437	2.68e-35	1.17e-33	38.9945	25.8452
ENSG00000141252	VPS53	17	-0.711063	2.69e-35	1.17e-33	3.36445	2.05662
ENSG00000152749	GPR180	13	0.594548	2.87e-35	1.25e-33	4.93104	7.442
ENSG00000100350	FOXRED2	22	-0.780935	2.94e-35	1.27e-33	8.96069	5.21908
ENSG00000111674	ENO2	12	0.935114	3e-35	1.3e-33	1.26835	2.43155
ENSG00000115875	SRSF7	2	-0.572638	3.1e-35	1.34e-33	75.2113	50.5652
ENSG00000105197	TIMM50	19	-0.575521	3.14e-35	1.36e-33	17.9985	12.0793
ENSG00000184428	TOP1MT	8	0.737955	3.28e-35	1.42e-33	6.40826	10.6975
ENSG00000186185	KIF18B	17	-0.822568	3.38e-35	1.46e-33	13.9803	7.90987
ENSG00000125885	MCM8	20	-0.817481	3.42e-35	1.48e-33	4.98076	2.83082
ENSG00000066135	KDM4A	1	0.584596	3.8e-35	1.64e-33	7.15429	10.7321
ENSG00000107902	LHPP	10	0.866024	4.08e-35	1.76e-33	4.11728	7.50554
ENSG00000124786	SLC35B3	6	0.756604	4.14e-35	1.78e-33	3.58447	6.05464
ENSG00000158169	FANCC	9	0.635501	4.41e-35	1.9e-33	1.70117	2.64481
ENSG00000163602	RYBP	3	0.519749	4.52e-35	1.95e-33	10.8061	15.4941
ENSG00000187624	C17orf97	17	-1.96496	4.6e-35	1.98e-33	0.935334	0.237766
ENSG00000162664	ZNF326	1	-0.962194	4.62e-35	1.99e-33	7.44899	3.82241
ENSG00000101265	RASSF2	20	-0.455627	4.78e-35	2.05e-33	49.7232	36.2592
ENSG00000135473	PAN2	12	0.825423	4.9e-35	2.1e-33	1.91499	3.39749
ENSG00000115884	SDC1	2	-1.43665	4.91e-35	2.11e-33	2.20711	0.819991
ENSG00000155016	CYP2U1	4	0.634954	4.96e-35	2.12e-33	5.65855	8.77983
ENSG00000186007	LEMD1	1	2.33033	5e-35	2.14e-33	0.402266	2.02784
ENSG00000161999	JMJD8	16	-0.783784	5.98e-35	2.56e-33	10.9391	6.36123
ENSG00000082153	BZW1	2	-0.667111	6.24e-35	2.67e-33	40.7298	25.645
ENSG00000170684	ZNF296	19	-0.9125	6.35e-35	2.71e-33	10.5219	5.60086
ENSG00000140464	PML	15	-0.741789	6.49e-35	2.77e-33	9.52061	5.69443
ENSG00000273559	CWC25	17	-0.816607	6.66e-35	2.84e-33	5.48339	3.11411
ENSG00000004961	HCCS	X	-0.633933	6.76e-35	2.88e-33	20.1077	12.9493
ENSG00000185650	ZFP36L1	14	0.738999	6.9e-35	2.94e-33	6.22507	10.3871
ENSG00000100105	PATZ1	22	-0.530161	6.96e-35	2.97e-33	8.38875	5.81031
ENSG00000170421	KRT8	12	-1.04475	7.23e-35	3.08e-33	1.49535	0.722995
ENSG00000135451	TROAP	12	-0.950056	8.11e-35	3.45e-33	5.99629	3.10431
ENSG00000152601	MBNL1	3	-0.626881	8.53e-35	3.62e-33	21.2017	13.7273
ENSG00000272391	POM121C	7	-0.734789	8.75e-35	3.71e-33	21.7156	13.0514
ENSG00000145016	RUBCN	3	-0.780421	9.53e-35	4.04e-33	3.1476	1.83581
ENSG00000127990	SGCE	7	1.52804	9.55e-35	4.05e-33	0.0626652	0.180197
ENSG00000088986	DYNLL1	12	-0.564189	9.63e-35	4.08e-33	64.9399	43.9101
ENSG00000164818	DNAAF5	7	-0.559905	9.72e-35	4.11e-33	10.0945	6.84851
ENSG00000230873	STMND1	6	2.48475	1e-34	4.25e-33	0.104006	0.58184
ENSG00000069424	KCNAB2	1	-0.7685	1.04e-34	4.37e-33	15.3115	8.98924
ENSG00000147403	RPL10	X	0.655666	1.05e-34	4.45e-33	293.774	462.791
ENSG00000136153	LMO7	13	-0.819896	1.05e-34	4.45e-33	1.46226	0.82742
ENSG00000163932	PRKCD	3	-0.691761	1.07e-34	4.5e-33	16.2051	10.0393
ENSG00000134014	ELP3	8	0.547477	1.08e-34	4.54e-33	11.9518	17.4593
ENSG00000090273	NUDC	1	-0.558307	1.08e-34	4.57e-33	117.825	80.0253
ENSG00000000460	C1orf112	1	-0.639406	1.29e-34	5.43e-33	6.20076	3.97668
ENSG00000114626	ABTB1	3	1.16745	1.29e-34	5.44e-33	1.24327	2.78342
ENSG00000084070	SMAP2	1	0.660738	1.41e-34	5.91e-33	44.6361	70.5787
ENSG00000049860	HEXB	5	0.74637	1.43e-34	6.01e-33	5.4173	9.07651
ENSG00000132467	UTP3	4	-0.821093	1.48e-34	6.22e-33	15.4731	8.76367
ENSG00000198963	RORB	9	1.82304	1.5e-34	6.3e-33	0.0969121	0.341304
ENSG00000142684	ZNF593	1	-0.715366	1.57e-34	6.57e-33	65.2326	39.703
ENSG00000156804	FBXO32	8	1.19367	1.58e-34	6.61e-33	0.397188	0.911878
ENSG00000089335	ZNF302	19	0.722041	1.64e-34	6.87e-33	2.60855	4.30928
ENSG00000137501	SYTL2	11	1.2514	1.67e-34	6.96e-33	0.650981	1.55574
ENSG00000153560	UBP1	3	-0.505809	1.8e-34	7.51e-33	19.8344	13.967
ENSG00000205659	LIN52	14	0.664743	1.83e-34	7.65e-33	5.10333	8.094
ENSG00000091129	NRCAM	7	1.73483	1.88e-34	7.83e-33	0.123767	0.415028
ENSG00000100316	RPL3	22	0.640994	2.2e-34	9.15e-33	410.555	640.219
ENSG00000182400	TRAPPC6B	14	0.710748	2.29e-34	9.54e-33	2.69376	4.41266
ENSG00000144895	EIF2A	3	0.59223	2.46e-34	1.03e-32	28.4691	42.9121
ENSG00000173846	PLK3	1	-0.941297	2.55e-34	1.06e-32	2.94886	1.53756
ENSG00000087087	SRRT	7	-0.737352	2.79e-34	1.16e-32	33.7799	20.2623
ENSG00000182934	SRPRA	11	-0.521431	2.85e-34	1.18e-32	40.4417	28.1716
ENSG00000170417	TMEM182	2	0.848468	3.26e-34	1.35e-32	0.999489	1.80241
ENSG00000011451	WIZ	19	-0.818181	3.38e-34	1.4e-32	3.33417	1.89311
ENSG00000104825	NFKBIB	19	-0.747154	3.58e-34	1.48e-32	21.8376	13.0193
ENSG00000188157	AGRN	1	0.923929	3.89e-34	1.61e-32	1.75236	3.32839
ENSG00000154832	CXXC1	18	-0.724875	4.05e-34	1.68e-32	9.58348	5.8047
ENSG00000127418	FGFRL1	4	-0.78646	4.06e-34	1.68e-32	5.17382	3.00548
ENSG00000033050	ABCF2	7	-0.564359	4.95e-34	2.04e-32	11.8249	7.99032
ENSG00000163492	CCDC141	2	0.964692	4.97e-34	2.05e-32	0.52549	1.0298
ENSG00000006007	GDE1	16	-0.537332	5.03e-34	2.08e-32	20.7956	14.3219
ENSG00000080819	CPOX	3	-0.549423	5.06e-34	2.09e-32	26.4081	18.0351
ENSG00000105245	NUMBL	19	-0.969419	5.7e-34	2.34e-32	3.58316	1.83561
ENSG00000164134	NAA15	4	-0.509579	6.18e-34	2.54e-32	33.2652	23.3665
ENSG00000148773	MKI67	10	-1.80327	6.48e-34	2.66e-32	28.9127	8.28517
ENSG00000212123	PRR22	19	-2.03778	7.54e-34	3.09e-32	2.1913	0.531494
ENSG00000181026	AEN	15	-0.69043	7.83e-34	3.21e-32	10.448	6.48234
ENSG00000167106	FAM102A	9	-0.700429	7.91e-34	3.24e-32	25.9697	15.983
ENSG00000124207	CSE1L	20	-0.603832	7.92e-34	3.24e-32	137.225	90.2864
ENSG00000156398	SFXN2	10	-0.629911	8.13e-34	3.33e-32	4.62114	2.98157
ENSG00000083812	ZNF324	19	-0.883138	8.32e-34	3.4e-32	2.87339	1.56126
ENSG00000263001	GTF2I	7	-0.490359	8.51e-34	3.48e-32	33.1884	23.6269
ENSG00000105058	FAM32A	19	-0.577481	8.54e-34	3.49e-32	41.2671	27.6457
ENSG00000006757	PNPLA4	X	0.845598	8.98e-34	3.67e-32	4.13792	7.42881
ENSG00000113569	NUP155	5	-0.674149	9.21e-34	3.76e-32	12.8565	8.05883
ENSG00000128590	DNAJB9	7	0.814533	9.39e-34	3.83e-32	5.40563	9.48774
ENSG00000124789	NUP153	6	-0.528225	9.56e-34	3.89e-32	47.6774	33.0598
ENSG00000067334	DNTTIP2	1	-0.680566	9.73e-34	3.96e-32	13.5784	8.47359
ENSG00000184545	DUSP8	11	2.41919	1.05e-33	4.28e-32	0.0617889	0.346045
ENSG00000072778	ACADVL	17	0.677944	1.07e-33	4.35e-32	20.0584	32.1058
ENSG00000141456	PELP1	17	-0.578251	1.12e-33	4.55e-32	37.1695	24.8998
ENSG00000146067	FAM193B	5	-0.999	1.14e-33	4.62e-32	2.15338	1.08074
ENSG00000156787	TBC1D31	8	0.671636	1.15e-33	4.64e-32	2.14703	3.42162
ENSG00000055483	USP36	17	-0.825129	1.18e-33	4.76e-32	15.0924	8.52208
ENSG00000119912	IDE	10	-0.634187	1.21e-33	4.89e-32	15.0866	9.71452
ENSG00000203705	TATDN3	1	0.698749	1.21e-33	4.91e-32	3.91528	6.34446
ENSG00000115339	GALNT3	2	1.22186	1.22e-33	4.95e-32	0.488302	1.14612
ENSG00000156873	PHKG2	16	-0.77712	1.28e-33	5.16e-32	2.76292	1.61099
ENSG00000107485	GATA3	10	-0.454112	1.29e-33	5.18e-32	74.6971	54.5257
ENSG00000157895	C12orf43	12	-0.676088	1.31e-33	5.3e-32	5.04556	3.16192
ENSG00000174010	KLHL15	X	0.710073	1.37e-33	5.53e-32	4.21528	6.89562
ENSG00000100941	PNN	14	-0.64972	1.52e-33	6.1e-32	36.468	23.252
ENSG00000131067	GGT7	20	1.22588	1.52e-33	6.11e-32	1.44005	3.38654
ENSG00000114857	NKTR	3	-1.51912	1.59e-33	6.38e-32	2.60393	0.909529
ENSG00000157014	TATDN2	3	-0.545543	1.59e-33	6.39e-32	10.1631	6.96217
ENSG00000140650	PMM2	16	-0.674247	1.67e-33	6.68e-32	4.64072	2.90827
ENSG00000166147	FBN1	15	0.708739	1.68e-33	6.73e-32	2.62751	4.29799
ENSG00000166575	TMEM135	11	0.762544	1.81e-33	7.25e-32	2.77357	4.69753
ENSG00000115107	STEAP3	2	-0.966987	1.82e-33	7.28e-32	2.15165	1.10557
ENSG00000087088	BAX	19	-0.585227	2.14e-33	8.55e-32	25.4764	16.9887
ENSG00000147364	FBXO25	8	0.560622	2.24e-33	8.95e-32	6.23771	9.19258
ENSG00000182810	DDX28	16	-0.636936	2.25e-33	8.99e-32	23.0558	14.8184
ENSG00000169131	ZNF354A	5	1.05998	2.4e-33	9.58e-32	1.22671	2.56137
ENSG00000215193	PEX26	22	-0.723967	2.4e-33	9.59e-32	2.62053	1.58762
ENSG00000153786	ZDHHC7	16	-0.596702	2.44e-33	9.71e-32	13.4389	8.88514
ENSG00000164576	SAP30L	5	0.591607	2.49e-33	9.94e-32	6.44307	9.70444
ENSG00000074696	HACD3	15	-0.497388	2.5e-33	9.97e-32	24.4165	17.2938
ENSG00000133028	SCO1	17	-0.544268	2.57e-33	1.02e-31	10.5967	7.26696
ENSG00000105723	GSK3A	19	-0.617895	2.77e-33	1.1e-31	19.011	12.3914
ENSG00000189334	S100A14	1	0.90957	2.84e-33	1.13e-31	51.5732	96.8519
ENSG00000000938	FGR	1	-2.00089	3.02e-33	1.2e-31	1.66365	0.412822
ENSG00000087263	OGFOD1	16	-0.537033	3.04e-33	1.21e-31	14.9098	10.2741
ENSG00000099821	POLRMT	19	-0.586262	3.19e-33	1.26e-31	22.5884	15.0487
ENSG00000124570	SERPINB6	6	0.730065	3.26e-33	1.29e-31	2.61747	4.34406
ENSG00000116237	ICMT	1	-0.482319	3.38e-33	1.33e-31	47.2219	33.7958
ENSG00000075945	KIFAP3	1	0.733476	3.43e-33	1.36e-31	8.20795	13.6431
ENSG00000183018	SPNS2	17	1.24598	3.48e-33	1.37e-31	0.540604	1.28581
ENSG00000162377	COA7	1	-0.659755	3.54e-33	1.4e-31	20.0602	12.7048
ENSG00000088305	DNMT3B	20	-0.793466	3.74e-33	1.47e-31	7.86718	4.53992
ENSG00000037042	TUBG2	17	-0.858818	3.85e-33	1.52e-31	4.25176	2.35262
ENSG00000167674	HDGFL2	19	-0.635908	3.87e-33	1.52e-31	16.1964	10.4312
ENSG00000065308	TRAM2	6	0.596811	3.89e-33	1.53e-31	11.6306	17.5892
ENSG00000060642	PIGV	1	0.839726	4.6e-33	1.81e-31	1.85448	3.31787
ENSG00000169032	MAP2K1	15	0.679922	4.92e-33	1.93e-31	32.3212	51.8041
ENSG00000077585	GPR137B	1	0.694287	4.99e-33	1.96e-31	5.79956	9.40135
ENSG00000186951	PPARA	22	0.864524	5.33e-33	2.09e-31	0.676345	1.23574
ENSG00000126705	AHDC1	1	-1.02032	5.44e-33	2.13e-31	5.58641	2.75585
ENSG00000182158	CREB3L2	7	0.736011	5.51e-33	2.16e-31	1.90607	3.17971
ENSG00000109919	MTCH2	11	-0.548372	5.73e-33	2.24e-31	70.5722	48.2407
ENSG00000125245	GPR18	13	2.00371	5.93e-33	2.32e-31	0.380149	1.51718
ENSG00000138668	HNRNPD	4	-0.574098	6.25e-33	2.44e-31	61.5182	41.3186
ENSG00000160325	CACFD1	9	0.957958	6.49e-33	2.54e-31	1.66279	3.24814
ENSG00000197024	ZNF398	7	-0.661685	6.62e-33	2.59e-31	5.76423	3.64493
ENSG00000153443	UBALD1	16	-0.721979	7.16e-33	2.79e-31	11.9108	7.22132
ENSG00000108433	GOSR2	17	-0.668037	7.19e-33	2.8e-31	2.45498	1.54308
ENSG00000092853	CLSPN	1	-1.35346	7.31e-33	2.85e-31	6.93429	2.71544
ENSG00000174516	PELI3	11	-1.19772	7.43e-33	2.89e-31	2.65181	1.15969
ENSG00000184887	BTBD6	14	-0.57604	7.46e-33	2.9e-31	30.6197	20.5391
ENSG00000254858	MPV17L2	19	-0.710903	7.81e-33	3.04e-31	7.86439	4.80336
ENSG00000123562	MORF4L2	X	-0.492305	7.82e-33	3.04e-31	67.3754	47.8854
ENSG00000113638	TTC33	5	0.786325	7.85e-33	3.05e-31	1.16033	1.9946
ENSG00000254901	BORCS8	19	-1.60387	8.05e-33	3.12e-31	0.682477	0.223315
ENSG00000158882	TOMM40L	1	-0.709854	8.73e-33	3.39e-31	8.54121	5.22022
ENSG00000121060	TRIM25	17	-0.514994	9.21e-33	3.57e-31	23.9054	16.7264
ENSG00000125459	MSTO1	1	-0.798689	9.31e-33	3.61e-31	5.76748	3.32063
ENSG00000172115	CYCS	7	-0.548295	9.77e-33	3.78e-31	77.7798	53.185
ENSG00000186468	RPS23	5	0.679602	9.93e-33	3.84e-31	240.516	385.224
ENSG00000185963	BICD2	9	-0.928798	1.01e-32	3.91e-31	8.05378	4.23415
ENSG00000108405	P2RX1	17	1.45816	1.02e-32	3.95e-31	0.355234	0.978652
ENSG00000164880	INTS1	7	-0.675203	1.05e-32	4.07e-31	9.61822	6.02583
ENSG00000106443	PHF14	7	-0.545798	1.06e-32	4.09e-31	7.07395	4.84553
ENSG00000124608	AARS2	6	-0.676854	1.07e-32	4.14e-31	11.4982	7.19864
ENSG00000123836	PFKFB2	1	0.759149	1.12e-32	4.31e-31	1.09478	1.85514
ENSG00000242259	C22orf39	22	0.683349	1.12e-32	4.31e-31	2.79453	4.48572
ENSG00000067248	DHX29	5	-0.667972	1.17e-32	4.49e-31	10.6871	6.72505
ENSG00000151743	AMN1	12	1.17126	1.26e-32	4.86e-31	1.09708	2.47991
ENSG00000180644	PRF1	10	0.499936	1.28e-32	4.93e-31	90.7322	128.306
ENSG00000142534	RPS11	19	0.708724	1.32e-32	5.08e-31	688.375	1125.03
ENSG00000139718	SETD1B	12	-1.00369	1.35e-32	5.17e-31	6.40208	3.19525
ENSG00000157379	DHRS1	14	0.979967	1.46e-32	5.58e-31	0.896992	1.76562
ENSG00000111816	FRK	6	0.966294	1.49e-32	5.72e-31	0.418157	0.812647
ENSG00000140612	SEC11A	15	0.783549	1.57e-32	6.01e-31	13.9894	24.0651
ENSG00000048140	TSPAN17	5	-0.679291	1.63e-32	6.24e-31	7.16545	4.47032
ENSG00000111371	SLC38A1	12	0.617555	1.77e-32	6.76e-31	43.9636	67.4494
ENSG00000188404	SELL	1	-1.3607	1.78e-32	6.81e-31	7.17837	2.78546
ENSG00000175931	UBE2O	17	-0.72118	1.93e-32	7.38e-31	17.4041	10.5594
ENSG00000080986	NDC80	18	0.558755	1.94e-32	7.39e-31	14.4907	21.3471
ENSG00000143185	XCL2	1	1.63458	1.95e-32	7.45e-31	2.0041	6.2464
ENSG00000124587	PEX6	6	0.611314	1.97e-32	7.52e-31	12.0335	18.3812
ENSG00000136848	DAB2IP	9	-0.838948	1.99e-32	7.57e-31	9.65147	5.39811
ENSG00000198242	RPL23A	17	0.644331	2.04e-32	7.74e-31	554.09	866.043
ENSG00000106479	ZNF862	7	1.1551	2.14e-32	8.12e-31	0.525185	1.17211
ENSG00000175548	ALG10B	12	0.781067	2.19e-32	8.32e-31	1.44586	2.48308
ENSG00000165661	QSOX2	9	0.741002	2.21e-32	8.38e-31	18.0002	30.102
ENSG00000002549	LAP3	4	-0.569363	2.3e-32	8.7e-31	47.1988	31.7996
ENSG00000145604	SKP2	5	-0.598359	2.35e-32	8.89e-31	22.6506	14.9499
ENSG00000172007	RAB33B	4	0.839516	2.36e-32	8.93e-31	3.00301	5.38286
ENSG00000070814	TCOF1	5	-1.69689	2.36e-32	8.95e-31	18.3213	5.65249
ENSG00000075218	GTSE1	22	-0.746844	2.4e-32	9.07e-31	9.2711	5.52234
ENSG00000176022	B3GALT6	1	-0.593806	2.56e-32	9.69e-31	14.8573	9.83621
ENSG00000109424	UCP1	4	6.40566	3.01e-32	1.13e-30	0.00348162	0.466367
ENSG00000101224	CDC25B	20	-0.845212	3.17e-32	1.2e-30	92.0639	51.2358
ENSG00000100764	PSMC1	14	-0.537386	3.36e-32	1.27e-30	29.2586	20.159
ENSG00000165215	CLDN3	7	1.39509	3.61e-32	1.36e-30	1.23558	3.25118
ENSG00000125124	BBS2	16	0.698835	3.63e-32	1.37e-30	2.14178	3.47693
ENSG00000161847	RAVER1	19	-0.657036	3.68e-32	1.38e-30	18.9932	12.048
ENSG00000162623	TYW3	1	-0.622926	3.81e-32	1.43e-30	7.57091	4.91166
ENSG00000254986	DPP3	11	-0.581019	3.85e-32	1.45e-30	30.5085	20.3942
ENSG00000106829	TLE4	9	-0.677541	3.9e-32	1.46e-30	2.81559	1.75984
ENSG00000127080	IPPK	9	-0.819415	3.91e-32	1.47e-30	5.62375	3.18877
ENSG00000102390	PBDC1	X	-0.64763	3.98e-32	1.49e-30	30.893	19.6921
ENSG00000086061	DNAJA1	9	-0.543542	4.2e-32	1.58e-30	134.921	92.5639
ENSG00000124782	RREB1	6	-0.964538	4.31e-32	1.61e-30	3.09242	1.5854
ENSG00000224051	CPTP	1	-0.836537	4.36e-32	1.63e-30	7.95252	4.455
ENSG00000174796	THAP6	4	0.704288	4.5e-32	1.68e-30	1.46274	2.38852
ENSG00000213015	ZNF580	19	0.832984	4.57e-32	1.71e-30	2.77066	4.93365
ENSG00000121966	CXCR4	2	0.608782	4.66e-32	1.74e-30	84.0858	128.228
ENSG00000132763	MMACHC	1	-1.16472	5.11e-32	1.91e-30	2.90167	1.29671
ENSG00000184939	ZFP90	16	0.669437	5.25e-32	1.96e-30	2.91043	4.6397
ENSG00000163866	SMIM12	1	-0.577114	5.31e-32	1.98e-30	5.54653	3.71413
ENSG00000074071	MRPS34	16	-0.53904	5.34e-32	1.99e-30	78.6889	54.1442
ENSG00000123600	METTL8	2	-0.781309	5.37e-32	2e-30	3.1016	1.80733
ENSG00000155363	MOV10	1	0.595818	5.38e-32	2e-30	6.08164	9.18978
ENSG00000137478	FCHSD2	11	0.787376	5.66e-32	2.1e-30	17.9467	30.9947
ENSG00000175220	ARHGAP1	11	-0.538773	5.72e-32	2.12e-30	16.3914	11.2848
ENSG00000114491	UMPS	3	-0.515294	5.82e-32	2.16e-30	15.4923	10.8336
ENSG00000004455	AK2	1	-0.443086	6e-32	2.22e-30	56.9011	41.8516
ENSG00000053747	LAMA3	18	1.12807	6.04e-32	2.24e-30	1.23889	2.71448
ENSG00000177951	BET1L	11	-0.555569	6.1e-32	2.26e-30	16.0492	10.921
ENSG00000174371	EXO1	1	-0.618021	6.11e-32	2.26e-30	15.6658	10.2024
ENSG00000237649	KIFC1	6	-1.05868	6.13e-32	2.27e-30	10.6651	5.11757
ENSG00000198830	HMGN2	1	-0.482386	6.26e-32	2.31e-30	204.766	146.555
ENSG00000166165	CKB	14	0.969479	6.4e-32	2.36e-30	3.09667	6.06401
ENSG00000164484	TMEM200A	6	0.90662	6.5e-32	2.4e-30	12.3886	23.2337
ENSG00000084754	HADHA	2	0.499512	6.61e-32	2.43e-30	108.081	152.796
ENSG00000139323	POC1B	12	0.697418	6.69e-32	2.46e-30	3.711	6.01344
ENSG00000177885	GRB2	17	-0.46197	7.11e-32	2.62e-30	61.1042	44.3542
ENSG00000185189	NRBP2	8	1.59169	7.24e-32	2.66e-30	0.203678	0.611663
ENSG00000181315	ZNF322	6	0.647018	7.31e-32	2.69e-30	3.39816	5.32303
ENSG00000221890	NPTXR	22	1.73357	7.31e-32	2.69e-30	0.214128	0.721225
ENSG00000168904	LRRC28	15	0.816989	7.44e-32	2.73e-30	1.29343	2.27728
ENSG00000030110	BAK1	6	-0.639862	7.46e-32	2.74e-30	28.4058	18.2209
ENSG00000146457	WTAP	6	-0.504678	7.55e-32	2.77e-30	33.7808	23.8074
ENSG00000100796	PPP4R3A	14	-0.608565	7.75e-32	2.84e-30	21.6921	14.2295
ENSG00000111684	LPCAT3	12	-0.64397	7.86e-32	2.88e-30	4.95525	3.16475
ENSG00000214530	STARD10	11	1.14694	7.87e-32	2.88e-30	3.19284	7.07338
ENSG00000181472	ZBTB2	6	-0.581121	7.99e-32	2.92e-30	14.3429	9.58846
ENSG00000241258	CRCP	7	-0.730934	8.1e-32	2.96e-30	11.9784	7.22726
ENSG00000025423	HSD17B6	12	1.1559	8.19e-32	2.99e-30	1.2839	2.87091
ENSG00000170445	HARS1	5	-0.52532	8.45e-32	3.08e-30	14.5206	10.0868
ENSG00000074800	ENO1	1	-0.595812	8.73e-32	3.18e-30	850.798	562.946
ENSG00000158234	FAIM	3	-0.879492	9.22e-32	3.36e-30	3.30953	1.80024
ENSG00000165288	BRWD3	X	0.69749	9.22e-32	3.36e-30	2.21835	3.60152
ENSG00000063322	MED29	19	-0.570468	9.54e-32	3.47e-30	14.1859	9.55577
ENSG00000185359	HGS	17	-0.675758	1.03e-31	3.76e-30	9.49093	5.94544
ENSG00000116771	AGMAT	1	-0.761161	1.06e-31	3.87e-30	6.27705	3.71054
ENSG00000170379	TCAF2	7	0.842851	1.14e-31	4.16e-30	0.964604	1.72389
ENSG00000238227	TMEM250	9	-0.517491	1.22e-31	4.44e-30	34.1978	23.8843
ENSG00000135678	CPM	12	1.43442	1.27e-31	4.6e-30	0.19113	0.519773
ENSG00000196967	ZNF585A	19	0.844726	1.34e-31	4.84e-30	0.803214	1.44274
ENSG00000180185	FAHD1	16	-0.838864	1.37e-31	4.98e-30	5.3418	2.98155
ENSG00000088325	TPX2	20	-0.641625	1.4e-31	5.07e-30	84.8572	54.3855
ENSG00000091542	ALKBH5	17	-0.494277	1.4e-31	5.08e-30	45.061	31.9872
ENSG00000182704	TSKU	11	-0.778683	1.46e-31	5.27e-30	5.87559	3.42547
ENSG00000146094	DOK3	5	-3.58068	1.73e-31	6.26e-30	0.286673	0.0236712
ENSG00000001497	LAS1L	X	-0.549193	1.78e-31	6.41e-30	31.2722	21.37
ENSG00000232388	SMIM26	20	0.819712	1.83e-31	6.62e-30	19.2354	33.9114
ENSG00000130479	MAP1S	19	-0.618683	1.87e-31	6.73e-30	9.06165	5.90821
ENSG00000165733	BMS1	10	-0.598452	1.88e-31	6.77e-30	19.8401	13.1033
ENSG00000145779	TNFAIP8	5	0.671214	2.19e-31	7.88e-30	5.03004	8.00082
ENSG00000185515	BRCC3	X	-0.58532	2.42e-31	8.7e-30	18.2393	12.1608
ENSG00000101557	USP14	18	-0.538817	2.74e-31	9.86e-30	43.7037	30.0783
ENSG00000138138	ATAD1	10	0.565957	2.87e-31	1.03e-29	20.1099	29.7653
ENSG00000100294	MCAT	22	-0.83024	2.91e-31	1.04e-29	10.2756	5.77428
ENSG00000102858	MGRN1	16	-0.640551	2.91e-31	1.04e-29	9.73128	6.2447
ENSG00000189091	SF3B3	16	-0.577901	2.93e-31	1.05e-29	40.0947	26.8572
ENSG00000185010	F8	X	0.869633	2.99e-31	1.07e-29	0.954209	1.74286
ENSG00000254726	MEX3A	1	-0.902991	3.05e-31	1.09e-29	2.01951	1.07949
ENSG00000103415	HMOX2	16	-0.922199	3.15e-31	1.13e-29	17.0438	8.98517
ENSG00000066697	MSANTD3	9	-0.595624	3.17e-31	1.13e-29	9.27178	6.13016
ENSG00000009954	BAZ1B	7	-0.783697	3.18e-31	1.14e-29	47.5353	27.6157
ENSG00000167173	C15orf39	15	-0.60704	3.21e-31	1.15e-29	27.9232	18.3385
ENSG00000189403	HMGB1	13	-0.53842	3.26e-31	1.16e-29	97.3439	67.0175
ENSG00000182831	C16orf72	16	0.58763	3.28e-31	1.17e-29	5.26962	7.91707
ENSG00000185347	TEDC1	14	-0.88481	3.32e-31	1.19e-29	2.85501	1.54815
ENSG00000116698	SMG7	1	-0.556467	3.4e-31	1.21e-29	18.4772	12.5633
ENSG00000173349	SFT2D3	2	0.872509	3.48e-31	1.24e-29	3.89887	7.11677
ENSG00000163682	RPL9	4	0.752695	3.78e-31	1.35e-29	170.933	288.002
ENSG00000125450	NUP85	17	-0.568179	3.9e-31	1.39e-29	19.4516	13.1233
ENSG00000100345	MYH9	22	-0.804784	4.66e-31	1.66e-29	85.8536	49.1488
ENSG00000133858	ZFC3H1	12	0.856517	4.84e-31	1.72e-29	2.24814	4.07287
ENSG00000175309	PHYKPL	5	0.941726	4.93e-31	1.75e-29	1.08325	2.08252
ENSG00000196642	RABL6	9	-0.682907	5.01e-31	1.78e-29	23.0589	14.3664
ENSG00000140382	HMG20A	15	0.488906	5.16e-31	1.83e-29	12.4826	17.5133
ENSG00000174891	RSRC1	3	-0.534401	5.6e-31	1.98e-29	11.4848	7.92439
ENSG00000167208	SNX20	16	0.569227	5.65e-31	2e-29	6.51128	9.66391
ENSG00000143294	PRCC	1	-0.567276	5.66e-31	2e-29	26.0892	17.6163
ENSG00000119718	EIF2B2	14	-0.502592	5.69e-31	2.01e-29	10.0704	7.10466
ENSG00000170633	RNF34	12	-0.5957	6.03e-31	2.13e-29	8.92564	5.90271
ENSG00000102245	CD40LG	X	-1.77752	6.05e-31	2.14e-29	1.41692	0.413939
ENSG00000154059	IMPACT	18	0.707994	6.12e-31	2.16e-29	3.95784	6.47627
ENSG00000171793	CTPS1	1	-0.502441	6.45e-31	2.27e-29	17.381	12.2693
ENSG00000136875	PRPF4	9	-0.432868	6.5e-31	2.29e-29	35.8174	26.533
ENSG00000129255	MPDU1	17	-0.840268	6.68e-31	2.35e-29	10.3058	5.75115
ENSG00000163950	SLBP	4	-0.422689	6.68e-31	2.35e-29	124.364	92.7776
ENSG00000127616	SMARCA4	19	-0.766053	6.83e-31	2.4e-29	15.9471	9.37903
ENSG00000140262	TCF12	15	0.453313	6.88e-31	2.41e-29	11.7465	16.0853
ENSG00000138035	PNPT1	2	-0.538627	6.96e-31	2.44e-29	24.9037	17.1489
ENSG00000158711	ELK4	1	-0.626093	7.02e-31	2.46e-29	6.7528	4.37586
ENSG00000168887	C2orf68	2	0.528598	7.15e-31	2.5e-29	9.712	14.0021
ENSG00000104177	MYEF2	15	0.573088	8e-31	2.8e-29	1.76016	2.61875
ENSG00000072274	TFRC	3	0.781983	8.02e-31	2.8e-29	134.634	231.495
ENSG00000047634	SCML1	X	0.785728	8.31e-31	2.91e-29	3.44622	5.95333
ENSG00000105221	AKT2	19	-0.504815	8.54e-31	2.98e-29	12.0309	8.47908
ENSG00000221886	ZBED8	5	1.45655	9.07e-31	3.17e-29	0.65838	1.79853
ENSG00000135966	TGFBRAP1	2	-0.498203	9.13e-31	3.19e-29	20.25	14.3396
ENSG00000095209	TMEM38B	9	0.638648	1e-30	3.49e-29	9.52787	14.8264
ENSG00000077150	NFKB2	10	0.60933	1.03e-30	3.6e-29	37.7607	57.6236
ENSG00000160785	SLC25A44	1	-0.572231	1.06e-30	3.69e-29	10.3482	6.96598
ENSG00000116497	S100PBP	1	0.568081	1.1e-30	3.81e-29	3.57711	5.30018
ENSG00000103035	PSMD7	16	-0.47727	1.1e-30	3.83e-29	90.1112	64.7331
ENSG00000023902	PLEKHO1	1	-0.88347	1.11e-30	3.87e-29	7.54591	4.09559
ENSG00000167515	TRAPPC2L	16	-0.634067	1.12e-30	3.9e-29	10.0907	6.49764
ENSG00000112306	RPS12	6	0.703739	1.13e-30	3.92e-29	2237.65	3644.39
ENSG00000125691	RPL23	17	0.627078	1.18e-30	4.07e-29	145.996	225.474
ENSG00000258289	CHURC1	14	0.702669	1.29e-30	4.45e-29	2.86295	4.66375
ENSG00000135124	P2RX4	12	0.998027	1.3e-30	4.5e-29	0.926335	1.85365
ENSG00000180574	EIF2S3B	12	0.814453	1.32e-30	4.55e-29	5.56553	9.7723
ENSG00000172939	OXSR1	3	-0.487677	1.36e-30	4.69e-29	32.8962	23.4571
ENSG00000114200	BCHE	3	1.30993	1.61e-30	5.57e-29	0.518918	1.28334
ENSG00000176974	SHMT1	17	-0.506015	1.7e-30	5.86e-29	14.8109	10.4253
ENSG00000104814	MAP4K1	19	0.553663	1.7e-30	5.86e-29	8.19773	12.0442
ENSG00000137275	RIPK1	6	-0.628839	1.72e-30	5.92e-29	6.5403	4.23002
ENSG00000170473	PYM1	12	-0.523906	1.81e-30	6.22e-29	22.2727	15.4913
ENSG00000162231	NXF1	11	-0.59887	1.97e-30	6.79e-29	10.701	7.0716
ENSG00000157873	TNFRSF14	1	0.89528	2.14e-30	7.36e-29	1.3683	2.55125
ENSG00000115539	PDCL3	2	-0.554893	2.2e-30	7.56e-29	28.3315	19.284
ENSG00000147604	RPL7	8	0.625566	2.33e-30	8.01e-29	371.699	573.45
ENSG00000110455	ACCS	11	1.08759	2.66e-30	9.14e-29	0.957853	2.03897
ENSG00000117593	DARS2	1	-0.497882	2.78e-30	9.52e-29	14.5223	10.2795
ENSG00000172164	SNTB1	8	1.97663	2.93e-30	1e-28	0.128568	0.506288
ENSG00000135763	URB2	1	-0.518143	3.02e-30	1.03e-28	16.0039	11.1698
ENSG00000123213	NLN	5	-0.511784	3.08e-30	1.05e-28	14.2207	9.97074
ENSG00000164171	ITGA2	5	1.41124	3.61e-30	1.24e-28	0.356231	0.953892
ENSG00000087095	NLK	17	0.574175	3.78e-30	1.29e-28	9.06606	13.4818
ENSG00000107077	KDM4C	9	0.518033	3.78e-30	1.29e-28	4.08864	5.85839
ENSG00000115762	PLEKHB2	2	-0.435985	3.86e-30	1.32e-28	37.3682	27.6163
ENSG00000089682	RBM41	X	-1.09372	4.33e-30	1.48e-28	1.95909	0.922042
ENSG00000164970	FAM219A	9	-0.827741	4.57e-30	1.56e-28	3.18313	1.79434
ENSG00000180667	YOD1	1	-0.591134	4.92e-30	1.67e-28	7.11263	4.71709
ENSG00000154222	CC2D1B	1	-0.760693	5.51e-30	1.88e-28	3.02655	1.79016
ENSG00000116473	RAP1A	1	0.579161	5.67e-30	1.93e-28	14.3289	21.3953
ENSG00000181019	NQO1	16	-0.903977	5.72e-30	1.94e-28	11.6555	6.2184
ENSG00000160685	ZBTB7B	1	1.12671	5.79e-30	1.97e-28	4.40664	9.64055
ENSG00000135390	ATP5MC2	12	0.690732	5.94e-30	2.02e-28	22.0703	35.6145
ENSG00000162894	FCMR	1	0.876448	6.46e-30	2.19e-28	5.38852	9.88312
ENSG00000275700	AATF	17	-0.551377	6.78e-30	2.3e-28	20.5616	14.033
ENSG00000101391	CDK5RAP1	20	-0.478605	6.81e-30	2.31e-28	14.5574	10.4452
ENSG00000141084	RANBP10	16	-0.545713	7.15e-30	2.42e-28	6.24852	4.28251
ENSG00000038358	EDC4	16	-0.58534	7.53e-30	2.55e-28	16.3046	10.8728
ENSG00000142409	ZNF787	19	-0.688918	7.79e-30	2.63e-28	12.3086	7.62919
ENSG00000164253	WDR41	5	0.540783	7.88e-30	2.67e-28	14.1796	20.6205
ENSG00000140830	TXNL4B	16	-0.609994	7.93e-30	2.68e-28	7.67538	5.03473
ENSG00000138399	FASTKD1	2	-0.679098	7.94e-30	2.68e-28	5.5511	3.46591
ENSG00000165424	ZCCHC24	10	1.20261	8.49e-30	2.87e-28	1.69413	3.91495
ENSG00000149503	INCENP	11	-0.596713	8.6e-30	2.9e-28	28.7389	19.0075
ENSG00000142224	IL19	1	1.86641	8.8e-30	2.97e-28	0.0962964	0.349946
ENSG00000187833	C2orf78	2	1.9792	8.98e-30	3.03e-28	0.168701	0.675799
ENSG00000169679	BUB1	2	-0.631405	9.13e-30	3.07e-28	27.7911	17.935
ENSG00000139697	SBNO1	12	-0.633965	9.37e-30	3.15e-28	14.1441	9.11493
ENSG00000122861	PLAU	10	1.72421	1.01e-29	3.4e-28	0.367484	1.23608
ENSG00000150764	DIXDC1	11	-0.79752	1.09e-29	3.66e-28	1.55456	0.893264
ENSG00000204209	DAXX	6	-0.705098	1.12e-29	3.75e-28	5.77637	3.54501
ENSG00000007202	KIAA0100	17	-0.460776	1.17e-29	3.92e-28	56.655	41.1624
ENSG00000124766	SOX4	6	-0.604961	1.19e-29	4e-28	51.7858	34.0467
ENSG00000137834	SMAD6	15	-1.86743	1.24e-29	4.17e-28	0.281009	0.0774982
ENSG00000115525	ST3GAL5	2	0.785432	1.3e-29	4.37e-28	0.405346	0.700574
ENSG00000149480	MTA2	11	-0.471474	1.37e-29	4.58e-28	66.5828	48.0237
ENSG00000188786	MTF1	1	-0.640949	1.41e-29	4.7e-28	3.56603	2.29066
ENSG00000166716	ZNF592	15	-0.634219	1.41e-29	4.7e-28	7.73431	4.98669
ENSG00000116127	ALMS1	2	-0.911777	1.43e-29	4.77e-28	3.46987	1.84455
ENSG00000010818	HIVEP2	6	1.20145	1.52e-29	5.08e-28	2.7681	6.375
ENSG00000143845	ETNK2	1	1.08393	1.55e-29	5.16e-28	1.64011	3.48296
ENSG00000048740	CELF2	10	-0.609678	1.57e-29	5.25e-28	30.7155	20.1282
ENSG00000112787	FBRSL1	12	-0.636476	1.62e-29	5.39e-28	10.0457	6.4638
ENSG00000091490	SEL1L3	4	0.497649	1.64e-29	5.47e-28	9.03346	12.7545
ENSG00000118308	LRMP	12	1.74574	1.66e-29	5.53e-28	0.131318	0.44525
ENSG00000141469	SLC14A1	18	1.97597	1.8e-29	5.98e-28	0.0916355	0.367773
ENSG00000167904	TMEM68	8	0.722475	1.8e-29	6e-28	2.09024	3.44995
ENSG00000113712	CSNK1A1	5	0.520225	1.89e-29	6.3e-28	12.7414	18.2677
ENSG00000172893	DHCR7	11	0.477688	1.92e-29	6.37e-28	24.2367	33.7459
ENSG00000125484	GTF3C4	9	-0.501316	1.95e-29	6.48e-28	23.9701	16.932
ENSG00000113648	MACROH2A1	5	-0.449933	1.99e-29	6.59e-28	22.0224	16.1204
ENSG00000237765	FAM200B	4	0.971842	2.06e-29	6.85e-28	1.58398	3.09588
ENSG00000113263	ITK	5	0.770984	2.1e-29	6.96e-28	12.0991	20.6489
ENSG00000120948	TARDBP	1	-0.461987	2.19e-29	7.25e-28	28.201	20.4719
ENSG00000122971	ACADS	12	0.763111	2.27e-29	7.51e-28	3.53974	6.01375
ENSG00000102753	KPNA3	13	-0.494968	2.31e-29	7.65e-28	30.6769	21.7569
ENSG00000180096	SEPTIN1	16	0.682115	2.41e-29	7.98e-28	9.93604	15.9336
ENSG00000181804	SLC9A9	3	1.7716	2.48e-29	8.21e-28	0.206671	0.713819
ENSG00000146802	TMEM168	7	0.566703	2.53e-29	8.36e-28	2.62106	3.88277
ENSG00000162129	CLPB	11	-0.796482	2.54e-29	8.4e-28	4.36634	2.51657
ENSG00000160563	MED27	9	-0.622257	2.64e-29	8.72e-28	15.7964	10.2579
ENSG00000139343	SNRPF	12	-0.54429	2.8e-29	9.23e-28	35.7052	24.4739
ENSG00000089094	KDM2B	12	-0.529289	2.87e-29	9.45e-28	7.93277	5.49872
ENSG00000198959	TGM2	20	-1.91796	3.18e-29	1.05e-27	0.259064	0.0680886
ENSG00000167526	RPL13	16	0.717131	3.43e-29	1.13e-27	245.793	404.056
ENSG00000110200	ANAPC15	11	-0.549236	3.66e-29	1.2e-27	13.4056	9.15639
ENSG00000089248	ERP29	12	0.571944	3.71e-29	1.22e-27	26.6993	39.6645
ENSG00000116863	ADPRS	1	-0.699185	3.78e-29	1.24e-27	31.2331	19.2414
ENSG00000163376	KBTBD8	3	-0.675732	3.79e-29	1.24e-27	5.23691	3.27359
ENSG00000125534	PPDPF	20	0.85153	3.82e-29	1.26e-27	27.7738	50.0464
ENSG00000095932	SMIM24	19	1.27586	4.07e-29	1.34e-27	3.57305	8.62582
ENSG00000105755	ETHE1	19	0.697758	4.13e-29	1.35e-27	9.9569	16.1135
ENSG00000137628	DDX60	4	0.488595	4.25e-29	1.39e-27	5.32937	7.47763
ENSG00000177125	ZBTB34	9	0.526322	4.31e-29	1.41e-27	5.19563	7.47375
ENSG00000122224	LY9	1	2.7648	4.44e-29	1.45e-27	0.0192865	0.136581
ENSG00000196531	NACA	12	0.561065	4.51e-29	1.47e-27	42.4282	62.5951
ENSG00000167716	WDR81	17	-0.778823	4.54e-29	1.48e-27	2.8868	1.68455
ENSG00000214717	ZBED1	X	-0.58091	4.68e-29	1.53e-27	11.6283	7.78069
ENSG00000102172	SMS	X	-0.537016	4.69e-29	1.53e-27	214.992	148.144
ENSG00000106692	FKTN	9	0.559964	4.83e-29	1.57e-27	4.3825	6.45879
ENSG00000144231	POLR2D	2	-0.513852	4.89e-29	1.59e-27	31.4669	22.0456
ENSG00000160593	JAML	11	1.06609	5.05e-29	1.65e-27	0.317665	0.667198
ENSG00000196504	PRPF40A	2	-0.529294	5.31e-29	1.73e-27	18.9428	13.1273
ENSG00000116688	MFN2	1	-0.481938	5.44e-29	1.77e-27	30.7061	21.9847
ENSG00000179918	SEPHS2	16	-0.528793	5.55e-29	1.8e-27	187.974	130.275
ENSG00000103495	MAZ	16	-0.471992	5.7e-29	1.85e-27	147.923	106.646
ENSG00000140105	WARS1	14	0.582469	5.87e-29	1.9e-27	64.1597	96.0625
ENSG00000131389	SLC6A6	3	-0.695036	5.98e-29	1.94e-27	16.737	10.3413
ENSG00000136045	PWP1	12	-0.566746	6.17e-29	2e-27	55.6174	37.5348
ENSG00000121807	CCR2	3	-1.88953	6.25e-29	2.02e-27	1.81645	0.487393
ENSG00000145911	N4BP3	5	-0.730089	6.36e-29	2.06e-27	16.0069	9.65166
ENSG00000104859	CLASRP	19	-1.00822	6.61e-29	2.14e-27	5.59533	2.78726
ENSG00000042286	AIFM2	10	-0.879654	7e-29	2.26e-27	1.80988	0.982424
ENSG00000198755	RPL10A	6	0.614635	7.44e-29	2.4e-27	572.273	876.223
ENSG00000148672	GLUD1	10	0.497283	7.59e-29	2.45e-27	65.8473	92.9315
ENSG00000143947	RPS27A	2	0.638732	7.59e-29	2.45e-27	274.412	427.226
ENSG00000161970	RPL26	17	0.716871	7.77e-29	2.51e-27	110.053	180.851
ENSG00000125482	TTF1	9	-0.757549	8.15e-29	2.63e-27	11.7752	6.97599
ENSG00000143162	CREG1	1	0.640637	8.28e-29	2.67e-27	23.0626	35.9286
ENSG00000138081	FBXO11	2	0.468563	8.35e-29	2.69e-27	10.3739	14.3618
ENSG00000135452	TSPAN31	12	0.926943	8.41e-29	2.71e-27	1.64114	3.10757
ENSG00000171951	SCG2	2	1.59046	9.31e-29	3e-27	0.34924	1.06705
ENSG00000198517	MAFK	7	-0.842908	9.76e-29	3.14e-27	6.60768	3.69098
ENSG00000029993	HMGB3	X	-0.598536	1.01e-28	3.25e-27	26.3089	17.3649
ENSG00000110074	FOXRED1	11	-0.54398	1.01e-28	3.26e-27	7.10093	4.86904
ENSG00000151461	UPF2	10	-0.979347	1.05e-28	3.37e-27	10.7711	5.46549
ENSG00000177352	CCDC71	3	-0.736992	1.06e-28	3.39e-27	16.3468	9.8209
ENSG00000133812	SBF2	11	0.621501	1.06e-28	3.4e-27	1.66281	2.56191
ENSG00000107651	SEC23IP	10	-0.483723	1.08e-28	3.45e-27	10.423	7.44969
ENSG00000173120	KDM2A	11	-0.630232	1.09e-28	3.49e-27	20.8255	13.4572
ENSG00000175305	CCNE2	8	-0.661729	1.1e-28	3.52e-27	7.04328	4.45323
ENSG00000168566	SNRNP48	6	0.609373	1.1e-28	3.53e-27	6.51421	9.92847
ENSG00000164440	TXLNB	6	1.48862	1.1e-28	3.53e-27	0.249976	0.710209
ENSG00000131165	CHMP1A	16	-0.569639	1.13e-28	3.62e-27	25.5018	17.1748
ENSG00000177854	TMEM187	X	1.36429	1.14e-28	3.64e-27	1.04254	2.67938
ENSG00000113649	TCERG1	5	-0.643811	1.16e-28	3.69e-27	11.8644	7.59707
ENSG00000162813	BPNT1	1	-0.637442	1.17e-28	3.74e-27	17.7598	11.4199
ENSG00000063046	EIF4B	12	0.428031	1.18e-28	3.76e-27	113.453	152.635
ENSG00000070047	PHRF1	11	-1.07688	1.21e-28	3.85e-27	6.395	3.03434
ENSG00000099219	ERMP1	9	0.712392	1.27e-28	4.04e-27	9.17456	15.019
ENSG00000151883	PARP8	5	0.466656	1.27e-28	4.04e-27	4.00276	5.53165
ENSG00000075043	KCNQ2	20	1.17541	1.34e-28	4.27e-27	0.208786	0.472045
ENSG00000068383	INPP5A	10	0.651645	1.35e-28	4.28e-27	4.38257	6.90245
ENSG00000037897	METTL1	12	-0.7366	1.36e-28	4.32e-27	10.1601	6.10993
ENSG00000067955	CBFB	16	-0.544367	1.42e-28	4.52e-27	53.2081	36.4772
ENSG00000144199	FAHD2B	2	0.775965	1.49e-28	4.73e-27	8.61422	14.766
ENSG00000198604	BAZ1A	14	-0.840033	1.51e-28	4.79e-27	9.60235	5.36671
ENSG00000110921	MVK	12	0.657052	1.6e-28	5.06e-27	3.85004	6.07562
ENSG00000172809	RPL38	17	0.644186	1.61e-28	5.12e-27	121.643	190.098
ENSG00000104361	NIPAL2	8	0.844859	1.64e-28	5.19e-27	2.77074	4.9682
ENSG00000163161	ERCC3	2	-0.518722	1.7e-28	5.37e-27	17.0193	11.8853
ENSG00000128050	PAICS	4	-0.444755	1.77e-28	5.6e-27	70.3436	51.6857
ENSG00000182162	P2RY8	X	0.743883	1.88e-28	5.96e-27	5.36637	8.9934
ENSG00000189057	FAM111B	11	-1.3891	1.89e-28	5.96e-27	0.869118	0.330538
ENSG00000178700	DHFR2	3	0.686595	1.97e-28	6.23e-27	2.44211	3.92374
ENSG00000167670	CHAF1A	19	-0.842391	1.99e-28	6.27e-27	31.2179	17.4186
ENSG00000152463	OLAH	10	4.33932	2.08e-28	6.57e-27	0.0151219	0.356047
ENSG00000033327	GAB2	11	1.42141	2.18e-28	6.88e-27	0.384588	1.03304
ENSG00000171246	NPTX1	17	0.857087	2.22e-28	7e-27	36.4926	66.1155
ENSG00000250317	SMIM20	4	0.760514	2.24e-28	7.07e-27	10.3378	17.4857
ENSG00000142937	RPS8	1	0.602497	2.27e-28	7.16e-27	472.471	717.358
ENSG00000198034	RPS4X	X	0.645936	2.33e-28	7.34e-27	613.459	959.9
ENSG00000108175	ZMIZ1	10	-0.75296	2.38e-28	7.49e-27	12.0915	7.17541
ENSG00000105357	MYH14	19	1.38813	2.47e-28	7.77e-27	0.15825	0.414249
ENSG00000166471	TMEM41B	11	0.582683	2.53e-28	7.94e-27	5.38194	8.06995
ENSG00000176208	ATAD5	17	-1.13104	2.63e-28	8.27e-27	6.58364	3.0071
ENSG00000099194	SCD	10	0.632004	2.66e-28	8.36e-27	181.808	281.76
ENSG00000105939	ZC3HAV1	7	-0.590341	2.85e-28	8.93e-27	26.6312	17.689
ENSG00000164086	DUSP7	3	-0.85971	3.02e-28	9.46e-27	18.0865	9.97262
ENSG00000242372	EIF6	20	-0.509238	3.1e-28	9.71e-27	103.19	72.4872
ENSG00000074706	IPCEF1	6	0.701865	3.12e-28	9.77e-27	4.25477	6.91193
ENSG00000009335	UBE3C	7	-0.410836	3.22e-28	1.01e-26	22.2552	16.74
ENSG00000137090	DMRT1	9	1.81028	3.25e-28	1.02e-26	0.234752	0.814168
ENSG00000090661	CERS4	19	0.861301	3.28e-28	1.02e-26	4.59662	8.34909
ENSG00000066044	ELAVL1	19	-0.42117	3.39e-28	1.06e-26	44.4232	33.1736
ENSG00000110013	SIAE	11	1.46904	3.48e-28	1.09e-26	0.158075	0.434441
ENSG00000233927	RPS28	19	0.572551	3.49e-28	1.09e-26	147.643	219.543
ENSG00000070961	ATP2B1	12	0.782576	3.53e-28	1.1e-26	7.07256	12.1715
ENSG00000114503	NCBP2	3	-0.442674	3.56e-28	1.11e-26	40.0102	29.4333
ENSG00000100439	ABHD4	14	1.64364	3.59e-28	1.12e-26	0.262288	0.811889
ENSG00000198730	CTR9	11	-0.456669	3.79e-28	1.18e-26	22.5955	16.4598
ENSG00000138794	CASP6	4	-0.607665	3.83e-28	1.19e-26	14.3514	9.41469
ENSG00000078269	SYNJ2	6	-0.577119	3.92e-28	1.22e-26	7.31019	4.89941
ENSG00000168159	RNF187	1	0.516378	4.38e-28	1.36e-26	42.0559	60.1488
ENSG00000105229	PIAS4	19	-0.631248	4.42e-28	1.37e-26	12.0537	7.78863
ENSG00000155906	RMND1	6	0.481438	4.53e-28	1.41e-26	7.91525	11.0464
ENSG00000071539	TRIP13	5	-0.488713	4.63e-28	1.44e-26	30.7745	21.9239
ENSG00000072682	P4HA2	5	-0.718017	4.72e-28	1.47e-26	3.14202	1.90789
ENSG00000126003	PLAGL2	20	-0.522664	4.93e-28	1.53e-26	23.9381	16.6692
ENSG00000179195	ZNF664	12	-0.484573	5.35e-28	1.66e-26	19.3671	13.8405
ENSG00000095794	CREM	10	0.895685	5.47e-28	1.69e-26	1.03918	1.9325
ENSG00000078304	PPP2R5C	14	0.589408	5.52e-28	1.71e-26	11.1786	16.8135
ENSG00000143110	C1orf162	1	1.2793	5.53e-28	1.71e-26	0.59626	1.4408
ENSG00000104967	NOVA2	19	1.83099	6.06e-28	1.87e-26	0.0612369	0.223288
ENSG00000160255	ITGB2	21	0.488302	6.18e-28	1.91e-26	29.7162	41.6803
ENSG00000086289	EPDR1	7	-0.600332	6.24e-28	1.93e-26	13.1879	8.69352
ENSG00000134686	PHC2	1	-0.449696	6.61e-28	2.04e-26	21.8553	16.0004
ENSG00000160256	FAM207A	21	-0.55511	6.88e-28	2.12e-26	28.8005	19.5954
ENSG00000010030	ETV7	6	-1.04342	7.48e-28	2.31e-26	2.77193	1.34393
ENSG00000165688	PMPCA	9	-0.492964	7.75e-28	2.39e-26	30.9906	22.0175
ENSG00000089775	ZBTB25	14	0.687832	8.17e-28	2.52e-26	0.922206	1.48579
ENSG00000198286	CARD11	7	-0.767292	8.17e-28	2.52e-26	7.90993	4.65352
ENSG00000164830	OXR1	8	0.536462	8.98e-28	2.76e-26	3.30374	4.79191
ENSG00000011021	CLCN6	1	0.843962	9.45e-28	2.9e-26	0.868568	1.56975
ENSG00000072518	MARK2	11	-0.639008	9.52e-28	2.92e-26	15.0743	9.68449
ENSG00000029639	TFB1M	6	0.752113	1.07e-27	3.29e-26	4.75644	8.00676
ENSG00000155393	HEATR3	16	-0.589311	1.07e-27	3.3e-26	6.46865	4.29824
ENSG00000181773	GPR3	1	-1.33047	1.16e-27	3.56e-26	1.67552	0.666765
ENSG00000105732	ZNF574	19	-0.671442	1.18e-27	3.61e-26	9.88011	6.21004
ENSG00000141858	SAMD1	19	-0.600265	1.21e-27	3.7e-26	32.103	21.1882
ENSG00000110660	SLC35F2	11	-0.458285	1.22e-27	3.74e-26	23.88	17.3752
ENSG00000111669	TPI1	12	-0.494368	1.26e-27	3.84e-26	332.998	236.382
ENSG00000162244	RPL29	3	0.610776	1.36e-27	4.14e-26	574.859	877.851
ENSG00000137815	RTF1	15	-0.600233	1.37e-27	4.18e-26	18.1146	11.9545
ENSG00000130830	MPP1	X	0.619528	1.37e-27	4.18e-26	2.94062	4.51339
ENSG00000171858	RPS21	20	0.705758	1.43e-27	4.36e-26	455.267	742.476
ENSG00000258102	MAP1LC3B2	12	1.09785	1.43e-27	4.37e-26	1.90728	4.08394
ENSG00000198176	TFDP1	13	-0.389006	1.48e-27	4.5e-26	169.579	129.503
ENSG00000183780	SLC35F3	1	-0.862856	1.58e-27	4.8e-26	3.65217	2.00991
ENSG00000187672	ERC2	3	5.48534	1.6e-27	4.87e-26	0.00176151	0.0851616
ENSG00000116833	NR5A2	1	2.2583	1.65e-27	5.01e-26	0.0539233	0.261724
ENSG00000167984	NLRC3	16	-0.649983	1.69e-27	5.13e-26	5.16491	3.29222
ENSG00000168906	MAT2A	2	-0.576837	1.81e-27	5.51e-26	76.7624	51.4642
ENSG00000111224	PARP11	12	0.559328	1.91e-27	5.79e-26	3.51102	5.17094
ENSG00000139626	ITGB7	12	-1.5815	1.91e-27	5.8e-26	7.48685	2.49783
ENSG00000134698	AGO4	1	0.655424	1.93e-27	5.86e-26	2.25414	3.56065
ENSG00000176087	SLC35A4	5	-0.502541	1.95e-27	5.92e-26	39.1191	27.6068
ENSG00000033627	ATP6V0A1	17	0.58785	1.97e-27	5.98e-26	1.71124	2.56826
ENSG00000146063	TRIM41	5	-0.611101	2e-27	6.05e-26	2.9583	1.9357
ENSG00000125449	ARMC7	17	-0.678164	2.01e-27	6.1e-26	5.74342	3.59522
ENSG00000198691	ABCA4	1	2.48194	2.03e-27	6.14e-26	0.0377335	0.218086
ENSG00000159496	RGL4	22	1.456	2.12e-27	6.42e-26	0.260249	0.719926
ENSG00000135951	TSGA10	2	0.952136	2.2e-27	6.66e-26	0.614322	1.18533
ENSG00000168310	IRF2	4	0.554398	2.34e-27	7.08e-26	21.7787	31.9791
ENSG00000100938	GMPR2	14	0.656082	2.37e-27	7.15e-26	10.1835	16.0279
ENSG00000068305	MEF2A	15	0.495057	2.45e-27	7.4e-26	6.21283	8.75412
ENSG00000105819	PMPCB	7	0.498908	2.56e-27	7.73e-26	21.1368	29.8593
ENSG00000165732	DDX21	10	-0.4646	2.58e-27	7.77e-26	163.683	118.613
ENSG00000101306	MYLK2	20	-1.50296	2.7e-27	8.15e-26	1.24389	0.442635
ENSG00000149182	ARFGAP2	11	-0.525481	2.72e-27	8.21e-26	19.7753	13.7347
ENSG00000152219	ARL14EP	11	0.603626	2.75e-27	8.28e-26	5.70528	8.66281
ENSG00000113716	HMGXB3	5	-0.543258	2.83e-27	8.51e-26	13.8101	9.48086
ENSG00000140988	RPS2	16	0.643414	2.86e-27	8.62e-26	609.481	952.011
ENSG00000262919	CCNQ	X	-0.631309	3.12e-27	9.39e-26	24.8185	16.0005
ENSG00000109046	WSB1	17	-0.648112	3.14e-27	9.43e-26	6.07497	3.87731
ENSG00000185043	CIB1	15	-0.485743	3.14e-27	9.43e-26	37.4013	26.7221
ENSG00000115355	CCDC88A	2	-1.26899	3.4e-27	1.02e-25	0.408858	0.169848
ENSG00000060491	OGFR	20	-0.615686	3.42e-27	1.03e-25	15.6083	10.1895
ENSG00000110958	PTGES3	12	-0.463017	3.48e-27	1.04e-25	232.244	168.475
ENSG00000013583	HEBP1	12	1.05781	3.79e-27	1.13e-25	1.62074	3.37633
ENSG00000185716	MOSMO	16	0.750344	3.85e-27	1.15e-25	1.32417	2.23595
ENSG00000148798	INA	10	-0.514822	4.05e-27	1.21e-25	18.0451	12.6267
ENSG00000136770	DNAJC1	10	0.758274	4.05e-27	1.21e-25	3.76001	6.37193
ENSG00000136450	SRSF1	17	-0.615394	4.29e-27	1.28e-25	41.2673	26.9337
ENSG00000178921	PFAS	17	-0.519997	4.36e-27	1.3e-25	43.3917	30.2566
ENSG00000235173	HGH1	8	-0.495986	4.49e-27	1.34e-25	23.7433	16.8454
ENSG00000122692	SMU1	9	-0.496148	4.52e-27	1.35e-25	13.3541	9.46424
ENSG00000171067	C11orf24	11	-0.654012	4.58e-27	1.37e-25	6.92581	4.41312
ENSG00000107551	RASSF4	10	0.742715	5.31e-27	1.58e-25	2.24194	3.75418
ENSG00000100575	TIMM9	14	0.564504	5.44e-27	1.62e-25	17.1032	25.2874
ENSG00000151849	CENPJ	13	-1.19867	5.52e-27	1.64e-25	2.49164	1.08824
ENSG00000065000	AP3D1	19	-0.700917	5.65e-27	1.68e-25	18.9942	11.689
ENSG00000183248	PRR36	19	1.51438	5.74e-27	1.71e-25	0.240743	0.684377
ENSG00000104763	ASAH1	8	0.495675	5.8e-27	1.72e-25	3.81935	5.38167
ENSG00000092841	MYL6	12	-0.552057	5.83e-27	1.73e-25	29.503	20.1171
ENSG00000164587	RPS14	5	0.678641	6.09e-27	1.81e-25	181.872	291.105
ENSG00000134851	TMEM165	4	-0.746908	6.19e-27	1.84e-25	5.00274	2.97894
ENSG00000104870	FCGRT	19	0.911342	6.47e-27	1.92e-25	1.3546	2.53257
ENSG00000102030	NAA10	X	-0.629409	6.47e-27	1.92e-25	9.85911	6.37462
ENSG00000089280	FUS	16	-0.648498	6.56e-27	1.94e-25	69.2556	44.1801
ENSG00000160688	FLAD1	1	-0.572659	6.86e-27	2.03e-25	13.8278	9.3005
ENSG00000135604	STX11	6	0.570515	6.98e-27	2.07e-25	3.15134	4.68188
ENSG00000137992	DBT	1	0.581001	7.33e-27	2.17e-25	2.62563	3.92703
ENSG00000147853	AK3	9	0.488389	7.77e-27	2.3e-25	20.3204	28.4925
ENSG00000115419	GLS	2	-0.536155	8.2e-27	2.42e-25	12.4218	8.56227
ENSG00000122729	ACO1	9	0.650759	8.22e-27	2.43e-25	2.8424	4.45373
ENSG00000146731	CCT6A	7	-0.495357	8.7e-27	2.57e-25	185.694	131.721
ENSG00000011590	ZBTB32	19	2.14412	8.89e-27	2.62e-25	0.35983	1.60715
ENSG00000115977	AAK1	2	-0.959906	8.99e-27	2.65e-25	1.71845	0.883586
ENSG00000070882	OSBPL3	7	-0.726156	9.01e-27	2.65e-25	25.9153	15.6654
ENSG00000166128	RAB8B	15	0.591998	9.07e-27	2.67e-25	20.3605	30.676
ENSG00000108557	RAI1	17	-1.1338	9.14e-27	2.69e-25	8.80643	4.01467
ENSG00000035862	TIMP2	17	0.603551	1.01e-26	2.97e-25	3.30607	5.02002
ENSG00000144381	HSPD1	2	-0.486939	1.03e-26	3.02e-25	368.894	263.215
ENSG00000221968	FADS3	11	1.27494	1.03e-26	3.03e-25	0.70235	1.70799
ENSG00000188368	PRR19	19	-1.16478	1.03e-26	3.04e-25	1.8378	0.82081
ENSG00000140511	HAPLN3	15	-0.610013	1.04e-26	3.04e-25	13.2681	8.68879
ENSG00000110497	AMBRA1	11	-0.532867	1.06e-26	3.12e-25	7.74868	5.35693
ENSG00000184903	IMMP2L	7	0.747034	1.09e-26	3.19e-25	3.02508	5.07422
ENSG00000163961	RNF168	3	-0.611813	1.09e-26	3.19e-25	11.1566	7.3053
ENSG00000180488	MIGA1	1	0.682326	1.11e-26	3.24e-25	0.859973	1.38058
ENSG00000163636	PSMD6	3	-0.459254	1.15e-26	3.38e-25	18.2575	13.2764
ENSG00000166444	DENND2B	11	1.44221	1.17e-26	3.42e-25	0.110492	0.305492
ENSG00000101361	NOP56	20	-0.714067	1.21e-26	3.55e-25	96.9549	59.1121
ENSG00000011422	PLAUR	19	-0.581379	1.29e-26	3.76e-25	7.17955	4.80413
ENSG00000103356	EARS2	16	-0.505062	1.3e-26	3.81e-25	9.7374	6.86084
ENSG00000103024	NME3	16	1.06326	1.32e-26	3.86e-25	2.01359	4.20473
ENSG00000158887	MPZ	1	-1.01951	1.38e-26	4.03e-25	2.80746	1.38428
ENSG00000163472	TMEM79	1	0.963356	1.38e-26	4.03e-25	1.21443	2.371
ENSG00000176438	SYNE3	14	1.31159	1.42e-26	4.16e-25	0.485358	1.20965
ENSG00000019485	PRDM11	11	-0.732955	1.45e-26	4.22e-25	1.27055	0.764368
ENSG00000110880	CORO1C	12	-0.529553	1.46e-26	4.27e-25	27.305	18.9094
ENSG00000161654	LSM12	17	-0.546003	1.47e-26	4.28e-25	31.3025	21.4354
ENSG00000181873	IBA57	1	-1.38281	1.5e-26	4.38e-25	1.31582	0.505278
ENSG00000085832	EPS15	1	0.452461	1.52e-26	4.42e-25	10.9941	15.0395
ENSG00000130119	GNL3L	X	-1.01098	1.59e-26	4.62e-25	6.69816	3.32529
ENSG00000278619	MRM1	17	-0.955408	1.59e-26	4.63e-25	10.3704	5.35773
ENSG00000186318	BACE1	11	0.858505	1.63e-26	4.72e-25	0.817625	1.48047
ENSG00000142731	PLK4	4	-0.498389	1.68e-26	4.89e-25	15.2714	10.8156
ENSG00000134255	CEPT1	1	0.601004	1.73e-26	5.01e-25	3.34866	5.07384
ENSG00000007516	BAIAP3	16	1.77288	1.81e-26	5.24e-25	0.108379	0.374811
ENSG00000179134	SAMD4B	19	-0.614564	1.81e-26	5.26e-25	9.6767	6.32483
ENSG00000258947	TUBB3	16	-1.92484	1.92e-26	5.58e-25	0.399199	0.103647
ENSG00000160613	PCSK7	11	-0.715859	2.04e-26	5.91e-25	1.62328	0.989748
ENSG00000054282	SDCCAG8	1	0.67626	2.15e-26	6.22e-25	1.60505	2.57218
ENSG00000132507	EIF5A	17	-0.46014	2.49e-26	7.21e-25	654.712	475.912
ENSG00000137474	MYO7A	11	-2.69915	2.57e-26	7.43e-25	0.108593	0.0164268
ENSG00000125741	OPA3	19	-0.995321	2.74e-26	7.92e-25	3.41699	1.7163
ENSG00000005243	COPZ2	17	2.08053	2.83e-26	8.18e-25	0.319034	1.37156
ENSG00000139428	MMAB	12	0.525983	2.87e-26	8.27e-25	6.78159	9.77343
ENSG00000183828	NUDT14	14	0.901501	2.96e-26	8.53e-25	2.38691	4.44064
ENSG00000163166	IWS1	2	-0.642341	3.19e-26	9.18e-25	31.4227	20.1401
ENSG00000102978	POLR2C	16	-0.556192	3.3e-26	9.5e-25	28.2312	19.1901
ENSG00000141965	FEM1A	19	-0.616813	3.31e-26	9.53e-25	14.135	9.22193
ENSG00000167523	SPATA33	16	-0.890539	3.33e-26	9.57e-25	1.29193	0.697075
ENSG00000166946	CCNDBP1	15	0.803768	3.36e-26	9.65e-25	3.39366	5.91954
ENSG00000162650	ATXN7L2	1	-1.03691	3.4e-26	9.77e-25	1.73216	0.849222
ENSG00000111817	DSE	6	0.975805	3.41e-26	9.79e-25	0.250881	0.496866
ENSG00000156697	UTP14A	X	-0.627768	3.46e-26	9.95e-25	18.389	11.9104
ENSG00000141699	RETREG3	17	0.513521	3.59e-26	1.03e-24	7.61895	10.867
ENSG00000155085	AK9	6	1.07205	3.69e-26	1.06e-24	0.326982	0.684126
ENSG00000143502	SUSD4	1	0.494176	3.73e-26	1.07e-24	14.2968	20.1481
ENSG00000177302	TOP3A	17	-0.573441	3.8e-26	1.09e-24	12.4569	8.37514
ENSG00000198380	GFPT1	2	0.554545	3.95e-26	1.13e-24	17.7434	26.0624
ENSG00000233087	RAB6D	2	1.16503	4.22e-26	1.21e-24	0.785737	1.76303
ENSG00000076248	UNG	12	-0.436174	4.33e-26	1.24e-24	132.578	97.9819
ENSG00000169189	NSMCE1	16	0.50563	4.35e-26	1.24e-24	17.87	25.3468
ENSG00000183762	KREMEN1	22	0.985872	4.36e-26	1.25e-24	0.397569	0.793086
ENSG00000129680	MAP7D3	X	-0.719694	4.37e-26	1.25e-24	6.2437	3.79609
ENSG00000172349	IL16	15	0.454087	4.41e-26	1.26e-24	9.15844	12.5446
ENSG00000158417	EIF5B	2	-0.923618	4.64e-26	1.32e-24	39.4173	20.7834
ENSG00000100216	TOMM22	22	-0.539002	4.65e-26	1.33e-24	70.5984	48.5745
ENSG00000117724	CENPF	1	-1.62697	4.79e-26	1.36e-24	11.0441	3.57624
ENSG00000185340	GAS2L1	22	-0.984924	4.89e-26	1.39e-24	2.65021	1.3431
ENSG00000122126	OCRL	X	0.661797	5.24e-26	1.49e-24	1.80878	2.85856
ENSG00000165113	GKAP1	9	1.31661	5.63e-26	1.6e-24	0.400905	1.00198
ENSG00000275395	FCGBP	19	0.753053	6.08e-26	1.73e-24	1.17457	1.98136
ENSG00000132718	SYT11	1	0.632113	6.45e-26	1.83e-24	2.75526	4.27648
ENSG00000110721	CHKA	11	-0.554226	6.6e-26	1.88e-24	11.184	7.6202
ENSG00000169635	HIC2	22	-1.0938	6.98e-26	1.98e-24	1.41782	0.667377
ENSG00000149932	TMEM219	16	0.62202	7.31e-26	2.07e-24	11.7881	18.1249
ENSG00000156738	MS4A1	11	2.68711	7.65e-26	2.17e-24	0.0400571	0.25928
ENSG00000109534	GAR1	4	-0.57372	8.09e-26	2.29e-24	49.2766	33.1002
ENSG00000101158	NELFCD	20	-0.457734	8.7e-26	2.46e-24	22.4545	16.3473
ENSG00000175198	PCCA	13	0.687972	8.77e-26	2.48e-24	1.92788	3.10236
ENSG00000152766	ANKRD22	10	-0.786507	8.82e-26	2.5e-24	3.37132	1.95966
ENSG00000170310	STX8	17	0.569787	8.86e-26	2.51e-24	6.92285	10.268
ENSG00000164949	GEM	8	1.95759	8.9e-26	2.52e-24	0.163848	0.648777
ENSG00000129667	RHBDF2	17	-0.533972	8.96e-26	2.53e-24	3.86857	2.67296
ENSG00000163683	SMIM14	4	0.491106	9.6e-26	2.71e-24	11.3119	15.9036
ENSG00000094631	HDAC6	X	0.542095	9.73e-26	2.75e-24	2.07766	3.02493
ENSG00000267041	ZNF850	19	-1.10385	9.81e-26	2.77e-24	0.9083	0.424278
ENSG00000177105	RHOG	11	-0.475478	1.01e-25	2.84e-24	76.4326	54.9752
ENSG00000197798	FAM118B	11	-0.609199	1.01e-25	2.86e-24	4.91322	3.21736
ENSG00000160741	CRTC2	1	-0.565798	1.06e-25	2.97e-24	15.7771	10.6635
ENSG00000113360	DROSHA	5	-0.509698	1.12e-25	3.16e-24	10.7743	7.56804
ENSG00000126391	FRMD8	11	-0.484129	1.12e-25	3.16e-24	11.0097	7.86804
ENSG00000130939	UBE4B	1	-0.481388	1.16e-25	3.26e-24	10.4408	7.47601
ENSG00000137414	FAM8A1	6	0.736038	1.16e-25	3.27e-24	5.33761	8.8748
ENSG00000101191	DIDO1	20	-0.690314	1.17e-25	3.29e-24	11.2088	6.94837
ENSG00000111266	DUSP16	12	0.876507	1.19e-25	3.33e-24	0.991427	1.83106
ENSG00000137285	TUBB2B	6	-1.15414	1.2e-25	3.37e-24	2.66478	1.2007
ENSG00000142798	HSPG2	1	1.0786	1.21e-25	3.4e-24	1.0482	2.21788
ENSG00000170037	CNTROB	17	-0.704754	1.21e-25	3.4e-24	4.0142	2.46581
[truncated: 14,032 more rows]

## Sheet: GSEA HuT78-miR-141_200c
Gene set enrichment analysis (HALLMARK pathways) based on the list of fold changes of all protein-coding genes in HuT78miR-141/200c at day 0 (n = 3) and after three days of serum starvation (n = 3)
name	size	enrichment score	normalized enrichment score	pValue	FDR
HALLMARK_E2F_TARGETS	200	-0.397106	-6.48405	1e-10	1e-09
HALLMARK_G2M_CHECKPOINT	199	-0.38796	-6.29515	1e-10	1e-09
HALLMARK_MYC_TARGETS_V1	200	-0.366787	-5.989	1e-10	1e-09
HALLMARK_MYC_TARGETS_V2	58	-0.505473	-4.43526	1e-10	1e-09
HALLMARK_MITOTIC_SPINDLE	199	-0.255253	-4.1418	1e-10	1e-09
HALLMARK_DNA_REPAIR	149	-0.248403	-3.48309	1.24e-08	8.83e-08
HALLMARK_UV_RESPONSE_UP	156	-0.186636	-2.67203	1.7e-05	9.47e-05
HALLMARK_OXIDATIVE_PHOSPHORYLATION	200	-0.152562	-2.49107	0.000105069	0.000525346
HALLMARK_INTERFERON_GAMMA_RESPONSE	194	-0.153262	-2.47479	0.000188199	0.000789002
HALLMARK_REACTIVE_OXYGEN_SPECIES_PATHWAY	49	-0.281903	-2.32698	0.00120436	0.00354223
HALLMARK_INTERFERON_ALPHA_RESPONSE	96	-0.2049	-2.32697	0.000673232	0.00224411
HALLMARK_TGF_BETA_SIGNALING	54	-0.26609	-2.28545	0.000891058	0.00278456
HALLMARK_MTORC1_SIGNALING	200	-0.128319	-2.09522	0.00194623	0.00540621
HALLMARK_P53_PATHWAY	197	-0.0954098	-1.53994	0.0686275	0.102041
HALLMARK_UNFOLDED_PROTEIN_RESPONSE	113	-0.124665	-1.52111	0.0633663	0.0990099
HALLMARK_PI3K_AKT_MTOR_SIGNALING	105	-0.12333	-1.45213	0.0949495	0.12831
HALLMARK_ESTROGEN_RESPONSE_EARLY	200	-0.0853024	-1.39284	0.116279	0.152999
HALLMARK_WNT_BETA_CATENIN_SIGNALING	42	-0.161559	-1.23051	0.194915	0.237702
HALLMARK_IL6_JAK_STAT3_SIGNALING	87	-0.108836	-1.18623	0.217039	0.254374
HALLMARK_NOTCH_SIGNALING	32	-0.178738	-1.18183	0.223849	0.254374
HALLMARK_ALLOGRAFT_REJECTION	191	-0.0553007	-0.88671	0.601167	0.63954
HALLMARK_APICAL_SURFACE	44	0.0818111	0.63503	0.903661	0.903661
HALLMARK_ANGIOGENESIS	36	0.0948003	0.666241	0.859073	0.876605
HALLMARK_SPERMATOGENESIS	134	0.0497118	0.683966	0.848544	0.876605
HALLMARK_PANCREAS_BETA_CELLS	38	0.123491	0.899206	0.568441	0.617871
HALLMARK_COMPLEMENT	200	0.0702827	1.16597	0.251029	0.278921
HALLMARK_PEROXISOME	104	0.101314	1.20777	0.220238	0.254374
HALLMARK_ESTROGEN_RESPONSE_LATE	199	0.0746191	1.23667	0.187755	0.234694
HALLMARK_COAGULATION	138	0.0947079	1.31662	0.168317	0.215791
HALLMARK_GLYCOLYSIS	199	0.0853696	1.41484	0.0918367	0.127551
HALLMARK_ADIPOGENESIS	200	0.0872433	1.44735	0.0823045	0.117578
HALLMARK_XENOBIOTIC_METABOLISM	199	0.0893356	1.48057	0.0693878	0.102041
HALLMARK_IL2_STAT5_SIGNALING	199	0.0955494	1.58355	0.055102	0.0913093
HALLMARK_APICAL_JUNCTION	200	0.0956638	1.58704	0.0566118	0.0913093
HALLMARK_MYOGENESIS	200	0.097024	1.60961	0.0516621	0.0890727
HALLMARK_ANDROGEN_RESPONSE	98	0.140552	1.62566	0.0508806	0.0890727
HALLMARK_UV_RESPONSE_DN	144	0.117465	1.66139	0.0325651	0.0603058
HALLMARK_HEDGEHOG_SIGNALING	35	0.241868	1.67977	0.0188087	0.0447826
HALLMARK_KRAS_SIGNALING_DN	200	0.102755	1.70469	0.0312451	0.0600867
HALLMARK_KRAS_SIGNALING_UP	200	0.103261	1.71308	0.0306294	0.0600867
HALLMARK_PROTEIN_SECRETION	96	0.152565	1.74209	0.0307258	0.0600867
HALLMARK_INFLAMMATORY_RESPONSE	200	0.105139	1.74423	0.0266276	0.0578862
HALLMARK_APOPTOSIS	159	0.118953	1.76679	0.0264621	0.0578862
HALLMARK_EPITHELIAL_MESENCHYMAL_TRANSITION	200	0.116529	1.93319	0.00834732	0.0208683
HALLMARK_FATTY_ACID_METABOLISM	157	0.137492	2.02008	0.00416086	0.0109496
HALLMARK_BILE_ACID_METABOLISM	112	0.191916	2.37615	0.000271707	0.00097038
HALLMARK_HEME_METABOLISM	197	0.147455	2.43056	0.000251404	0.000966938
HALLMARK_HYPOXIA	200	0.148141	2.45763	0.00018936	0.000789002
HALLMARK_CHOLESTEROL_HOMEOSTASIS	74	0.341006	3.4181	4.36e-08	2.72e-07
HALLMARK_TNFA_SIGNALING_VIA_NFKB	200	0.218457	3.62416	4.18e-09	3.48e-08
